# Supplementary material for: Long noncoding RNA expression profile and association with SLEDAI score in monocyte-derived dendritic cells from patients with systematic lupus erythematosus
Source: Arthritis Res Ther. 2018 Jul 11;20:138. doi: 10.1186/s13075-018-1640-x (PMC6042324; doi:10.1186/s13075-018-1640-x)
Supplement: Supplementary file 1 — Table S1. The specific information about the differentially expressed lncRNAs. (XLSX 76 kb) [file 13075_2018_1640_MOESM1_ESM.xlsx]

## Sheet: 工作表1
ProbeName	P_value	FC	RefSeqAccession	result_source	relationship
CUST_47790_PI429285431	8.99627e-10	0.0339041	"gi|346644735|ref|NR_045129.1| Homo sapiens taxilin gamma 2, pseudogene (TXLNG2P), transcript variant 2, non-coding RNA"	ncbi	intergenic
LNCA_23_P73848	7.83412e-08	0.0347052	NR_001544	Agilent_HUMAN_G3V2	intergenic
LNCA_21_P0013996	3.18637e-08	0.0355687	XM_003120334	Agilent_HUMAN_G3V2	intergenic
LNCA_33_P3308232	3.15444e-05	0.0477724	NR_002161	Agilent_HUMAN_G3V2	intergenic
CUST_39172_PI429285431	1.09316e-07	0.0538992	n385888|NULL|lncRNA|Homosapiens||UCSCGeneNoncode|uc004ftj.2||-0.9824060|-0.3169258	NONCODERv3	intergenic
CUST_47673_PI429285431	4.54753e-06	0.0577655	"gi|254039635|ref|NR_028062.1| Homo sapiens protein kinase, Y-linked, pseudogene (PRKY), non-coding RNA"	ncbi	intergenic
CUST_47675_PI429285431	0.000395918	0.0859091	"gi|254039635|ref|NR_028062.1| Homo sapiens protein kinase, Y-linked, pseudogene (PRKY), non-coding RNA"	ncbi	intergenic
CUST_25447_PI429285431	8.2979e-08	0.0936275	lnc-HSFY2-3:3	lncipedia2.1	exonic_sense
LNCA_23_P364792	0.000125874	0.101207	NR_045129	Agilent_HUMAN_G3V2	intergenic
CUST_47724_PI429285431	7.17438e-06	0.107293	"gi|385137071|ref|NR_047609.1| Homo sapiens ubiquitously transcribed tetratricopeptide repeat gene, Y-linked (UTY), transcript variant 39, non-coding RNA"	ncbi	exonic_sense
CUST_47788_PI429285431	1.94817e-09	0.108717	"gi|346644734|ref|NR_045128.1| Homo sapiens taxilin gamma 2, pseudogene (TXLNG2P), transcript variant 1, non-coding RNA"	ncbi	intergenic
CUST_47787_PI429285431	5.40463e-08	0.109374	"gi|221136825|ref|NR_001544.2| Homo sapiens non-protein coding RNA 185 (NCRNA00185), non-coding RNA"	ncbi	intergenic
CUST_7145_PI429285431	0.000262297	0.137264	"transcript_id ""ENST00000417071.1"" | genecode_v17"	gencode_v17	intergenic
LNCA_23_P96658	1.38433e-05	0.15566	NR_045128	Agilent_HUMAN_G3V2	intergenic
LNCA_21_P0006594	0.00198209	0.164018	NR_001545	Agilent_HUMAN_G3V2	intergenic
LNCA_21_P0006733	0.017948	0.201451		Agilent_HUMAN_G3V2	intergenic
LNCA_33_P3260223	2.14379e-05	0.204922	NR_045128	Agilent_HUMAN_G3V2	intergenic
CUST_38487_PI429285431	0.0277117	0.214182	n382997|NULL|lncRNA|Homosapiens||UCSCGeneNoncode|uc002ejp.1||-0.6600360|-0.2103922	NONCODERv3	intergenic
LNCA_21_P0010244	0.0110948	0.216286		Agilent_HUMAN_G3V2	intergenic
CUST_11011_PI429285431	0.0181472	0.219901	lnc-ETS2-4:1	lncipedia2.1	intergenic
LNCA_21_P0000802	0.027084	0.21992	NR_038432	Agilent_HUMAN_G3V2	intergenic
LNCA_21_P0001710	0.0444362	0.265414		Agilent_HUMAN_G3V2	intergenic
LNCA_21_P0006606	3.24595e-06	0.270674		Agilent_HUMAN_G3V2	intergenic
CUST_8618_PI429285431	0.00226666	0.310265	lnc-ENDOD1-1:1	lncipedia2.1	intergenic
LNCA_21_P0010286	0.00147398	0.322191		Agilent_HUMAN_G3V2	intergenic
LNCA_21_P0007129	0.00143356	0.326955		Agilent_HUMAN_G3V2	intergenic
CUST_16035_PI429285431	0.000467171	0.339631	lnc-GYG2P1-1:1	lncipedia2.1	intergenic
CUST_22475_PI429285431	0.0474307	0.374254	lnc-SNRPD3-2:1	lncipedia2.1	intronic_sense
CUST_18422_PI429285431	0.0083376	0.405774	lnc-SERPINB9-1:2	lncipedia2.1	intergenic
CUST_11571_PI429285431	0.0241983	0.417506	lnc-GPR132-1:1	lncipedia2.1	intergenic
LNCA_21_P0013057	0.046734	0.418966		Agilent_HUMAN_G3V2	intergenic
LNCA_21_P0005586	0.0367668	0.424165		Agilent_HUMAN_G3V2	intergenic
CUST_2643_PI429285431	0.0395794	0.427375	"transcript_id ""ENST00000417932.1"" | genecode_v17"	gencode_v17	intergenic
LNCA_21_P0013896	0.00473241	0.433857		Agilent_HUMAN_G3V2	intergenic
LNCA_21_P0008551	0.016724	0.438331		Agilent_HUMAN_G3V2	intergenic
CUST_37088_PI429285431	0.018448	0.448387	n345533|NULL|lincRNA|Homosapiens|HumanlincRNA|ScriptureReconstructionLincRNAsByLuo[unpublished]|linc_luo_1082|NULL|-1.3248400|-0.2227784	NONCODERv3	intergenic
CUST_44563_PI429285431	0.0321279	0.458979	"gi|397139103|ref|XR_158793.1| PREDICTED: Homo sapiens uncharacterized LOC100996319, transcript variant 2 (LOC100996319), misc_RNA"	ncbi	intergenic
CUST_10029_PI429285431	0.0189863	0.460957	lnc-ARHGAP25-1:1	lncipedia2.1	intergenic
LNCA_21_P0011086	0.0137185	0.473133	XM_003119524	Agilent_HUMAN_G3V2	intergenic
CUST_6655_PI429285431	0.00238593	0.474696	"transcript_id ""ENST00000412571.1"" | genecode_v17"	gencode_v17	intergenic
CUST_42768_PI429285431	0.00649419	0.486046	ENST00000517079 ncrna:snoRNA chromosome:GRCh37:10:78595135:78595260:-1 gene:ENSG00000252888 gene_biotype:snoRNA transcript_biotype:snoRNA	ensembl.GRCh37.72	intergenic
CUST_314_PI429285431	0.0137533	0.49205	"transcript_id ""ENST00000414039.1"" | genecode_v17"	gencode_v17	intergenic
LNCA_21_P0008072	0.0193408	0.49788		Agilent_HUMAN_G3V2	intergenic
CUST_51297_PI429285431	0.00545145	0.498052	hg19_lincRNAsTranscripts_TCONS_l2_00008989 range=chr15:32809617-32828779 5'pad=0 3'pad=0 strand=- repeatMasking=none	UCSC	intergenic
CUST_25489_PI429285431	0.0198982	0.498248	lnc-CD40LG-2:1	lncipedia2.1	intergenic
LNCA_21_P0007455	0.0379951	2.006		Agilent_HUMAN_G3V2	intergenic
LNCA_21_P0008052	0.000975465	2.02551		Agilent_HUMAN_G3V2	intergenic
LNCA_33_P3363316	0.0135835	2.03691	NR_015401	Agilent_HUMAN_G3V2	intergenic
CUST_50222_PI429285431	0.0260348	2.03892	hg19_lincRNAsTranscripts_TCONS_l2_00029323 range=chr9:67254269-67289630 5'pad=0 3'pad=0 strand=- repeatMasking=none	UCSC	intergenic
CUST_46998_PI429285431	0.020611	2.04519	"gi|310123758|ref|XR_109478.1| PREDICTED: Homo sapiens uncharacterized LOC100127909 (LOC100127909), misc_RNA"	ncbi	intergenic
CUST_541_PI429285431	0.01908	2.05265	"transcript_id ""ENST00000430471.1"" | genecode_v17"	gencode_v17	intergenic
CUST_7222_PI429285431	0.0278627	2.05557	"transcript_id ""ENST00000363120.1"" | genecode_v17"	gencode_v17	intergenic
LNCA_21_P0000513	0.0384062	2.06557	NR_026703	Agilent_HUMAN_G3V2	intergenic
CUST_32724_PI429285431	0.00540437	2.0658	n339353|BC002903|mRNAlikelncRNA|Homosapiens|HumanlncRNA|JounralRNA|1785|NULL|-0.9557470|-0.1318789	NONCODERv3	intergenic
CUST_12773_PI429285431	0.00415321	2.06674	lnc-DNAJB11-3:1	lncipedia2.1	intergenic
CUST_21941_PI429285431	0.04526	2.06913	lnc-GLDN-2:2	lncipedia2.1	exonic_antisense
CUST_18296_PI429285431	0.0236399	2.07369	lnc-FGGY-5:2	lncipedia2.1	intergenic
CUST_51471_PI429285431	0.038951	2.08311	hg19_lincRNAsTranscripts_TCONS_l2_00010129 range=chr16:33496996-33509669 5'pad=0 3'pad=0 strand=- repeatMasking=none	UCSC	intergenic
CUST_35167_PI429285431	0.0160559	2.09686	n342144|BX647721|mRNAlikelncRNA|Homosapiens|HumanlncRNA|JounralRNA|4630|NULL|-0.0134897|-0.3049047	NONCODERv3	exonic_sense
LNCA_21_P0004517	0.0364527	2.10331	NR_039993	Agilent_HUMAN_G3V2	bidirectional
CUST_3859_PI429285431	0.0360041	2.10467	"transcript_id ""ENST00000526112.1"" | genecode_v17"	gencode_v17	intergenic
CUST_6586_PI429285431	0.00218284	2.1648	"transcript_id ""ENST00000599382.1"" | genecode_v17"	gencode_v17	intergenic
LNCA_21_P0010975	0.00235509	2.16718		Agilent_HUMAN_G3V2	intergenic
CUST_10823_PI429285431	0.0272063	2.1818	lnc-ARRDC4-2:2	lncipedia2.1	intergenic
LNCA_21_P0000450	5.84019e-05	2.20469	NR_003340	Agilent_HUMAN_G3V2	intergenic
CUST_5802_PI429285431	0.0167148	2.20861	"transcript_id ""ENST00000581019.1"" | genecode_v17"	gencode_v17	intergenic
LNCA_21_P0013659	0.00185742	2.21736		Agilent_HUMAN_G3V2	intergenic
LNCA_21_P0005959	0.0285743	2.27827		Agilent_HUMAN_G3V2	intergenic
CUST_45068_PI429285431	0.00210207	2.30156	"gi|300934784|ref|NR_034053.2| Homo sapiens transportin 3 (TNPO3), transcript variant 3, non-coding RNA"	ncbi	intergenic
CUST_5384_PI429285431	0.0296519	2.39569	"transcript_id ""ENST00000565069.1"" | genecode_v17"	gencode_v17	bidirectional
LNCA_21_P0008690	0.0307677	2.44194		Agilent_HUMAN_G3V2	intergenic
LNCA_32_P52153	0.0240272	2.45768	NR_038453	Agilent_HUMAN_G3V2	intronic_antisense
CUST_31539_PI429285431	0.0468376	2.4701	n338027|BC064139|mRNAlikelncRNA|Homosapiens|HumanlncRNA|JounralRNA|414|NULL|-1.0698900|-0.3016904	NONCODERv3	intergenic
CUST_3979_PI429285431	0.0192013	2.48831	"transcript_id ""ENST00000501122.2"" | genecode_v17"	gencode_v17	intergenic
LNCA_21_P0010057	0.0261197	2.49386		Agilent_HUMAN_G3V2	intergenic
CUST_4601_PI429285431	0.0390488	2.53798	"transcript_id ""ENST00000604485.1"" | genecode_v17"	gencode_v17	intergenic
LNCA_21_P0001767	0.0393567	2.56736	NR_034096	Agilent_HUMAN_G3V2	intergenic
LNCA_21_P0002201	0.0123762	2.62448		Agilent_HUMAN_G3V2	intergenic
LNCA_21_P0014375	0.0102062	2.7108	XR_109504	Agilent_HUMAN_G3V2	intergenic
CUST_44040_PI429285431	0.0304234	2.71834	"gi|300795505|ref|NR_034096.1| Homo sapiens uncharacterized LOC348751 (FONG), non-coding RNA"	ncbi	intergenic
CUST_5380_PI429285431	0.0100976	2.76081	"transcript_id ""ENST00000568394.1"" | genecode_v17"	gencode_v17	bidirectional
LNCA_21_P0006336	0.0409532	2.76653		Agilent_HUMAN_G3V2	intergenic
LNCA_33_P3398181	0.00254909	2.76832	XR_111781	Agilent_HUMAN_G3V2	intronic_sense
CUST_12058_PI429285431	0.0441746	2.79348	lnc-AC073043.2.1-1:5	lncipedia2.1	intergenic
LNCA_21_P0000509	0.0337737	2.88591	NR_024244	Agilent_HUMAN_G3V2	bidirectional
LNCA_19_P00315543	0.00399886	2.98075	NR_024478	Agilent_HUMAN_G3V2	intergenic
CUST_8267_PI429285431	0.0413929	2.98187	lnc-TIMP3-2:1	lncipedia2.1	exonic_sense
CUST_11503_PI429285431	0.0307329	3.00751	lnc-AGPAT2-2:4	lncipedia2.1	intergenic
LNCA_19_P00332515	1.29205e-06	3.05879	NR_003255	Agilent_HUMAN_G3V2	intergenic
CUST_19148_PI429285431	0.0201583	3.06774	lnc-BSPH1-2:1	lncipedia2.1	intergenic
LNCA_19_P00318029	0.0172351	3.17645		Agilent_HUMAN_G3V2	intergenic
CUST_10545_PI429285431	0.0040461	3.24895	lnc-ABI3-1:1	lncipedia2.1	bidirectional
LNCA_21_P0000511	0.0224633	3.93247	NR_024342	Agilent_HUMAN_G3V2	intergenic
LNCA_33_P3371115	0.0111957	3.95949	NR_026558	Agilent_HUMAN_G3V2	intergenic
LNCA_33_P3587376	0.0172194	4.04201	NR_024214	Agilent_HUMAN_G3V2	intergenic
CUST_18506_PI429285431	0.0159772	4.20018	lnc-CENPP-3:5	lncipedia2.1	intergenic
LNCA_24_P288836	0.000405278	4.58854	NR_001435	Agilent_HUMAN_G3V2	intergenic
LNCA_21_P0000508	0.0167932	4.66577	NR_024243	Agilent_HUMAN_G3V2	intergenic
LNCA_21_P0000507	0.0176538	4.72991	NR_024230	Agilent_HUMAN_G3V2	intergenic
LNCA_21_P0006564	0.000106541	4.83009	NR_003255	Agilent_HUMAN_G3V2	intergenic
LNCA_21_P0001135	0.0311675	4.92463		Agilent_HUMAN_G3V2	intergenic
CUST_19147_PI429285431	0.0161395	4.96717	lnc-BSPH1-1:1	lncipedia2.1	intergenic
LNCA_19_P00321917	3.14904e-06	5.0634	NR_003255	Agilent_HUMAN_G3V2	intergenic
LNCA_32_P169406	0.0235908	5.48359	NR_026656	Agilent_HUMAN_G3V2	intergenic
LNCA_19_P00806762	0.000550448	5.98577	NR_003255	Agilent_HUMAN_G3V2	intergenic
LNCA_21_P0001229	0.00192574	6.11763		Agilent_HUMAN_G3V2	intergenic
CUST_16320_PI429285431	6.23631e-08	6.84171	lnc-NAP1L2-1:7	lncipedia2.1	intergenic
CUST_11117_PI429285431	0.00145256	6.87141	lnc-NVL-1:2	lncipedia2.1	intergenic
CUST_14692_PI429285431	2.19433e-05	8.26084	lnc-NAP1L2-1:6	lncipedia2.1	intergenic
LNCA_19_P00321129	0.000278653	8.38485	NR_003255	Agilent_HUMAN_G3V2	intergenic
LNCA_19_P00326248	4.26305e-05	8.52333		Agilent_HUMAN_G3V2	intergenic
CUST_7080_PI429285431	3.61673e-07	9.30174	"transcript_id ""ENST00000604411.1"" | genecode_v17"	gencode_v17	intergenic
CUST_15514_PI429285431	1.54686e-08	9.54163	lnc-NAP1L2-1:4	lncipedia2.1	intergenic
CUST_7079_PI429285431	6.73808e-07	10.7184	"transcript_id ""ENST00000604411.1"" | genecode_v17"	gencode_v17	intergenic
CUST_15867_PI429285431	2.72581e-05	13.8077	lnc-CHIC1-2:1	lncipedia2.1	intergenic
LNCA_21_P0010496	1.77038e-08	15.7496	NR_003255	Agilent_HUMAN_G3V2	intergenic
LNCA_19_P00317451	1.96639e-05	17.7394	NR_001564	Agilent_HUMAN_G3V2	intergenic
LNCA_19_P00316565	0.000344861	20.2045	NR_003255	Agilent_HUMAN_G3V2	intergenic
CUST_7084_PI429285431	3.05603e-07	22.7393	"transcript_id ""ENST00000602863.1"" | genecode_v17"	gencode_v17	intergenic
CUST_47608_PI429285431	7.6451e-09	24.8417	"gi|383087740|ref|NR_001564.2| Homo sapiens X (inactive)-specific transcript (non-protein coding) (XIST), non-coding RNA"	ncbi	intergenic
LNCA_19_P00327297	1.1796e-08	30.144		Agilent_HUMAN_G3V2	intergenic
CUST_7082_PI429285431	1.03077e-06	36.1256	"transcript_id ""ENST00000604411.1"" | genecode_v17"	gencode_v17	intergenic
CUST_47605_PI429285431	6.30939e-09	43.2558	"gi|383087740|ref|NR_001564.2| Homo sapiens X (inactive)-specific transcript (non-protein coding) (XIST), non-coding RNA"	ncbi	intergenic
LNCA_19_P00326132	8.36603e-06	44.7079	NR_003255	Agilent_HUMAN_G3V2	intergenic
CUST_10839_PI429285431	3.80916e-05	46.2801	lnc-CHIC1-1:1	lncipedia2.1	intergenic
LNCA_33_P3405911	2.23447e-15	47.1487	NR_003255	Agilent_HUMAN_G3V2	intergenic
CUST_15513_PI429285431	6.19959e-10	47.8814	lnc-NAP1L2-1:4	lncipedia2.1	intergenic
LNCA_19_P00802872	0.00246681	49.337	NR_001564	Agilent_HUMAN_G3V2	intergenic
CUST_47606_PI429285431	4.89698e-09	59.7194	"gi|383087740|ref|NR_001564.2| Homo sapiens X (inactive)-specific transcript (non-protein coding) (XIST), non-coding RNA"	ncbi	intergenic
LNCA_19_P00320438	9.78978e-12	60.2308	NR_003255	Agilent_HUMAN_G3V2	intergenic
CUST_15515_PI429285431	7.0396e-08	60.3115	lnc-NAP1L2-1:4	lncipedia2.1	intergenic
LNCA_21_P0006456	4.54991e-05	75.5395		Agilent_HUMAN_G3V2	intergenic
CUST_17574_PI429285431	1.74444e-07	76.7161	lnc-NAP1L2-1:5	lncipedia2.1	intergenic
CUST_16321_PI429285431	1.3728e-06	100.715	lnc-NAP1L2-1:7	lncipedia2.1	intergenic
CUST_17575_PI429285431	1.15169e-06	104.68	lnc-NAP1L2-1:5	lncipedia2.1	intergenic
CUST_14693_PI429285431	6.40547e-05	107.069	lnc-NAP1L2-1:6	lncipedia2.1	intergenic
LNCA_21_P0006538	1.81845e-05	109.773	NR_001564	Agilent_HUMAN_G3V2	intergenic
CUST_15516_PI429285431	3.09576e-05	111.69	lnc-NAP1L2-1:4	lncipedia2.1	intergenic
CUST_12240_PI429285431	5.86635e-05	120.74	lnc-NAP1L2-1:3	lncipedia2.1	intergenic
CUST_16322_PI429285431	1.05004e-12	121.244	lnc-NAP1L2-1:7	lncipedia2.1	intergenic
CUST_14694_PI429285431	1.97906e-11	125.557	lnc-NAP1L2-1:6	lncipedia2.1	intergenic
LNCA_21_P0006457	6.09156e-05	134.327	NR_001564	Agilent_HUMAN_G3V2	intergenic
LNCA_19_P00319151	1.22531e-05	155.791	NR_001564	Agilent_HUMAN_G3V2	intergenic
CUST_47607_PI429285431	2.37351e-08	177.869	"gi|383087740|ref|NR_001564.2| Homo sapiens X (inactive)-specific transcript (non-protein coding) (XIST), non-coding RNA"	ncbi	intergenic
LNCA_19_P00331623	2.36449e-07	276.493	NR_001564	Agilent_HUMAN_G3V2	intergenic
CUST_15517_PI429285431	4.72185e-06	363.503	lnc-NAP1L2-1:4	lncipedia2.1	intergenic
CUST_14695_PI429285431	1.72629e-12	398.515	lnc-NAP1L2-1:6	lncipedia2.1	intergenic
CUST_47609_PI429285431	1.53919e-09	411.204	"gi|383087740|ref|NR_001564.2| Homo sapiens X (inactive)-specific transcript (non-protein coding) (XIST), non-coding RNA"	ncbi	intergenic
CUST_16323_PI429285431	7.09858e-10	470.752	lnc-NAP1L2-1:7	lncipedia2.1	intergenic
CUST_16319_PI429285431	6.63056e-08	546.052	lnc-NAP1L2-1:7	lncipedia2.1	intergenic
CUST_14691_PI429285431	3.15842e-10	595.409	lnc-NAP1L2-1:6	lncipedia2.1	intergenic
CUST_17573_PI429285431	1.61431e-08	665.942	lnc-NAP1L2-1:5	lncipedia2.1	intergenic
LNCA_19_P00323692	5.81726e-06	709.042	NR_001564	Agilent_HUMAN_G3V2	intergenic
CUST_17576_PI429285431	1.98186e-11	727.914	lnc-NAP1L2-1:5	lncipedia2.1	intergenic
CUST_17577_PI429285431	3.16756e-10	788.469	lnc-NAP1L2-1:5	lncipedia2.1	intergenic
CUST_9317_PI429285431	2.27471e-06	856.834	lnc-NAP1L2-1:8	lncipedia2.1	intergenic
LNCA_33_P3341686	6.04e-09	859.446	NR_001564	Agilent_HUMAN_G3V2	intergenic
CUST_12242_PI429285431	4.72257e-09	905.177	lnc-NAP1L2-1:3	lncipedia2.1	intergenic
CUST_16324_PI429285431	7.48085e-09	1026.34	lnc-NAP1L2-1:7	lncipedia2.1	intergenic
LNCA_19_P00329511	1.29428e-06	1077.33	NR_001564	Agilent_HUMAN_G3V2	intergenic
CUST_47610_PI429285431	2.4901e-06	1178.77	"gi|383087740|ref|NR_001564.2| Homo sapiens X (inactive)-specific transcript (non-protein coding) (XIST), non-coding RNA"	ncbi	intergenic
CUST_14696_PI429285431	3.94576e-15	1239.66	lnc-NAP1L2-1:6	lncipedia2.1	intergenic
CUST_12241_PI429285431	1.78114e-12	1709.11	lnc-NAP1L2-1:3	lncipedia2.1	intergenic
