# Supplementary material for: Long noncoding RNA expression profile and association with SLEDAI score in monocyte-derived dendritic cells from patients with systematic lupus erythematosus
Source: Arthritis Res Ther. 2018 Jul 11;20:138. doi: 10.1186/s13075-018-1640-x (PMC6042324; doi:10.1186/s13075-018-1640-x)
Supplement: Supplementary file 2 — Table S2. The specific information about the differentially expressed mRNAs. (XLSX 83 kb) [file 13075_2018_1640_MOESM2_ESM.xlsx]

## Sheet: 工作表1
ProbeName	P_value	FC	GeneSymbol	gene_name
LNCA_24_P876522	0.0390055	5.7531	GPX8	glutathione peroxidase 8 (putative)
LNCA_33_P3415097	0.0476089	5.21748	CLCN4	chloride channel 4
LNCA_24_P921366	0.0350774	4.92498	CALD1	caldesmon 1
LNCA_24_P360722	0.0293315	4.76709	DIP2C	DIP2 disco-interacting protein 2 homolog C (Drosophila)
LNCA_33_P3317253	0.0341423	4.34873	PTER	phosphotriesterase related
LNCA_23_P93658	0.00386374	4.173	ACCN3	amiloride-sensitive cation channel 3
LNCA_33_P3356320	0.0163387	4.09412	C17orf97	chromosome 17 open reading frame 97
LNCA_24_P350622	0.0233767	4.01722	KIR2DL4	"killer cell immunoglobulin-like receptor, two domains, long cytoplasmic tail, 4"
LNCA_33_P3400823	0.00561938	3.9915	C1orf190	chromosome 1 open reading frame 190
LNCA_33_P3316539	0.00720836	3.80774	SLC7A2	"solute carrier family 7 (cationic amino acid transporter, y+ system), member 2"
LNCA_33_P3345816	0.0218348	3.51426	GPER	G protein-coupled estrogen receptor 1
LNCA_33_P3415551	0.0166291	3.41556	GPAT2	"glycerol-3-phosphate acyltransferase 2, mitochondrial"
LNCA_23_P215060	0.0481418	3.41023	PODXL	podocalyxin-like
LNCA_23_P369343	0.0241661	3.39898	KLK8	kallikrein-related peptidase 8
LNCA_24_P36890	0.0155835	3.36981	RAP1GAP	RAP1 GTPase activating protein
LNCA_23_P136347	0.0039785	3.34672	EPS8	epidermal growth factor receptor pathway substrate 8
LNCA_21_P0003297	0.0251882	3.33441	XLOC_003228
LNCA_24_P355145	0.00963544	3.29897	DNAJC5B	"DnaJ (Hsp40) homolog, subfamily C, member 5 beta"
LNCA_23_P10506	0.0442574	3.28586	HPGDS	hematopoietic prostaglandin D synthase
LNCA_33_P3301871	0.00202986	3.2165	GPT	glutamic-pyruvate transaminase (alanine aminotransferase)
LNCA_33_P3346529	0.0218163	2.97732	OR2W5	"olfactory receptor, family 2, subfamily W, member 5"
LNCA_23_P393034	0.0153337	2.96945	HAS3	hyaluronan synthase 3
LNCA_33_P3298861	0.0401003	2.93306	SLC12A8	"solute carrier family 12 (potassium/chloride transporters), member 8"
LNCA_23_P38732	0.0322329	2.89635	CDH2	"cadherin 2, type 1, N-cadherin (neuronal)"
LNCA_33_P3344831	0.0474693	2.87414	TMEM45A	transmembrane protein 45A
LNCA_33_P3423570	0.0370686	2.86963	METRN	"meteorin, glial cell differentiation regulator"
LNCA_33_P3210203	0.0062913	2.86407	SPIRE2	spire homolog 2 (Drosophila)
LNCA_33_P3222380	0.0128977	2.83352	AHNAK2	AHNAK nucleoprotein 2
LNCA_24_P156922	0.0310841	2.82574	SCP2	sterol carrier protein 2
LNCA_33_P3372004	0.00379218	2.76767	IGSF6	"immunoglobulin superfamily, member 6"
LNCA_33_P3270599	0.0225623	2.75084	TPM2	tropomyosin 2 (beta)
LNCA_23_P52298	0.0140984	2.70547	NPM3	nucleophosmin/nucleoplasmin 3
LNCA_23_P129801	0.0346036	2.57589	RAB40B	"RAB40B, member RAS oncogene family"
LNCA_23_P216501	0.0292998	2.56408	TPM2	tropomyosin 2 (beta)
LNCA_33_P3240328	0.0484329	2.55289	PITX1	paired-like homeodomain 1
LNCA_21_P0000121	0.00052449	2.54509	C19orf81	chromosome 19 open reading frame 81
LNCA_33_P3298159	0.016684	2.51346	PTGDS	prostaglandin D2 synthase 21kDa (brain)
LNCA_23_P118493	0.0346373	2.51183	TOM1L1	target of myb1 (chicken)-like 1
LNCA_24_P99795	0.00930702	2.5045	ISOC2	isochorismatase domain containing 2
LNCA_23_P151907	0.0160753	2.50296	PCSK6	proprotein convertase subtilisin/kexin type 6
LNCA_23_P89215	0.00603381	2.46488	FN3K	fructosamine 3 kinase
LNCA_32_P405759	0.022922	2.45168	COL22A1	"collagen, type XXII, alpha 1"
LNCA_21_P0011636	0.00700458	2.42234	XLOC_l2_006013
LNCA_23_P310956	0.0224441	2.40678	COL6A2	"collagen, type VI, alpha 2"
LNCA_32_P32254	0.0105206	2.40593	COL6A1	"collagen, type VI, alpha 1"
LNCA_23_P55251	0.0176338	2.39078	ITGA3	"integrin, alpha 3 (antigen CD49C, alpha 3 subunit of VLA-3 receptor)"
LNCA_33_P3269539	0.0424803	2.33266	COL6A2	"collagen, type VI, alpha 2"
LNCA_24_P347378	0.0362383	2.3299	ALOX5AP	arachidonate 5-lipoxygenase-activating protein
LNCA_23_P151297	0.0292295	2.31763	TENC1	tensin like C1 domain containing phosphatase (tensin 2)
LNCA_24_P126425	0.012899	2.31676	FAM188B	"family with sequence similarity 188, member B"
LNCA_33_P3423949	0.0108521	2.29313	CBX2	chromobox homolog 2
LNCA_23_P3963	0.0307005	2.29138	CDR2L	cerebellar degeneration-related protein 2-like
LNCA_23_P156708	0.0470884	2.247	TNXB	tenascin XB
LNCA_33_P3305458	0.0142033	2.23856	ATF6B	activating transcription factor 6 beta
LNCA_23_P159721	0.0379169	2.21447	GPR50	G protein-coupled receptor 50
LNCA_23_P40108	0.0125561	2.21313	COL9A3	"collagen, type IX, alpha 3"
LNCA_23_P160438	0.0169165	2.19687	MYOG	myogenin (myogenic factor 4)
LNCA_21_P0004997	0.0264636	2.19655	XLOC_005595
LNCA_23_P6818	0.0479198	2.18288	SEMA3G	"sema domain, immunoglobulin domain (Ig), short basic domain, secreted, (semaphorin) 3G"
LNCA_23_P159227	0.00795157	2.18055	ADAM15	ADAM metallopeptidase domain 15
LNCA_24_P64329	0.0117398	2.17563	STK32C	serine/threonine kinase 32C
LNCA_24_P237778	0.0358932	2.17427	MAN1C1	"mannosidase, alpha, class 1C, member 1"
LNCA_33_P3393170	0.0439282	2.17074	CAPN5	calpain 5
LNCA_23_P147665	0.044287	2.16678	OLFML1	olfactomedin-like 1
LNCA_32_P83049	0.0167239	2.15579	EFR3B	EFR3 homolog B (S. cerevisiae)
LNCA_21_P0003757	0.0187018	2.1525	XLOC_004049
LNCA_23_P133474	0.041942	2.15244	GPX3	glutathione peroxidase 3 (plasma)
LNCA_21_P0012776	0.0461208	2.10338	XLOC_l2_011118
LNCA_23_P89310	0.0493257	2.09573	EPN2	epsin 2
LNCA_23_P31984	0.0226402	2.08579	ACTL7A	actin-like 7A
LNCA_33_P3392829	0.0260137	2.08515	ESPNL	espin-like
LNCA_23_P32233	0.00606643	2.06847	KLF4	Kruppel-like factor 4 (gut)
LNCA_33_P3364741	0.000277995	2.05833	MRC2	"mannose receptor, C type 2"
LNCA_23_P211522	0.0413527	2.0492	SYNGR1	synaptogyrin 1
LNCA_33_P3380693	0.00342874	2.03998	ADAM15	ADAM metallopeptidase domain 15
LNCA_23_P161481	0.00166352	2.03539	KIAA1274	KIAA1274
LNCA_33_P3404706	0.00453596	2.03373	SPN	sialophorin
LNCA_23_P300484	0.0159521	2.0241	OBSL1	obscurin-like 1
LNCA_23_P413923	0.0234972	2.01571	DMRTA1	DMRT-like family A1
LNCA_33_P3408320	0.01857	2.01171	CERS1	ceramide synthase 1
LNCA_23_P34233	0.0107772	2.01147	QPRT	quinolinate phosphoribosyltransferase
LNCA_23_P34093	0.017328	2.00986	G6PD	glucose-6-phosphate dehydrogenase
LNCA_24_P179816	0.0429866	2.00558	SLC27A3	"solute carrier family 27 (fatty acid transporter), member 3"
LNCA_23_P212089	0.013042	0.495104	NFKBIZ	"nuclear factor of kappa light polypeptide gene enhancer in B-cells inhibitor, zeta"
LNCA_23_P436353	0.0353412	0.494081	MLLT4	"myeloid/lymphoid or mixed-lineage leukemia (trithorax homolog, Drosophila); translocated to, 4"
LNCA_33_P3316508	0.0062151	0.487825	RUNX2	runt-related transcription factor 2
LNCA_32_P208403	0.0472372	0.484703	GNG2	"guanine nucleotide binding protein (G protein), gamma 2"
LNCA_33_P3293524	0.0113502	0.473875	NEURL	neuralized homolog (Drosophila)
LNCA_23_P138680	0.0489788	0.471876	IL15RA	"interleukin 15 receptor, alpha"
LNCA_21_P0013130	0.0319972	0.468535	STK19	serine/threonine kinase 19
LNCA_33_P3289865	0.0117282	0.468236	PLCL1	phospholipase C-like 1
LNCA_33_P3312658	0.00519091	0.467708	KYNU	kynureninase
LNCA_32_P161762	0.0118571	0.460065	RUNX2	runt-related transcription factor 2
LNCA_21_P0000205	0.00306225	0.458622	C2orf48	chromosome 2 open reading frame 48
LNCA_23_P120822	0.0329512	0.458016	UPB1	"ureidopropionase, beta"
LNCA_23_P78742	0.0303843	0.45399	FLT3LG	fms-related tyrosine kinase 3 ligand
LNCA_33_P3420446	0.0152859	0.452221	LRRD1	leucine-rich repeats and death domain containing 1
LNCA_23_P371865	0.0476693	0.445344	CDYL2	"chromodomain protein, Y-like 2"
LNCA_23_P114947	0.0302457	0.441797	RGS2	"regulator of G-protein signaling 2, 24kDa"
LNCA_23_P259141	0.0386242	0.43897	ZBP1	Z-DNA binding protein 1
LNCA_21_P0001876	0.0194893	0.438424	XLOC_001517
LNCA_24_P14010	0.0454129	0.434908	NMT1	N-myristoyltransferase 1
LNCA_21_P0009176	0.00168219	0.428872	XLOC_012252
LNCA_33_P3369844	0.00278968	0.42261	CD24	CD24 molecule
LNCA_23_P388124	0.0331782	0.406632	ABCD2	"ATP-binding cassette, sub-family D (ALD), member 2"
LNCA_23_P42257	0.0370627	0.40482	IER3	immediate early response 3
LNCA_23_P250358	0.0229475	0.394693	HERC6	hect domain and RLD 6
LNCA_33_P3423551	0.0297026	0.388496	IER3	immediate early response 3
LNCA_33_P3350583	0.00577353	0.384577	FAM122C	family with sequence similarity 122C
LNCA_21_P0005819	0.0181339	0.37922	LOC157860	uncharacterized LOC157860
LNCA_23_P400449	0.0497033	0.362888	VAT1L	vesicle amine transport protein 1 homolog (T. californica)-like
LNCA_23_P259071	0.00611048	0.358226	AREG	amphiregulin
LNCA_24_P130936	0.000129283	0.358004	DDX3Y	"DEAD (Asp-Glu-Ala-Asp) box polypeptide 3, Y-linked"
LNCA_23_P118834	0.0187075	0.346944	TOP2A	topoisomerase (DNA) II alpha 170kDa
LNCA_23_P18017	0.0221079	0.337978	CPA3	carboxypeptidase A3 (mast cell)
LNCA_23_P99275	0.0383432	0.301195	KLRB1	"killer cell lectin-like receptor subfamily B, member 1"
LNCA_23_P256641	0.0184789	0.282811	KCNE1L	KCNE1-like
LNCA_24_P79403	0.0371359	0.276728	PF4	platelet factor 4
LNCA_23_P113793	0.0176355	0.230335	ZBED2	"zinc finger, BED-type containing 2"
LNCA_23_P201248	0.0404494	0.220473	SLC26A9	"solute carrier family 26, member 9"
LNCA_32_P197561	0.0135823	0.215729	EBF1	early B-cell factor 1
LNCA_33_P3284453	0.0450156	0.192272	C6orf174	chromosome 6 open reading frame 174
LNCA_23_P148629	7.20644e-08	0.185952	EIF1AY	"eukaryotic translation initiation factor 1A, Y-linked"
LNCA_23_P117662	0.0393791	0.18521	HDC	histidine decarboxylase
LNCA_33_P3377151	0.0127897	0.124291	CCL19	chemokine (C-C motif) ligand 19
LNCA_23_P160004	5.10434e-06	0.124156	UTY	"ubiquitously transcribed tetratricopeptide repeat gene, Y-linked"
LNCA_23_P123853	0.0196823	0.122746	CCL19	chemokine (C-C motif) ligand 19
LNCA_23_P131676	0.000220829	0.0788978	CXCR7	chemokine (C-X-C motif) receptor 7
LNCA_33_P3228977	2.73818e-07	0.0634509	UTY	"ubiquitously transcribed tetratricopeptide repeat gene, Y-linked"
LNCA_23_P203558	0.00301828	0.0495918	HBB	"hemoglobin, beta"
LNCA_24_P942743	9.714e-08	0.0458081	ZFY	"zinc finger protein, Y-linked"
LNCA_33_P3217700	2.9555e-05	0.0376238	USP9Y	"ubiquitin specific peptidase 9, Y-linked"
LNCA_23_P137238	0.000130046	0.0252056	KDM5D	lysine (K)-specific demethylase 5D
LNCA_24_P237511	1.24269e-06	0.0216013	EIF1AY	"eukaryotic translation initiation factor 1A, Y-linked"
LNCA_33_P3224331	9.08375e-10	0.019354	DDX3Y	"DEAD (Asp-Glu-Ala-Asp) box polypeptide 3, Y-linked"
LNCA_23_P324384	7.09944e-07	0.00357305	RPS4Y2	"ribosomal protein S4, Y-linked 2"
LNCA_23_P259314	1.81215e-08	0.00287561	RPS4Y1	"ribosomal protein S4, Y-linked 1"
