# Supplementary material for: Long noncoding RNA expression profile and association with SLEDAI score in monocyte-derived dendritic cells from patients with systematic lupus erythematosus
Source: Arthritis Res Ther. 2018 Jul 11;20:138. doi: 10.1186/s13075-018-1640-x (PMC6042324; doi:10.1186/s13075-018-1640-x)
Supplement: Supplementary file 4 — Table S3. The predicted cis-associated genes of the differentially expressed lncRNAs. (XLSX 2714 kb) [file 13075_2018_1640_MOESM4_ESM.xlsx]

## Sheet: Sheet1
ProbeID	RefSeqAccession	result_source	cis_gene_symbol	cis_gene_strand	cis_gene_ID	cis_gene_name
CUST_10_PI429201921	TC01005896.hg.1	Affy_HUMAN_HTA2.0	FCGR3B	-	2215	Fc fragment of IgG, low affinity IIIb, receptor (CD16b)
CUST_10_PI429285431	"transcript_id ""ENST00000505663.1"" | genecode_v17"	gencode_v17	LOC100996485	+
CUST_1000_PI429285431	"transcript_id ""ENST00000433219.1"" | genecode_v17"	gencode_v17	C2orf49	+	79074	chromosome 2 open reading frame 49
CUST_1000_PI429285431	"transcript_id ""ENST00000433219.1"" | genecode_v17"	gencode_v17	TGFBRAP1	-	9392	transforming growth factor, beta receptor associated protein 1
CUST_10003_PI429285431	lnc-LMF1-1:1	lncipedia2.1	SOX8	+	30812	SRY (sex determining region Y)-box 8
CUST_10006_PI429285431	lnc-SCD-1:4	lncipedia2.1	SCD	+	6319	stearoyl-CoA desaturase (delta-9-desaturase) (EC:1.14.19.1)
CUST_10007_PI429285431	lnc-C9orf86-1:1	lncipedia2.1	PHPT1	+	29085	phosphohistidine phosphatase 1 (EC:3.1.3.-)
CUST_10007_PI429285431	lnc-C9orf86-1:1	lncipedia2.1	C9orf172	+	389813	chromosome 9 open reading frame 172
CUST_10007_PI429285431	lnc-C9orf86-1:1	lncipedia2.1	RABL6	+
CUST_10007_PI429285431	lnc-C9orf86-1:1	lncipedia2.1	MAMDC4	+	158056	MAM domain containing 4
CUST_10009_PI429285431	lnc-C2orf42-2:2	lncipedia2.1	PCBP1	+	5093	poly(rC) binding protein 1
CUST_10012_PI429285431	lnc-SLC17A9-4:1	lncipedia2.1	BHLHE23	-	128408	basic helix-loop-helix family, member e23
CUST_10013_PI429285431	lnc-SLC17A9-4:1	lncipedia2.1	BHLHE23	-	128408	basic helix-loop-helix family, member e23
CUST_10016_PI429285431	lnc-RASA1-3:8	lncipedia2.1	TMEM161B	-	153396	transmembrane protein 161B
CUST_10017_PI429285431	lnc-CDC25B-1:1	lncipedia2.1	CDC25B	+	994	cell division cycle 25 homolog B (S. pombe) (EC:3.1.3.48)
CUST_10017_PI429285431	lnc-CDC25B-1:1	lncipedia2.1	AP5S1	+
CUST_10018_PI429285431	lnc-AL772363.1-1:1	lncipedia2.1	CACNA1B	+	774	calcium channel, voltage-dependent, N type, alpha 1B subunit
CUST_10020_PI429285431	lnc-CTAGE5-1:1	lncipedia2.1	FBXO33	-	254170	F-box protein 33
CUST_10022_PI429285431	lnc-SLC35D3-1:1	lncipedia2.1	IL20RA	-	53832	interleukin 20 receptor, alpha
CUST_10023_PI429285431	lnc-SYN3-1:1	lncipedia2.1	FBXO7	+	25793	F-box protein 7
CUST_10023_PI429285431	lnc-SYN3-1:1	lncipedia2.1	SYN3	-	8224	synapsin III
CUST_10029_PI429285431	lnc-ARHGAP25-1:1	lncipedia2.1	ARHGAP25	+	9938	Rho GTPase activating protein 25
CUST_10032_PI429285431	lnc-SH3BGRL2-1:4	lncipedia2.1	LCA5	-	167691	Leber congenital amaurosis 5
CUST_10040_PI429285431	lnc-RPP30-1:1	lncipedia2.1	HTR7	-	3363	5-hydroxytryptamine (serotonin) receptor 7 (adenylate cyclase-coupled)
CUST_10041_PI429285431	lnc-MUC20-1:1	lncipedia2.1	APOD	-	347	apolipoprotein D
CUST_10042_PI429285431	lnc-DR1-1:1	lncipedia2.1	DR1	+	1810	down-regulator of transcription 1, TBP-binding (negative cofactor 2)
CUST_10043_PI429285431	lnc-DR1-1:1	lncipedia2.1	DR1	+	1810	down-regulator of transcription 1, TBP-binding (negative cofactor 2)
CUST_10044_PI429285431	lnc-DR1-1:1	lncipedia2.1	DR1	+	1810	down-regulator of transcription 1, TBP-binding (negative cofactor 2)
CUST_10045_PI429285431	lnc-DR1-1:1	lncipedia2.1	DR1	+	1810	down-regulator of transcription 1, TBP-binding (negative cofactor 2)
CUST_10047_PI429285431	lnc-SDSL-1:1	lncipedia2.1	SDS	-	10993	serine dehydratase (EC:4.3.1.17 4.3.1.19)
CUST_10047_PI429285431	lnc-SDSL-1:1	lncipedia2.1	SDSL	+	113675	serine dehydratase-like (EC:4.3.1.17 4.3.1.19)
CUST_10055_PI429285431	lnc-FAAH2-2:2	lncipedia2.1	SPIN2A	-	54466	spindlin family, member 2A
CUST_10055_PI429285431	lnc-FAAH2-2:2	lncipedia2.1	SPIN2B	-	474343	spindlin family, member 2B
CUST_10059_PI429285431	lnc-HFM1-1:2	lncipedia2.1	CDC7	+	8317	cell division cycle 7 homolog (S. cerevisiae) (EC:2.7.11.1)
CUST_10060_PI429285431	lnc-SPAG1-3:3	lncipedia2.1	ANKRD46	-	157567	ankyrin repeat domain 46
CUST_10061_PI429285431	lnc-MSH6-2:3	lncipedia2.1	FBXO11	-	80204	F-box protein 11
CUST_10062_PI429285431	lnc-IL6-1:1	lncipedia2.1	TOMM7	-	54543	translocase of outer mitochondrial membrane 7 homolog (yeast)
CUST_10065_PI429285431	lnc-PPP3CC-1:3	lncipedia2.1	SORBS3	+	10174	sorbin and SH3 domain containing 3
CUST_10065_PI429285431	lnc-PPP3CC-1:3	lncipedia2.1	PPP3CC	+	5533	protein phosphatase 3 (formerly 2B), catalytic subunit, gamma isoform (EC:3.1.3.16)
CUST_10068_PI429285431	lnc-DBT-1:2	lncipedia2.1	RTCA	+
CUST_10071_PI429285431	lnc-CHD2-2:1	lncipedia2.1	RGMA	-	56963	RGM domain family, member A
CUST_10074_PI429285431	lnc-ASB4-2:1	lncipedia2.1	PON2	-	5445	paraoxonase 2 (EC:3.1.1.2 3.1.8.1)
CUST_10080_PI429285431	lnc-C6orf112-2:1	lncipedia2.1	PREP	-	5550	prolyl endopeptidase (EC:3.4.21.26)
CUST_10084_PI429285431	lnc-GBP5-2:2	lncipedia2.1	LRRC8C	+	84230	leucine rich repeat containing 8 family, member C
CUST_10085_PI429285431	lnc-C10orf137-1:4	lncipedia2.1	TEX36	-
CUST_10091_PI429285431	lnc-NR2F2-1:1	lncipedia2.1	NR2F2	+	7026	nuclear receptor subfamily 2, group F, member 2
CUST_10092_PI429285431	lnc-RAD23B-1:1	lncipedia2.1	RAD23B	+	5887	RAD23 homolog B (S. cerevisiae)
CUST_10098_PI429285431	lnc-BATF3-2:2	lncipedia2.1	ATF3	+	467	activating transcription factor 3
CUST_10098_PI429285431	lnc-BATF3-2:2	lncipedia2.1	FAM71A	+	149647	family with sequence similarity 71, member A
CUST_10099_PI429285431	lnc-BATF3-2:2	lncipedia2.1	FAM71A	+	149647	family with sequence similarity 71, member A
CUST_10099_PI429285431	lnc-BATF3-2:2	lncipedia2.1	ATF3	+	467	activating transcription factor 3
CUST_10100_PI429285431	lnc-BATF3-2:2	lncipedia2.1	ATF3	+	467	activating transcription factor 3
CUST_10100_PI429285431	lnc-BATF3-2:2	lncipedia2.1	FAM71A	+	149647	family with sequence similarity 71, member A
CUST_10101_PI429285431	lnc-TPO-1:2	lncipedia2.1	TPO	+	7173	thyroid peroxidase (EC:1.11.1.8)
CUST_10103_PI429285431	lnc-FRMD4A-1:4	lncipedia2.1	BEND7	-	222389	BEN domain containing 7
CUST_10107_PI429285431	lnc-TMEM70-1:4	lncipedia2.1	UBE2W	-	55284	ubiquitin-conjugating enzyme E2W (putative) (EC:6.3.2.19)
CUST_10108_PI429285431	lnc-NKIRAS1-3:3	lncipedia2.1	UBE2E2	+	7325	ubiquitin-conjugating enzyme E2E 2 (UBC4/5 homolog, yeast) (EC:6.3.2.19)
CUST_10109_PI429285431	lnc-MYOM2-1:2	lncipedia2.1	MYOM2	+	9172	myomesin (M-protein) 2, 165kDa
CUST_10113_PI429285431	lnc-NVL-2:1	lncipedia2.1	WDR26	-	80232	WD repeat domain 26
CUST_1012_PI429285431	"transcript_id ""ENST00000441383.1"" | genecode_v17"	gencode_v17	RGPD4	+	285190	RANBP2-like and GRIP domain containing 4
CUST_10120_PI429285431	lnc-KLHL18-1:4	lncipedia2.1	SETD2	-	29072	SET domain containing 2 (EC:2.1.1.43)
CUST_10127_PI429285431	lnc-GALNTL2-1:1	lncipedia2.1	GALNT15	+
CUST_10128_PI429285431	lnc-GALNTL2-1:1	lncipedia2.1	GALNT15	+
CUST_10129_PI429285431	lnc-GALNTL2-1:1	lncipedia2.1	GALNT15	+
CUST_10132_PI429285431	lnc-DARS2-1:1	lncipedia2.1	DARS2	+	55157	aspartyl-tRNA synthetase 2, mitochondrial (EC:6.1.1.12)
CUST_10132_PI429285431	lnc-DARS2-1:1	lncipedia2.1	ZBTB37	+	84614	zinc finger and BTB domain containing 37
CUST_10135_PI429285431	lnc-SUSD4-1:1	lncipedia2.1	C1orf65	+	164127	chromosome 1 open reading frame 65
CUST_10137_PI429285431	lnc-LIMCH1-1:1	lncipedia2.1	PHOX2B	-	8929	paired-like homeobox 2b
CUST_1014_PI429285431	"transcript_id ""ENST00000457647.2"" | genecode_v17"	gencode_v17	RGPD4	+	285190	RANBP2-like and GRIP domain containing 4
CUST_10140_PI429285431	lnc-FARP1-1:2	lncipedia2.1	STK24	-	8428	serine/threonine kinase 24 (STE20 homolog, yeast) (EC:2.7.11.1)
CUST_10143_PI429285431	lnc-KIN-2:1	lncipedia2.1	GATA3	+	2625	GATA binding protein 3
CUST_10145_PI429285431	lnc-PAFAH1B1-2:2	lncipedia2.1	CLUH	-
CUST_10146_PI429285431	lnc-RP4-604K5.1.1-5:2	lncipedia2.1	LMO4	+	8543	LIM domain only 4
CUST_1015_PI429285431	"transcript_id ""ENST00000417284.1"" | genecode_v17"	gencode_v17	RGPD4	+	285190	RANBP2-like and GRIP domain containing 4
CUST_10151_PI429285431	lnc-ITPRIP-1:1	lncipedia2.1	CCDC147	+	159686	coiled-coil domain containing 147
CUST_1016_PI429285431	"transcript_id ""ENST00000594764.1"" | genecode_v17"	gencode_v17	RGPD4	+	285190	RANBP2-like and GRIP domain containing 4
CUST_10160_PI429285431	lnc-TIMM21-5:4	lncipedia2.1	NETO1	-	81832	neuropilin (NRP) and tolloid (TLL)-like 1
CUST_10161_PI429285431	lnc-C12orf42-3:1	lncipedia2.1	ASCL1	+	429	achaete-scute complex homolog 1 (Drosophila)
CUST_10162_PI429285431	lnc-ZNF85-3:1	lncipedia2.1	ZNF626	-	199777	zinc finger protein 626
CUST_1017_PI429285431	"transcript_id ""ENST00000593452.1"" | genecode_v17"	gencode_v17	RGPD4	+	285190	RANBP2-like and GRIP domain containing 4
CUST_10170_PI429285431	lnc-ATHL1-1:2	lncipedia2.1	ATHL1	+	80162	ATH1, acid trehalase-like 1 (yeast) (EC:3.2.1.-)
CUST_10170_PI429285431	lnc-ATHL1-1:2	lncipedia2.1	NLRP6	+	171389	NLR family, pyrin domain containing 6
CUST_10170_PI429285431	lnc-ATHL1-1:2	lncipedia2.1	IFITM5	-	387733	interferon induced transmembrane protein 5
CUST_10172_PI429285431	lnc-SH3D19-1:1	lncipedia2.1	FAM160A1	+	729830	family with sequence similarity 160, member A1
CUST_10175_PI429285431	lnc-TIMM21-5:1	lncipedia2.1	NETO1	-	81832	neuropilin (NRP) and tolloid (TLL)-like 1
CUST_10179_PI429285431	lnc-ITGA2-1:3	lncipedia2.1	MOCS2	-	4338	molybdenum cofactor synthesis 2
CUST_1019_PI429285431	"transcript_id ""ENST00000414416.2"" | genecode_v17"	gencode_v17	NPHP1	-	4867	nephronophthisis 1 (juvenile)
CUST_10192_PI429285431	lnc-BMP7-1:1	lncipedia2.1	BMP7	-	655	bone morphogenetic protein 7
CUST_10194_PI429285431	lnc-ABHD2-1:1	lncipedia2.1	ABHD2	+	11057	abhydrolase domain containing 2
CUST_10196_PI429285431	lnc-FERMT2-1:1	lncipedia2.1	FERMT2	-	10979	fermitin family homolog 2 (Drosophila)
CUST_102_PI429201921	TC0Y000286.hg.1	Affy_HUMAN_HTA2.0	ASMTL	-	8623	acetylserotonin O-methyltransferase-like
CUST_102_PI429201921	TC0Y000286.hg.1	Affy_HUMAN_HTA2.0	SLC25A6	-	293	solute carrier family 25 (mitochondrial carrier; adenine nucleotide translocator), member 6
CUST_10204_PI429285431	lnc-RXFP3-1:1	lncipedia2.1	C1QTNF3	-	114899	C1q and tumor necrosis factor related protein 3 (EC:5.1.99.4)
CUST_10206_PI429285431	lnc-PGS1-1:2	lncipedia2.1	SOCS3	-	9021	suppressor of cytokine signaling 3
CUST_10209_PI429285431	lnc-CCT8-1:1	lncipedia2.1	MAP3K7CL	+
CUST_10212_PI429285431	lnc-PLA2R1-1:2	lncipedia2.1	PLA2R1	-	22925	phospholipase A2 receptor 1, 180kDa
CUST_10213_PI429285431	lnc-PLA2R1-1:2	lncipedia2.1	PLA2R1	-	22925	phospholipase A2 receptor 1, 180kDa
CUST_10214_PI429285431	lnc-C5orf32-1:5	lncipedia2.1	CYSTM1	+
CUST_10215_PI429285431	lnc-C5orf32-1:5	lncipedia2.1	CYSTM1	+
CUST_10216_PI429285431	lnc-NAIF1-1:1	lncipedia2.1	NAIF1	-	203245	nuclear apoptosis inducing factor 1
CUST_10218_PI429285431	lnc-COL28A1-1:1	lncipedia2.1	MIOS	+	54468	missing oocyte, meiosis regulator, homolog (Drosophila)
CUST_10219_PI429285431	lnc-PRMT8-1:2	lncipedia2.1	PRMT8	+	56341	protein arginine methyltransferase 8 (EC:2.1.1.-)
CUST_10221_PI429285431	lnc-ZNF664-2:5	lncipedia2.1	ZNF664-FAM101A	+
CUST_10223_PI429285431	lnc-ABHD12B-4:1	lncipedia2.1	PYGL	-	5836	phosphorylase, glycogen, liver (EC:2.4.1.1)
CUST_10228_PI429285431	lnc-MAP3K2-2:1	lncipedia2.1	PROC	+	5624	protein C (inactivator of coagulation factors Va and VIIIa) (EC:3.4.21.69)
CUST_10233_PI429285431	lnc-ZCCHC17-1:1	lncipedia2.1	SDC3	-	9672	syndecan 3
CUST_10234_PI429285431	lnc-MOCS3-2:1	lncipedia2.1	KCNG1	-	3755	potassium voltage-gated channel, subfamily G, member 1
CUST_10237_PI429285431	lnc-VPS18-1:1	lncipedia2.1	VPS18	+	57617	vacuolar protein sorting 18 homolog (S. cerevisiae)
CUST_10241_PI429285431	lnc-TRIP10-1:1	lncipedia2.1	TNFSF14	-	8740	tumor necrosis factor (ligand) superfamily, member 14
CUST_10244_PI429285431	lnc-PQLC2-1:1	lncipedia2.1	PQLC2	+	54896	PQ loop repeat containing 2
CUST_10244_PI429285431	lnc-PQLC2-1:1	lncipedia2.1	CAPZB	-	832	capping protein (actin filament) muscle Z-line, beta
CUST_10246_PI429285431	lnc-TMED5-1:21	lncipedia2.1	DR1	+	1810	down-regulator of transcription 1, TBP-binding (negative cofactor 2)
CUST_10247_PI429285431	lnc-HAPLN3-1:1	lncipedia2.1	ACAN	+	176	aggrecan
CUST_10248_PI429285431	lnc-NR5A2-1:1	lncipedia2.1	ZNF281	-	23528	zinc finger protein 281
CUST_10249_PI429285431	lnc-FOXD2-2:1	lncipedia2.1	TRABD2B	-
CUST_10254_PI429285431	lnc-CMPK2-13:8	lncipedia2.1	SOX11	+	6664	SRY (sex determining region Y)-box 11
CUST_10257_PI429285431	lnc-PPP1R32-1:2	lncipedia2.1	LRRC10B	+	390205	leucine rich repeat containing 10B
CUST_10257_PI429285431	lnc-PPP1R32-1:2	lncipedia2.1	PPP1R32	+
CUST_10257_PI429285431	lnc-PPP1R32-1:2	lncipedia2.1	SYT7	-	9066	synaptotagmin VII
CUST_10260_PI429285431	lnc-HPCAL1-1:7	lncipedia2.1	ODC1	-	4953	ornithine decarboxylase 1 (EC:4.1.1.17)
CUST_10261_PI429285431	lnc-HPCAL1-1:7	lncipedia2.1	ODC1	-	4953	ornithine decarboxylase 1 (EC:4.1.1.17)
CUST_10266_PI429285431	lnc-ATOH8-2:1	lncipedia2.1	ST3GAL5	-	8869	ST3 beta-galactoside alpha-2,3-sialyltransferase 5 (EC:2.4.99.9)
CUST_10267_PI429285431	lnc-ATOH8-2:1	lncipedia2.1	ST3GAL5	-	8869	ST3 beta-galactoside alpha-2,3-sialyltransferase 5 (EC:2.4.99.9)
CUST_10268_PI429285431	lnc-MAPK8IP2-1:12	lncipedia2.1	MAPK8IP2	+	23542	mitogen-activated protein kinase 8 interacting protein 2
CUST_10268_PI429285431	lnc-MAPK8IP2-1:12	lncipedia2.1	CHKB	-	1120	choline kinase beta (EC:2.7.1.32 2.7.1.82)
CUST_10270_PI429285431	lnc-SLC2A13-3:3	lncipedia2.1	MUC19	+	283463	mucin 19, oligomeric
CUST_10275_PI429285431	lnc-CCDC74A-1:1	lncipedia2.1	CCDC74A	+	90557	coiled-coil domain containing 74A
CUST_10276_PI429285431	lnc-P2RX5-1:1	lncipedia2.1	P2RX5	-	5026	purinergic receptor P2X, ligand-gated ion channel, 5
CUST_10276_PI429285431	lnc-P2RX5-1:1	lncipedia2.1	ITGAE	-	3682	integrin, alpha E (antigen CD103, human mucosal lymphocyte antigen 1; alpha polypeptide)
CUST_10282_PI429285431	lnc-ATF3-1:2	lncipedia2.1	ATF3	+	467	activating transcription factor 3
CUST_10284_PI429285431	lnc-AC007401.2.1-1:1	lncipedia2.1	CRIM1	+	51232	cysteine rich transmembrane BMP regulator 1 (chordin-like)
CUST_10289_PI429285431	lnc-KLHL31-2:2	lncipedia2.1	LRRC1	+	55227	leucine rich repeat containing 1
CUST_10291_PI429285431	lnc-TAF13-1:1	lncipedia2.1	TMEM167B	+	56900	transmembrane protein 167B
CUST_10291_PI429285431	lnc-TAF13-1:1	lncipedia2.1	TAF13	-	6884	TAF13 RNA polymerase II, TATA box binding protein (TBP)-associated factor, 18kDa
CUST_10295_PI429285431	lnc-SEC22A-1:2	lncipedia2.1	ADCY5	-	111	adenylate cyclase 5 (EC:4.6.1.1)
CUST_10295_PI429285431	lnc-SEC22A-1:2	lncipedia2.1	SEC22A	+	26984	SEC22 vesicle trafficking protein homolog A (S. cerevisiae)
CUST_10297_PI429285431	lnc-CNOT8-1:1	lncipedia2.1	CNOT8	+	9337	CCR4-NOT transcription complex, subunit 8
CUST_10297_PI429285431	lnc-CNOT8-1:1	lncipedia2.1	GEMIN5	-	25929	gem (nuclear organelle) associated protein 5
CUST_103_PI429201921	TC02004732.hg.1	Affy_HUMAN_HTA2.0	NEUROD1	-	4760	neurogenic differentiation 1
CUST_10305_PI429285431	lnc-CD33-1:1	lncipedia2.1	CD33	+	945	CD33 molecule
CUST_10306_PI429285431	lnc-CATSPER3-3:1	lncipedia2.1	LOC100996485	+
CUST_10308_PI429285431	lnc-MTHFSD-2:1	lncipedia2.1	FOXF1	+	2294	forkhead box F1
CUST_10309_PI429285431	lnc-FRAT1-1:2	lncipedia2.1	FRAT2	-	23401	frequently rearranged in advanced T-cell lymphomas 2
CUST_10310_PI429285431	lnc-ZCCHC7-1:1	lncipedia2.1	ZCCHC7	+	84186	zinc finger, CCHC domain containing 7
CUST_10311_PI429285431	lnc-CHAF1B-1:1	lncipedia2.1	CHAF1B	+	8208	chromatin assembly factor 1, subunit B (p60)
CUST_10311_PI429285431	lnc-CHAF1B-1:1	lncipedia2.1	MORC3	+	23515	MORC family CW-type zinc finger 3
CUST_10315_PI429285431	lnc-USP12-5:1	lncipedia2.1	RPL21	+	6144	ribosomal protein L21
CUST_10318_PI429285431	lnc-FOXA2-2:1	lncipedia2.1	FOXA2	-	3170	forkhead box A2
CUST_10319_PI429285431	lnc-FOXA2-2:1	lncipedia2.1	FOXA2	-	3170	forkhead box A2
CUST_10320_PI429285431	lnc-WDR65-1:2	lncipedia2.1	FAM183A	+	440585	family with sequence similarity 183, member A
CUST_10322_PI429285431	lnc-TTC40-2:1	lncipedia2.1	TTC40	-
CUST_10328_PI429285431	lnc-RGS18-5:4	lncipedia2.1	FAM5C	-	339479	family with sequence similarity 5, member C
CUST_1033_PI429285431	"transcript_id ""ENST00000436885.1"" | genecode_v17"	gencode_v17	CHCHD5	+	84269	coiled-coil-helix-coiled-coil-helix domain containing 5
CUST_10331_PI429285431	lnc-SLC40A1-1:2	lncipedia2.1	WDR75	+	84128	WD repeat domain 75
CUST_10332_PI429285431	lnc-ABHD2-1:6	lncipedia2.1	ABHD2	+	11057	abhydrolase domain containing 2
CUST_10334_PI429285431	lnc-KLHDC7B-1:2	lncipedia2.1	KLHDC7B	+	113730	kelch domain containing 7B
CUST_10334_PI429285431	lnc-KLHDC7B-1:2	lncipedia2.1	SYCE3	-
CUST_10335_PI429285431	lnc-DMRTA1-7:2	lncipedia2.1	IZUMO3	-
CUST_10347_PI429285431	lnc-STON1-GTF2A1L-1:1	lncipedia2.1	STON1-GTF2A1L	+	286749	STON1-GTF2A1L readthrough
CUST_10353_PI429285431	lnc-VTI1A-1:1	lncipedia2.1	VTI1A	+	143187	vesicle transport through interaction with t-SNAREs homolog 1A (yeast)
CUST_10354_PI429285431	lnc-VTI1A-1:1	lncipedia2.1	VTI1A	+	143187	vesicle transport through interaction with t-SNAREs homolog 1A (yeast)
CUST_10355_PI429285431	lnc-VTI1A-1:1	lncipedia2.1	VTI1A	+	143187	vesicle transport through interaction with t-SNAREs homolog 1A (yeast)
CUST_10356_PI429285431	lnc-C22orf26-2:12	lncipedia2.1	C22orf26	-	55267	chromosome 22 open reading frame 26
CUST_10366_PI429285431	lnc-FBXO25-3:1	lncipedia2.1	ERICH1	-	157697	glutamate-rich 1
CUST_10370_PI429285431	lnc-MRPS9-1:1	lncipedia2.1	MRPS9	+	64965	mitochondrial ribosomal protein S9
CUST_10371_PI429285431	lnc-NDEL1-2:1	lncipedia2.1	CCDC42	-	146849	coiled-coil domain containing 42
CUST_10372_PI429285431	lnc-RNF34-1:1	lncipedia2.1	RNF34	+	80196	ring finger protein 34 (EC:6.3.2.-)
CUST_10376_PI429285431	lnc-ABHD12-1:1	lncipedia2.1	PYGB	+	5834	phosphorylase, glycogen; brain (EC:2.4.1.1)
CUST_1038_PI429285431	"transcript_id ""ENST00000602760.1"" | genecode_v17"	gencode_v17	ACTR3	+	10096	ARP3 actin-related protein 3 homolog (yeast)
CUST_10390_PI429285431	lnc-NUMA1-1:1	lncipedia2.1	LOC100129216	+
CUST_10396_PI429285431	lnc-FMNL2-1:1	lncipedia2.1	STAM2	-	10254	signal transducing adaptor molecule (SH3 domain and ITAM motif) 2
CUST_10399_PI429285431	lnc-LYPLAL1-1:1	lncipedia2.1	LYPLAL1	+	127018	lysophospholipase-like 1 (EC:3.1.2.-)
CUST_1040_PI429285431	"transcript_id ""ENST00000420330.1"" | genecode_v17"	gencode_v17	DDX18	+	8886	DEAD (Asp-Glu-Ala-Asp) box polypeptide 18
CUST_10400_PI429285431	lnc-SLC25A6-1:2	lncipedia2.1	SLC25A6	-	293	solute carrier family 25 (mitochondrial carrier; adenine nucleotide translocator), member 6
CUST_10400_PI429285431	lnc-SLC25A6-1:2	lncipedia2.1	ASMTL	-	8623	acetylserotonin O-methyltransferase-like
CUST_10401_PI429285431	lnc-C19orf12-1:1	lncipedia2.1	C19orf12	-	83636	chromosome 19 open reading frame 12
CUST_10405_PI429285431	lnc-CPA1-1:1	lncipedia2.1	CEP41	-
CUST_10405_PI429285431	lnc-CPA1-1:1	lncipedia2.1	CPA1	+	1357	carboxypeptidase A1 (pancreatic) (EC:3.4.17.1)
CUST_10406_PI429285431	lnc-AHNAK-3:1	lncipedia2.1	ASRGL1	+	80150	asparaginase like 1 (EC:3.5.1.1)
CUST_10407_PI429285431	lnc-GMNN-1:1	lncipedia2.1	FAM65B	-	9750	family with sequence similarity 65, member B
CUST_10409_PI429285431	lnc-HIVEP1-1:1	lncipedia2.1	HIVEP1	+	3096	human immunodeficiency virus type I enhancer binding protein 1
CUST_1041_PI429285431	"transcript_id ""ENST00000439955.1"" | genecode_v17"	gencode_v17	DDX18	+	8886	DEAD (Asp-Glu-Ala-Asp) box polypeptide 18
CUST_10413_PI429285431	lnc-ELF2-2:1	lncipedia2.1	CCRN4L	+	25819	CCR4 carbon catabolite repression 4-like (S. cerevisiae)
CUST_10417_PI429285431	lnc-SYK-6:1	lncipedia2.1	NFIL3	-	4783	nuclear factor, interleukin 3 regulated
CUST_1042_PI429285431	"transcript_id ""ENST00000445332.1"" | genecode_v17"	gencode_v17	DDX18	+	8886	DEAD (Asp-Glu-Ala-Asp) box polypeptide 18
CUST_10424_PI429285431	lnc-ING2-1:1	lncipedia2.1	ING2	+	3622	inhibitor of growth family, member 2
CUST_10431_PI429285431	lnc-IFITM3-1:2	lncipedia2.1	IFITM3	-	10410	interferon induced transmembrane protein 3 (1-8U)
CUST_10431_PI429285431	lnc-IFITM3-1:2	lncipedia2.1	IFITM2	+	10581	interferon induced transmembrane protein 2 (1-8D)
CUST_10431_PI429285431	lnc-IFITM3-1:2	lncipedia2.1	IFITM1	+	8519	interferon induced transmembrane protein 1 (9-27)
CUST_10432_PI429285431	lnc-TCIRG1-2:2	lncipedia2.1	CHKA	-	1119	choline kinase alpha (EC:2.7.1.32)
CUST_10436_PI429285431	lnc-AC009365.3.1-1:3	lncipedia2.1	PLXNA4	-	91584	plexin A4
CUST_10441_PI429285431	lnc-SLC15A3-3:1	lncipedia2.1	CD6	+	923	CD6 molecule
CUST_10442_PI429285431	lnc-SLC15A3-3:1	lncipedia2.1	CD6	+	923	CD6 molecule
CUST_10444_PI429285431	lnc-FAIM3-1:1	lncipedia2.1	PIGR	-	5284	polymeric immunoglobulin receptor
CUST_10444_PI429285431	lnc-FAIM3-1:1	lncipedia2.1	FAIM3	-	9214	Fas apoptotic inhibitory molecule 3
CUST_10446_PI429285431	lnc-SRCIN1-1:4	lncipedia2.1	ARHGAP23	+	57636	Rho GTPase activating protein 23
CUST_1045_PI429285431	"transcript_id ""ENST00000584273.1"" | genecode_v17"	gencode_v17	EN1	-	2019	engrailed homeobox 1
CUST_10451_PI429285431	lnc-LRRC61-2:2	lncipedia2.1	RARRES2	-	5919	retinoic acid receptor responder (tazarotene induced) 2
CUST_10451_PI429285431	lnc-LRRC61-2:2	lncipedia2.1	LRRC61	+	65999	leucine rich repeat containing 61
CUST_10452_PI429285431	lnc-BLCAP-3:1	lncipedia2.1	CTNNBL1	+	56259	catenin, beta like 1
CUST_10455_PI429285431	lnc-CTD-2134A5.2.1-1:1	lncipedia2.1	PPP1R13B	-	23368	protein phosphatase 1, regulatory (inhibitor) subunit 13B
CUST_10459_PI429285431	lnc-GDAP2-1:4	lncipedia2.1	FAM46C	+	54855	family with sequence similarity 46, member C
CUST_1046_PI429285431	"transcript_id ""ENST00000557729.1"" | genecode_v17"	gencode_v17	EN1	-	2019	engrailed homeobox 1
CUST_10466_PI429285431	lnc-KCNJ4-1:2	lncipedia2.1	KCNJ4	-	3761	potassium inwardly-rectifying channel, subfamily J, member 4
CUST_10471_PI429285431	lnc-ALPK1-1:3	lncipedia2.1	NEUROG2	-	63973	neurogenin 2
CUST_10479_PI429285431	lnc-MPV17L2-1:1	lncipedia2.1	MPV17L2	+	84769	MPV17 mitochondrial membrane protein-like 2
CUST_10479_PI429285431	lnc-MPV17L2-1:1	lncipedia2.1	PDE4C	-	5143	phosphodiesterase 4C, cAMP-specific (phosphodiesterase E1 dunce homolog, Drosophila) (EC:3.1.4.17)
CUST_10479_PI429285431	lnc-MPV17L2-1:1	lncipedia2.1	RAB3A	-	5864	RAB3A, member RAS oncogene family
CUST_10480_PI429285431	lnc-TRPM1-1:8	lncipedia2.1	LOC283710	-
CUST_10481_PI429285431	lnc-AC069257.9.1-4:16	lncipedia2.1	MUC20	+	200958	mucin 20, cell surface associated
CUST_10483_PI429285431	lnc-RPL13-1:2	lncipedia2.1	ANKRD11	-	29123	ankyrin repeat domain 11
CUST_10483_PI429285431	lnc-RPL13-1:2	lncipedia2.1	SPG7	+	6687	spastic paraplegia 7 (pure and complicated autosomal recessive)
CUST_10488_PI429285431	lnc-OBP2B-1:1	lncipedia2.1	ABO	-	28	ABO blood group (transferase A, alpha 1-3-N-acetylgalactosaminyltransferase; transferase B, alpha 1-3-galactosyltransferase) (EC:2.4.1.37 2.4.1.40)
CUST_10490_PI429285431	lnc-APOL1-1:1	lncipedia2.1	MYH9	-	4627	myosin, heavy chain 9, non-muscle
CUST_10492_PI429285431	lnc-SCD-1:9	lncipedia2.1	SCD	+	6319	stearoyl-CoA desaturase (delta-9-desaturase) (EC:1.14.19.1)
CUST_10494_PI429285431	lnc-IDH3B-1:2	lncipedia2.1	EBF4	+	57593	early B-cell factor 4
CUST_10501_PI429285431	lnc-C9orf170-1:6	lncipedia2.1	GAS1	-	2619	growth arrest-specific 1
CUST_10503_PI429285431	lnc-PANK1-2:3	lncipedia2.1	KIF20B	+	9585	kinesin family member 20B
CUST_10504_PI429285431	lnc-PANK1-2:3	lncipedia2.1	KIF20B	+	9585	kinesin family member 20B
CUST_10505_PI429285431	lnc-CYB5D2-1:3	lncipedia2.1	ANKFY1	-	51479	ankyrin repeat and FYVE domain containing 1
CUST_10505_PI429285431	lnc-CYB5D2-1:3	lncipedia2.1	CYB5D2	+	124936	cytochrome b5 domain containing 2
CUST_10506_PI429285431	lnc-NDFIP2-2:6	lncipedia2.1	RBM26	-	64062	RNA binding motif protein 26
CUST_10507_PI429285431	lnc-HSBP1L1-1:1	lncipedia2.1	HSBP1L1	+	440498	heat shock factor binding protein 1-like 1
CUST_10507_PI429285431	lnc-HSBP1L1-1:1	lncipedia2.1	PQLC1	-	80148	PQ loop repeat containing 1
CUST_10512_PI429285431	lnc-PPP2R5B-1:1	lncipedia2.1	ATG2A	-	23130	ATG2 autophagy related 2 homolog A (S. cerevisiae)
CUST_10512_PI429285431	lnc-PPP2R5B-1:1	lncipedia2.1	PPP2R5B	+	5526	protein phosphatase 2, regulatory subunit B', beta isoform
CUST_10513_PI429285431	lnc-PLAGL2-2:1	lncipedia2.1	TM9SF4	+	9777	transmembrane 9 superfamily protein member 4
CUST_10513_PI429285431	lnc-PLAGL2-2:1	lncipedia2.1	HCK	+	3055	hemopoietic cell kinase (EC:2.7.10.2)
CUST_10515_PI429285431	lnc-SLC12A7-2:1	lncipedia2.1	LOC100506688	-
CUST_10515_PI429285431	lnc-SLC12A7-2:1	lncipedia2.1	NKD2	+	85409	naked cuticle homolog 2 (Drosophila)
CUST_10516_PI429285431	lnc-PSMC5-1:1	lncipedia2.1	CSH1	-	1442	chorionic somatomammotropin hormone 1 (placental lactogen)
CUST_10516_PI429285431	lnc-PSMC5-1:1	lncipedia2.1	CSHL1	-	1444	chorionic somatomammotropin hormone-like 1
CUST_10517_PI429285431	lnc-PML-1:1	lncipedia2.1	PML	+	5371	promyelocytic leukemia
CUST_10519_PI429285431	lnc-TPM4-1:2	lncipedia2.1	TPM4	+	7171	tropomyosin 4
CUST_1052_PI429285431	"transcript_id ""ENST00000603720.1"" | genecode_v17"	gencode_v17	GLI2	+	2736	GLI family zinc finger 2
CUST_10527_PI429285431	lnc-MEF2D-1:1	lncipedia2.1	MEF2D	-	4209	myocyte enhancer factor 2D
CUST_10531_PI429285431	lnc-TMEM106C-1:2	lncipedia2.1	COL2A1	-	1280	collagen, type II, alpha 1
CUST_10535_PI429285431	lnc-APBA1-2:1	lncipedia2.1	FAM189A2	+	9413	family with sequence similarity 189, member A2
CUST_10539_PI429285431	lnc-YIPF4-1:1	lncipedia2.1	YIPF4	+	84272	Yip1 domain family, member 4
CUST_10540_PI429285431	lnc-YIPF4-1:1	lncipedia2.1	YIPF4	+	84272	Yip1 domain family, member 4
CUST_10542_PI429285431	lnc-PTN-1:1	lncipedia2.1	PTN	-	5764	pleiotrophin
CUST_10543_PI429285431	lnc-S100P-1:2	lncipedia2.1	S100P	+	6286	S100 calcium binding protein P
CUST_10545_PI429285431	lnc-ABI3-1:1	lncipedia2.1	ABI3	+	51225	ABI family, member 3
CUST_10545_PI429285431	lnc-ABI3-1:1	lncipedia2.1	PHOSPHO1	-	162466	phosphatase, orphan 1 (EC:3.1.3.75)
CUST_10546_PI429285431	lnc-PPA2-2:1	lncipedia2.1	ARHGEF38	+
CUST_10553_PI429285431	lnc-SECTM1-1:1	lncipedia2.1	TEX19	+	400629	testis expressed 19
CUST_10554_PI429285431	lnc-HNRNPA1-3:1	lncipedia2.1	SMUG1	-	23583	single-strand-selective monofunctional uracil-DNA glycosylase 1
CUST_10558_PI429285431	lnc-NACA2-2:4	lncipedia2.1	TBX2	+	6909	T-box 2
CUST_10558_PI429285431	lnc-NACA2-2:4	lncipedia2.1	BCAS3	+	54828	breast carcinoma amplified sequence 3
CUST_10561_PI429285431	lnc-TMEM242-1:1	lncipedia2.1	ARID1B	+	57492	AT rich interactive domain 1B (SWI1-like)
CUST_10563_PI429285431	lnc-AL137145.1-2:6	lncipedia2.1	PRKCQ	-	5588	protein kinase C, theta (EC:2.7.11.13)
CUST_10572_PI429285431	lnc-C9orf69-2:3	lncipedia2.1	C9orf69	-	90120	chromosome 9 open reading frame 69
CUST_10573_PI429285431	lnc-DCAF4L1-1:1	lncipedia2.1	DCAF4L1	+	285429	DDB1 and CUL4 associated factor 4-like 1
CUST_10587_PI429285431	lnc-ZBTB32-1:1	lncipedia2.1	ZBTB32	+	27033	zinc finger and BTB domain containing 32
CUST_10587_PI429285431	lnc-ZBTB32-1:1	lncipedia2.1	KMT2B	+
CUST_10595_PI429285431	lnc-BMX-1:1	lncipedia2.1	TMEM27	-	57393	transmembrane protein 27
CUST_10595_PI429285431	lnc-BMX-1:1	lncipedia2.1	ACE2	-	59272	angiotensin I converting enzyme (peptidyl-dipeptidase A) 2 (EC:3.4.17.-)
CUST_10601_PI429285431	lnc-WRB-1:1	lncipedia2.1	WRB	+	7485	tryptophan rich basic protein
CUST_10603_PI429285431	lnc-SPTBN1-4:1	lncipedia2.1	EML6	+	400954	echinoderm microtubule associated protein like 6
CUST_10607_PI429285431	lnc-SRPK2-1:3	lncipedia2.1	KMT2E	+
CUST_10612_PI429285431	lnc-ADCY2-1:1	lncipedia2.1	ADCY2	+	108	adenylate cyclase 2 (brain) (EC:4.6.1.1)
CUST_10616_PI429285431	lnc-WRB-2:1	lncipedia2.1	BRWD1	-	54014	bromodomain and WD repeat domain containing 1
CUST_10617_PI429285431	lnc-GAS6-2:1	lncipedia2.1	TMEM255B	+
CUST_10619_PI429285431	lnc-NR1I2-1:10	lncipedia2.1	GSK3B	-	2932	glycogen synthase kinase 3 beta (EC:2.7.11.26)
CUST_10620_PI429285431	lnc-OR51B6-1:1	lncipedia2.1	OR51V1	-	283111	olfactory receptor, family 51, subfamily V, member 1
CUST_10621_PI429285431	lnc-CCDC68-1:1	lncipedia2.1	RAB27B	+	5874	RAB27B, member RAS oncogene family
CUST_10621_PI429285431	lnc-CCDC68-1:1	lncipedia2.1	CCDC68	-	80323	coiled-coil domain containing 68
CUST_10623_PI429285431	lnc-WDR53-1:1	lncipedia2.1	NRROS	+
CUST_10632_PI429285431	lnc-SH3BGRL2-1:1	lncipedia2.1	LCA5	-	167691	Leber congenital amaurosis 5
CUST_10633_PI429285431	lnc-NID2-4:1	lncipedia2.1	PTGDR	+	5729	prostaglandin D2 receptor (DP)
CUST_10634_PI429285431	lnc-NPY5R-1:4	lncipedia2.1	NAF1	-	92345	nuclear assembly factor 1 homolog (S. cerevisiae)
CUST_10637_PI429285431	lnc-KLHDC10-1:1	lncipedia2.1	KLHDC10	+	23008	kelch domain containing 10
CUST_10638_PI429285431	lnc-INO80D-1:1	lncipedia2.1	INO80D	-	54891	INO80 complex subunit D
CUST_10639_PI429285431	lnc-TAOK3-1:3	lncipedia2.1	PEBP1	+	5037	phosphatidylethanolamine binding protein 1
CUST_10640_PI429285431	lnc-CRH-4:3	lncipedia2.1	DNAJC5B	+	85479	DnaJ (Hsp40) homolog, subfamily C, member 5 beta
CUST_10647_PI429285431	lnc-TTC27-1:3	lncipedia2.1	TTC27	+	55622	tetratricopeptide repeat domain 27
CUST_10650_PI429285431	lnc-PPDPF-1:4	lncipedia2.1	PPDPF	+	79144	pancreatic progenitor cell differentiation and proliferation factor homolog (zebrafish)
CUST_10650_PI429285431	lnc-PPDPF-1:4	lncipedia2.1	EEF1A2	-	1917	eukaryotic translation elongation factor 1 alpha 2
CUST_10654_PI429285431	lnc-AC011239.1.1-1:3	lncipedia2.1	KLHL29	+	114818	kelch-like 29 (Drosophila)
CUST_10662_PI429285431	lnc-ZNF664-2:1	lncipedia2.1	ZNF664-FAM101A	+
CUST_10663_PI429285431	lnc-GNAQ-3:1	lncipedia2.1	TLE4	+	7091	transducin-like enhancer of split 4 (E(sp1) homolog, Drosophila)
CUST_10666_PI429285431	lnc-TBC1D19-4:2	lncipedia2.1	STIM2	+	57620	stromal interaction molecule 2
CUST_10669_PI429285431	lnc-CDC25B-1:2	lncipedia2.1	CDC25B	+	994	cell division cycle 25 homolog B (S. pombe) (EC:3.1.3.48)
CUST_10669_PI429285431	lnc-CDC25B-1:2	lncipedia2.1	AP5S1	+
CUST_1067_PI429285431	"transcript_id ""ENST00000602909.1"" | genecode_v17"	gencode_v17	POLR2D	-	5433	polymerase (RNA) II (DNA directed) polypeptide D (EC:2.7.7.6)
CUST_10672_PI429285431	lnc-COIL-2:4	lncipedia2.1	AKAP1	+	8165	A kinase (PRKA) anchor protein 1
CUST_10677_PI429285431	lnc-CHST4-1:1	lncipedia2.1	CHST4	+	10164	carbohydrate (N-acetylglucosamine 6-O) sulfotransferase 4
CUST_10680_PI429285431	lnc-ACP1-3:3	lncipedia2.1	SH3YL1	-	26751	SH3 domain containing, Ysc84-like 1 (S. cerevisiae)
CUST_10682_PI429285431	lnc-KIAA1919-1:2	lncipedia2.1	KIAA1919	+
CUST_10685_PI429285431	lnc-VEZF1-1:2	lncipedia2.1	SRSF1	-
CUST_10685_PI429285431	lnc-VEZF1-1:2	lncipedia2.1	VEZF1	-	7716	vascular endothelial zinc finger 1
CUST_10691_PI429285431	lnc-C9orf102-2:2	lncipedia2.1	LOC158434	-
CUST_10692_PI429285431	lnc-AC093726.6.1-1:2	lncipedia2.1	PAXIP1	-	22976	PAX interacting (with transcription-activation domain) protein 1
CUST_10695_PI429285431	lnc-PRDM1-2:1	lncipedia2.1	ATG5	-	9474	ATG5 autophagy related 5 homolog (S. cerevisiae)
CUST_10697_PI429285431	lnc-NOC4L-2:1	lncipedia2.1	GALNT9	-	50614	UDP-N-acetyl-alpha-D-galactosamine:polypeptide N-acetylgalactosaminyltransferase 9 (GalNAc-T9) (EC:2.4.1.41)
CUST_10702_PI429285431	lnc-GIN1-1:1	lncipedia2.1	C5orf30	+	90355	chromosome 5 open reading frame 30
CUST_10705_PI429285431	lnc-ZKSCAN1-1:1	lncipedia2.1	ZKSCAN1	+	7586	zinc finger with KRAB and SCAN domains 1
CUST_10706_PI429285431	lnc-SCNN1D-1:1	lncipedia2.1	UBE2J2	-	118424	ubiquitin-conjugating enzyme E2, J2 (UBC6 homolog, yeast) (EC:6.3.2.19)
CUST_10706_PI429285431	lnc-SCNN1D-1:1	lncipedia2.1	SCNN1D	+	6339	sodium channel, nonvoltage-gated 1, delta
CUST_10708_PI429285431	lnc-IL1R2-1:1	lncipedia2.1	IL1R2	+	7850	interleukin 1 receptor, type II
CUST_10715_PI429285431	lnc-TTC34-3:7	lncipedia2.1	PRDM16	+	63976	PR domain containing 16
CUST_10718_PI429285431	lnc-HEATR2-3:3	lncipedia2.1	PDGFA	-	5154	platelet-derived growth factor alpha polypeptide
CUST_10719_PI429285431	lnc-HPCA-1:1	lncipedia2.1	RNF19B	-	127544	ring finger protein 19B
CUST_10722_PI429285431	lnc-ODF2L-1:1	lncipedia2.1	CLCA1	+	1179	chloride channel accessory 1
CUST_10726_PI429285431	lnc-BMP7-2:2	lncipedia2.1	BMP7	-	655	bone morphogenetic protein 7
CUST_10728_PI429285431	lnc-FAM50B-1:1	lncipedia2.1	FAM50B	+	26240	family with sequence similarity 50, member B
CUST_10735_PI429285431	lnc-C20orf166-3:1	lncipedia2.1	GATA5	-	140628	GATA binding protein 5
CUST_10736_PI429285431	lnc-C20orf166-3:1	lncipedia2.1	GATA5	-	140628	GATA binding protein 5
CUST_10737_PI429285431	lnc-C20orf166-3:1	lncipedia2.1	GATA5	-	140628	GATA binding protein 5
CUST_10738_PI429285431	lnc-AC093726.6.1-1:7	lncipedia2.1	PAXIP1	-	22976	PAX interacting (with transcription-activation domain) protein 1
CUST_10739_PI429285431	lnc-BCL2L13-1:2	lncipedia2.1	MICAL3	-	57553	microtubule associated monoxygenase, calponin and LIM domain containing 3
CUST_10739_PI429285431	lnc-BCL2L13-1:2	lncipedia2.1	BID	-	637	BH3 interacting domain death agonist
CUST_10740_PI429285431	lnc-NLGN2-1:1	lncipedia2.1	TMEM256	-
CUST_10740_PI429285431	lnc-NLGN2-1:1	lncipedia2.1	NLGN2	+	57555	neuroligin 2
CUST_10742_PI429285431	lnc-FAM150B-1:1	lncipedia2.1	FAM150B	-	285016	family with sequence similarity 150, member B
CUST_10745_PI429285431	lnc-AC012313.1-1:4	lncipedia2.1	LOC646862	+
CUST_10745_PI429285431	lnc-AC012313.1-1:4	lncipedia2.1	ZNF584	+	201514	zinc finger protein 584
CUST_10754_PI429285431	lnc-NFRKB-1:1	lncipedia2.1	TMEM45B	+	120224	transmembrane protein 45B
CUST_10757_PI429285431	lnc-HPRT1-1:4	lncipedia2.1	PLAC1	-	10761	placenta-specific 1
CUST_10761_PI429285431	lnc-FTCD-2:1	lncipedia2.1	COL6A1	+	1291	collagen, type VI, alpha 1
CUST_10764_PI429285431	lnc-SYF2-1:1	lncipedia2.1	C1orf63	-	57035	chromosome 1 open reading frame 63
CUST_10764_PI429285431	lnc-SYF2-1:1	lncipedia2.1	RHD	+	6007	Rh blood group, D antigen
CUST_1077_PI429285431	"transcript_id ""ENST00000420184.1"" | genecode_v17"	gencode_v17	NCKAP5	-	344148	NCK-associated protein 5
CUST_10771_PI429285431	lnc-C10orf120-2:1	lncipedia2.1	BTBD16	+	118663	BTB (POZ) domain containing 16
CUST_10772_PI429285431	lnc-S100P-1:1	lncipedia2.1	S100P	+	6286	S100 calcium binding protein P
CUST_10785_PI429285431	lnc-PPP2R2C-1:1	lncipedia2.1	WFS1	+	7466	Wolfram syndrome 1 (wolframin)
CUST_10787_PI429285431	lnc-CEP68-1:3	lncipedia2.1	SLC1A4	+	6509	solute carrier family 1 (glutamate/neutral amino acid transporter), member 4
CUST_10787_PI429285431	lnc-CEP68-1:3	lncipedia2.1	CEP68	+	23177	centrosomal protein 68kDa
CUST_10789_PI429285431	lnc-MARCH11-1:1	lncipedia2.1	42074	-
CUST_10791_PI429285431	lnc-GOLGA7B-2:1	lncipedia2.1	GOLGA7B	+	401647	golgi autoantigen, golgin subfamily a, 7B
CUST_10794_PI429285431	lnc-VGLL4-1:1	lncipedia2.1	VGLL4	-	9686	vestigial like 4 (Drosophila)
CUST_10799_PI429285431	lnc-HEATR6-1:4	lncipedia2.1	HEATR6	-	63897	HEAT repeat containing 6
CUST_108_PI429285431	"transcript_id ""ENST00000455207.1"" | genecode_v17"	gencode_v17	OR4F29	+	729759	olfactory receptor, family 4, subfamily F, member 29
CUST_108_PI429285431	"transcript_id ""ENST00000455207.1"" | genecode_v17"	gencode_v17	OR4F3	+	26683	olfactory receptor, family 4, subfamily F, member 3
CUST_108_PI429285431	"transcript_id ""ENST00000455207.1"" | genecode_v17"	gencode_v17	OR4F16	+	81399	olfactory receptor, family 4, subfamily F, member 16
CUST_10804_PI429285431	lnc-ULBP2-1:2	lncipedia2.1	ULBP2	+	80328	UL16 binding protein 2
CUST_10811_PI429285431	lnc-KIAA1967-1:1	lncipedia2.1	BIN3	-	55909	bridging integrator 3
CUST_10811_PI429285431	lnc-KIAA1967-1:1	lncipedia2.1	EGR3	-	1960	early growth response 3
CUST_10816_PI429285431	lnc-ANTXRL-1:7	lncipedia2.1	ANTXRL	+
CUST_10824_PI429285431	lnc-EMP3-1:3	lncipedia2.1	CCDC114	-	93233	coiled-coil domain containing 114
CUST_10824_PI429285431	lnc-EMP3-1:3	lncipedia2.1	EMP3	+	2014	epithelial membrane protein 3
CUST_10824_PI429285431	lnc-EMP3-1:3	lncipedia2.1	TMEM143	-	55260	transmembrane protein 143
CUST_10831_PI429285431	lnc-CIB2-1:1	lncipedia2.1	IDH3A	+	3419	isocitrate dehydrogenase 3 (NAD+) alpha (EC:1.1.1.41)
CUST_10834_PI429285431	lnc-NSUN2-1:3	lncipedia2.1	PAPD7	+
CUST_10838_PI429285431	lnc-UGGT2-1:1	lncipedia2.1	HS6ST3	+	266722	heparan sulfate 6-O-sulfotransferase 3 (EC:2.8.2.-)
CUST_10843_PI429285431	lnc-CCDC69-1:1	lncipedia2.1	CCDC69	-	26112	coiled-coil domain containing 69
CUST_10844_PI429285431	lnc-SIM2-1:1	lncipedia2.1	CLDN14	-	23562	claudin 14
CUST_10847_PI429285431	lnc-PDE6B-1:9	lncipedia2.1	PDE6B	+	5158	phosphodiesterase 6B, cGMP-specific, rod, beta (EC:3.1.4.35)
CUST_10849_PI429285431	lnc-LY86-2:1	lncipedia2.1	LY86	+	9450	lymphocyte antigen 86
CUST_10850_PI429285431	lnc-NPY5R-1:1	lncipedia2.1	NAF1	-	92345	nuclear assembly factor 1 homolog (S. cerevisiae)
CUST_10851_PI429285431	lnc-MAPK8IP2-1:10	lncipedia2.1	CPT1B	-	1375	carnitine palmitoyltransferase 1B (muscle) (EC:2.3.1.21)
CUST_10851_PI429285431	lnc-MAPK8IP2-1:10	lncipedia2.1	CHKB	-	1120	choline kinase beta (EC:2.7.1.32 2.7.1.82)
CUST_10851_PI429285431	lnc-MAPK8IP2-1:10	lncipedia2.1	MAPK8IP2	+	23542	mitogen-activated protein kinase 8 interacting protein 2
CUST_10852_PI429285431	lnc-WRNIP1-2:11	lncipedia2.1	GMDS	-	2762	GDP-mannose 4,6-dehydratase (EC:4.2.1.47)
CUST_10859_PI429285431	lnc-PEAK1.1-1:1	lncipedia2.1	PEAK1	-
CUST_10859_PI429285431	lnc-PEAK1.1-1:1	lncipedia2.1	HMG20A	+	10363	high-mobility group 20A
CUST_10860_PI429285431	lnc-RGL4-1:1	lncipedia2.1	RGL4	+	266747	ral guanine nucleotide dissociation stimulator-like 4
CUST_10861_PI429285431	lnc-GGTLC1-1:1	lncipedia2.1	GGTLC1	-	92086	gamma-glutamyltransferase light chain 1 (EC:2.3.2.2)
CUST_10862_PI429285431	lnc-DNAJC11-1:1	lncipedia2.1	CAMTA1	+	23261	calmodulin binding transcription activator 1
CUST_10871_PI429285431	lnc-LAT2-1:2	lncipedia2.1	RFC2	-	5982	replication factor C (activator 1) 2, 40kDa
CUST_10875_PI429285431	lnc-TWIST1-1:3	lncipedia2.1	HDAC9	+	9734	histone deacetylase 9 (EC:3.5.1.98)
CUST_10878_PI429285431	lnc-MGLL-1:1	lncipedia2.1	PODXL2	+	50512	podocalyxin-like 2
CUST_10878_PI429285431	lnc-MGLL-1:1	lncipedia2.1	MGLL	-	11343	monoglyceride lipase (EC:3.1.1.23)
CUST_10878_PI429285431	lnc-MGLL-1:1	lncipedia2.1	ABTB1	+	80325	ankyrin repeat and BTB (POZ) domain containing 1
CUST_10879_PI429285431	lnc-NACC1-1:1	lncipedia2.1	TRMT1	-	55621	TRM1 tRNA methyltransferase 1 homolog (S. cerevisiae) (EC:2.1.1.32)
CUST_10879_PI429285431	lnc-NACC1-1:1	lncipedia2.1	NACC1	+	112939	nucleus accumbens associated 1, BEN and BTB (POZ) domain containing
CUST_10881_PI429285431	lnc-ZNF507-5:1	lncipedia2.1	THEG5	+
CUST_10884_PI429285431	lnc-GIN1-1:2	lncipedia2.1	C5orf30	+	90355	chromosome 5 open reading frame 30
CUST_10886_PI429285431	lnc-CDH3-1:1	lncipedia2.1	CDH1	+	999	cadherin 1, type 1, E-cadherin (epithelial)
CUST_10889_PI429285431	lnc-RNASE6-2:1	lncipedia2.1	RNASE1	-	6035	ribonuclease, RNase A family, 1 (pancreatic) (EC:3.1.27.5)
CUST_10889_PI429285431	lnc-RNASE6-2:1	lncipedia2.1	RNASE6	+	6039	ribonuclease, RNase A family, k6
CUST_10898_PI429285431	lnc-FGF9-2:1	lncipedia2.1	MICU2	-
CUST_109_PI429201921	TC15002062.hg.1	Affy_HUMAN_HTA2.0	GOLGA6L6	-	727832	golgi autoantigen, golgin subfamily a, 6-like 6
CUST_10902_PI429285431	lnc-RP13-512J5.1.1-1:3	lncipedia2.1	RNASEH1	-	246243	ribonuclease H1 (EC:3.1.26.4)
CUST_10911_PI429285431	lnc-ZNF705D-3:1	lncipedia2.1	FAM86B2	-	653333	family with sequence similarity 86, member B2
CUST_10914_PI429285431	lnc-LRRK1-2:1	lncipedia2.1	CHSY1	-	22856	chondroitin sulfate synthase 1 (EC:2.4.1.175 2.4.1.226)
CUST_10916_PI429285431	lnc-CUL2-1:5	lncipedia2.1	CUL2	-	8453	cullin 2
CUST_10918_PI429285431	lnc-DNAJC15-2:1	lncipedia2.1	ENOX1	-	55068	ecto-NOX disulfide-thiol exchanger 1
CUST_10924_PI429285431	lnc-TMED5-1:16	lncipedia2.1	DR1	+	1810	down-regulator of transcription 1, TBP-binding (negative cofactor 2)
CUST_10926_PI429285431	lnc-RP11-295D22.1.1-2:1	lncipedia2.1	BRINP1	-
CUST_10929_PI429285431	lnc-RP11-17A1.2.1-1:3	lncipedia2.1	CCDC179	-
CUST_10932_PI429285431	lnc-CHMP7-1:4	lncipedia2.1	TNFRSF10A	-	8797	tumor necrosis factor receptor superfamily, member 10a
CUST_10935_PI429285431	lnc-CLDN24-1:1	lncipedia2.1	WWC2	+	80014	WW and C2 domain containing 2
CUST_10935_PI429285431	lnc-CLDN24-1:1	lncipedia2.1	CLDN24	-	100132463	claudin 24
CUST_10935_PI429285431	lnc-CLDN24-1:1	lncipedia2.1	CLDN22	-	53842	claudin 22
CUST_10941_PI429285431	lnc-A2M-1:4	lncipedia2.1	A2M	-	2	alpha-2-macroglobulin
CUST_10944_PI429285431	lnc-SP140-3:2	lncipedia2.1	SP110	-	3431	SP110 nuclear body protein
CUST_10945_PI429285431	lnc-TMEM116-2:12	lncipedia2.1	MAPKAPK5	+	8550	mitogen-activated protein kinase-activated protein kinase 5 (EC:2.7.11.1)
CUST_10951_PI429285431	lnc-ESM1-1:1	lncipedia2.1	GZMK	+	3003	granzyme K (granzyme 3; tryptase II) (EC:3.4.21.-)
CUST_10954_PI429285431	lnc-RAD51AP1-1:1	lncipedia2.1	RAD51AP1	+	10635	RAD51 associated protein 1
CUST_10955_PI429285431	lnc-RPL13-1:1	lncipedia2.1	SPG7	+	6687	spastic paraplegia 7 (pure and complicated autosomal recessive)
CUST_10955_PI429285431	lnc-RPL13-1:1	lncipedia2.1	ANKRD11	-	29123	ankyrin repeat domain 11
CUST_10956_PI429285431	lnc-WDR7-2:2	lncipedia2.1	WDR7	+	23335	WD repeat domain 7
CUST_10961_PI429285431	lnc-AC010325.1-1:1	lncipedia2.1	KLK1	-	3816	kallikrein 1 (EC:3.4.21.35)
CUST_10961_PI429285431	lnc-AC010325.1-1:1	lncipedia2.1	KLK15	-	55554	kallikrein-related peptidase 15
CUST_10961_PI429285431	lnc-AC010325.1-1:1	lncipedia2.1	C19orf48	-	84798	chromosome 19 open reading frame 48
CUST_10973_PI429285431	lnc-RP11-210M15.2.1-1:2	lncipedia2.1	ARNT2	+	9915	aryl-hydrocarbon receptor nuclear translocator 2
CUST_10974_PI429285431	lnc-GPR101-1:2	lncipedia2.1	ZIC3	+	7547	Zic family member 3 (odd-paired homolog, Drosophila)
CUST_10976_PI429285431	lnc-BCL3-1:1	lncipedia2.1	BCL3	+	602	B-cell CLL/lymphoma 3
CUST_10990_PI429285431	lnc-TNFRSF13B-3:1	lncipedia2.1	MPRIP	+	23164	myosin phosphatase Rho interacting protein
CUST_10995_PI429285431	lnc-DHX57-1:1	lncipedia2.1	GEMIN6	+	79833	gem (nuclear organelle) associated protein 6
CUST_110_PI429201921	TC15002062.hg.1	Affy_HUMAN_HTA2.0	GOLGA6L6	-	727832	golgi autoantigen, golgin subfamily a, 6-like 6
CUST_11004_PI429285431	lnc-NBPF15-2:1	lncipedia2.1	NBPF8	-	728841	neuroblastoma breakpoint family, member 8
CUST_11004_PI429285431	lnc-NBPF15-2:1	lncipedia2.1	NBPF9	-	400818	neuroblastoma breakpoint family, member 9
CUST_11004_PI429285431	lnc-NBPF15-2:1	lncipedia2.1	NBPF14	-	25832	neuroblastoma breakpoint family, member 14
CUST_11006_PI429285431	lnc-LHFP-1:1	lncipedia2.1	LHFP	-	10186	lipoma HMGIC fusion partner
CUST_11007_PI429285431	lnc-PBX3-1:1	lncipedia2.1	PBX3	+	5090	pre-B-cell leukemia homeobox 3
CUST_11020_PI429285431	lnc-LYRM7-1:2	lncipedia2.1	CDC42SE2	+	56990	CDC42 small effector 2
CUST_11023_PI429285431	lnc-C5orf32-1:2	lncipedia2.1	CYSTM1	+
CUST_11030_PI429285431	lnc-RP1-32I10.10.1-2:1	lncipedia2.1	KIAA1644	-
CUST_11032_PI429285431	lnc-NR2F1-1:4	lncipedia2.1	NR2F1	+	7025	nuclear receptor subfamily 2, group F, member 1
CUST_11035_PI429285431	lnc-NAPB-1:6	lncipedia2.1	NXT1	+	29107	NTF2-like export factor 1
CUST_11035_PI429285431	lnc-NAPB-1:6	lncipedia2.1	GZF1	+	64412	GDNF-inducible zinc finger protein 1
CUST_11037_PI429285431	lnc-ARMCX3-2:1	lncipedia2.1	ARMCX2	-	9823	armadillo repeat containing, X-linked 2
CUST_11038_PI429285431	lnc-WASL-1:1	lncipedia2.1	WASL	-	8976	Wiskott-Aldrich syndrome-like
CUST_11039_PI429285431	lnc-WHAMM-2:7	lncipedia2.1	FSD2	-	123722	fibronectin type III and SPRY domain containing 2
CUST_11041_PI429285431	lnc-MPEG1-2:5	lncipedia2.1	FAM111B	+	374393	family with sequence similarity 111, member B
CUST_11041_PI429285431	lnc-MPEG1-2:5	lncipedia2.1	FAM111A	+	63901	family with sequence similarity 111, member A
CUST_11043_PI429285431	lnc-ANGPTL2-2:4	lncipedia2.1	LMX1B	+	4010	LIM homeobox transcription factor 1, beta
CUST_11055_PI429285431	lnc-THAP4-1:4	lncipedia2.1	BOK	+	666	BCL2-related ovarian killer
CUST_11063_PI429285431	lnc-MBOAT7-1:1	lncipedia2.1	RPS9	+	6203	ribosomal protein S9
CUST_11063_PI429285431	lnc-MBOAT7-1:1	lncipedia2.1	TSEN34	+	79042	tRNA splicing endonuclease 34 homolog (S. cerevisiae) (EC:3.1.27.9)
CUST_11063_PI429285431	lnc-MBOAT7-1:1	lncipedia2.1	MBOAT7	-	79143	membrane bound O-acyltransferase domain containing 7
CUST_11065_PI429285431	lnc-CPNE5-1:1	lncipedia2.1	PPIL1	-	51645	peptidylprolyl isomerase (cyclophilin)-like 1 (EC:5.2.1.8)
CUST_11065_PI429285431	lnc-CPNE5-1:1	lncipedia2.1	CPNE5	-	57699	copine V
CUST_11067_PI429285431	lnc-UBE2B-1:1	lncipedia2.1	UBE2B	+	7320	ubiquitin-conjugating enzyme E2B (RAD6 homolog) (EC:6.3.2.19)
CUST_11067_PI429285431	lnc-UBE2B-1:1	lncipedia2.1	CDKN2AIPNL	-	91368	CDKN2A interacting protein N-terminal like
CUST_11073_PI429285431	lnc-SLC22A2-1:1	lncipedia2.1	IGF2R	+	3482	insulin-like growth factor 2 receptor
CUST_11073_PI429285431	lnc-SLC22A2-1:1	lncipedia2.1	SLC22A1	+	6580	solute carrier family 22 (organic cation transporter), member 1
CUST_11074_PI429285431	lnc-SH3D19-1:3	lncipedia2.1	FAM160A1	+	729830	family with sequence similarity 160, member A1
CUST_11078_PI429285431	lnc-TMEM206-1:1	lncipedia2.1	NENF	+	29937	neuron derived neurotrophic factor
CUST_11083_PI429285431	lnc-KLHL31-2:1	lncipedia2.1	LRRC1	+	55227	leucine rich repeat containing 1
CUST_11089_PI429285431	lnc-TTC23-2:2	lncipedia2.1	LRRC28	+	123355	leucine rich repeat containing 28
CUST_11095_PI429285431	lnc-WDR60-4:8	lncipedia2.1	VIPR2	-	7434	vasoactive intestinal peptide receptor 2
CUST_11097_PI429285431	lnc-SNTG2-4:1	lncipedia2.1	TMEM18	-	129787	transmembrane protein 18
CUST_11101_PI429285431	lnc-GPX5-1:1	lncipedia2.1	SCAND3	-	114821	SCAN domain containing 3
CUST_11102_PI429285431	lnc-SCIMP-1:1	lncipedia2.1	SCIMP	-
CUST_11103_PI429285431	lnc-SCIMP-1:1	lncipedia2.1	SCIMP	-
CUST_11104_PI429285431	lnc-CHRM4-1:2	lncipedia2.1	CREB3L1	+	90993	cAMP responsive element binding protein 3-like 1
CUST_11105_PI429285431	lnc-LSM14B-1:1	lncipedia2.1	LSM14B	+	149986	LSM14B, SCD6 homolog B (S. cerevisiae)
CUST_11110_PI429285431	lnc-CALN1-1:3	lncipedia2.1	AUTS2	+	26053	autism susceptibility candidate 2
CUST_11119_PI429285431	lnc-ERP44-3:3	lncipedia2.1	NR4A3	+	8013	nuclear receptor subfamily 4, group A, member 3
CUST_11120_PI429285431	lnc-ERP44-3:3	lncipedia2.1	NR4A3	+	8013	nuclear receptor subfamily 4, group A, member 3
CUST_11125_PI429285431	lnc-AC010872.2.1-2:1	lncipedia2.1	APOB	-	338	apolipoprotein B (including Ag(x) antigen)
CUST_11145_PI429285431	lnc-PPDPF-1:6	lncipedia2.1	EEF1A2	-	1917	eukaryotic translation elongation factor 1 alpha 2
CUST_11149_PI429285431	lnc-AC093726.6.1-1:4	lncipedia2.1	PAXIP1	-	22976	PAX interacting (with transcription-activation domain) protein 1
CUST_11150_PI429285431	lnc-IL17RA-1:1	lncipedia2.1	IL17RA	+	23765	interleukin 17 receptor A
CUST_11150_PI429285431	lnc-IL17RA-1:1	lncipedia2.1	CECR6	-	27439	cat eye syndrome chromosome region, candidate 6
CUST_11154_PI429285431	lnc-CREG1-1:1	lncipedia2.1	CREG1	-	8804	cellular repressor of E1A-stimulated genes 1
CUST_11155_PI429285431	lnc-ZNF366-6:1	lncipedia2.1	FCHO2	+	115548	FCH domain only 2
CUST_11157_PI429285431	lnc-TTC35-3:1	lncipedia2.1	EIF3E	-	3646	eukaryotic translation initiation factor 3, subunit E
CUST_11160_PI429285431	lnc-CTD-2523D13.1.1-1:1	lncipedia2.1	PVRL1	-	5818	poliovirus receptor-related 1 (herpesvirus entry mediator C)
CUST_11167_PI429285431	lnc-HLA-DRA-1:2	lncipedia2.1	BTNL2	-	56244	butyrophilin-like 2 (MHC class II associated)
CUST_11171_PI429285431	lnc-TSEN2-1:1	lncipedia2.1	TSEN2	+	80746	tRNA splicing endonuclease 2 homolog (S. cerevisiae) (EC:3.1.27.9)
CUST_11174_PI429285431	lnc-SLC35C2-1:1	lncipedia2.1	SLC35C2	-	51006	solute carrier family 35, member C2
CUST_11175_PI429285431	lnc-CCDC125-2:1	lncipedia2.1	CCNB1	+	891	cyclin B1
CUST_11175_PI429285431	lnc-CCDC125-2:1	lncipedia2.1	SLC30A5	+	64924	solute carrier family 30 (zinc transporter), member 5
CUST_11176_PI429285431	lnc-DHCR7-1:1	lncipedia2.1	NADSYN1	+	55191	NAD synthetase 1 (EC:6.3.5.1)
CUST_11180_PI429285431	lnc-ZNF74-1:9	lncipedia2.1	MED15	+	51586	mediator complex subunit 15
CUST_11180_PI429285431	lnc-ZNF74-1:9	lncipedia2.1	KLHL22	-	84861	kelch-like 22 (Drosophila)
CUST_11181_PI429285431	lnc-KIAA1429-1:2	lncipedia2.1	ESRP1	+	54845	epithelial splicing regulatory protein 1
CUST_11184_PI429285431	lnc-MIXL1-1:1	lncipedia2.1	LIN9	-	286826	lin-9 homolog (C. elegans)
CUST_11184_PI429285431	lnc-MIXL1-1:1	lncipedia2.1	MIXL1	+	83881	Mix1 homeobox-like 1 (Xenopus laevis)
CUST_11191_PI429285431	lnc-CEBPG-1:1	lncipedia2.1	CEBPA	-	1050	CCAAT/enhancer binding protein (C/EBP), alpha
CUST_11192_PI429285431	lnc-CEP68-1:1	lncipedia2.1	SLC1A4	+	6509	solute carrier family 1 (glutamate/neutral amino acid transporter), member 4
CUST_11193_PI429285431	lnc-SYF2-1:2	lncipedia2.1	RHD	+	6007	Rh blood group, D antigen
CUST_11197_PI429285431	lnc-IAH1-2:2	lncipedia2.1	ADAM17	-	6868	ADAM metallopeptidase domain 17 (EC:3.4.24.86)
CUST_11197_PI429285431	lnc-IAH1-2:2	lncipedia2.1	YWHAQ	-	10971	tyrosine 3-monooxygenase/tryptophan 5-monooxygenase activation protein, theta polypeptide
CUST_11199_PI429285431	lnc-FKBP3-2:1	lncipedia2.1	FAM179B	+	23116	family with sequence similarity 179, member B
CUST_11199_PI429285431	lnc-FKBP3-2:1	lncipedia2.1	PRPF39	+	55015	PRP39 pre-mRNA processing factor 39 homolog (S. cerevisiae)
CUST_11200_PI429285431	lnc-AMMECR1-1:1	lncipedia2.1	RGAG1	+	57529	retrotransposon gag domain containing 1
CUST_11201_PI429285431	lnc-RFT1-1:1	lncipedia2.1	RFT1	-	91869	RFT1 homolog (S. cerevisiae)
CUST_11204_PI429285431	lnc-ASF1A-2:1	lncipedia2.1	MAN1A1	-	4121	mannosidase, alpha, class 1A, member 1 (EC:3.2.1.113)
CUST_11205_PI429285431	lnc-KIAA1210-2:1	lncipedia2.1	ZCCHC12	+	170261	zinc finger, CCHC domain containing 12
CUST_11208_PI429285431	lnc-TMED5-1:8	lncipedia2.1	DR1	+	1810	down-regulator of transcription 1, TBP-binding (negative cofactor 2)
CUST_11211_PI429285431	lnc-GMPS-1:3	lncipedia2.1	GMPS	+	8833	guanine monphosphate synthetase (EC:6.3.5.2)
CUST_11211_PI429285431	lnc-GMPS-1:3	lncipedia2.1	SLC33A1	-	9197	solute carrier family 33 (acetyl-CoA transporter), member 1
CUST_11217_PI429285431	lnc-TMED5-1:15	lncipedia2.1	DR1	+	1810	down-regulator of transcription 1, TBP-binding (negative cofactor 2)
CUST_11223_PI429285431	lnc-TXLNB-2:1	lncipedia2.1	TXLNB	-	167838	taxilin beta
CUST_11229_PI429285431	lnc-RHPN1-4:1	lncipedia2.1	MAFA	-	389692	v-maf musculoaponeurotic fibrosarcoma oncogene homolog A (avian)
CUST_11229_PI429285431	lnc-RHPN1-4:1	lncipedia2.1	ZC3H3	-	23144	zinc finger CCCH-type containing 3
CUST_11230_PI429285431	lnc-RASSF4-1:2	lncipedia2.1	RASSF4	+	83937	Ras association (RalGDS/AF-6) domain family member 4
CUST_11231_PI429285431	lnc-NLRP3-1:1	lncipedia2.1	ZNF496	-	84838	zinc finger protein 496
CUST_11233_PI429285431	lnc-CCDC40-2:4	lncipedia2.1	TBC1D16	-	125058	TBC1 domain family, member 16
CUST_11235_PI429285431	lnc-RBL2-1:3	lncipedia2.1	LOC643802	-
CUST_11236_PI429285431	lnc-RBL2-1:3	lncipedia2.1	LOC643802	-
CUST_11243_PI429285431	lnc-ADAM23-1:1	lncipedia2.1	LOC200726	+
CUST_11245_PI429285431	lnc-HOXC13-2:3	lncipedia2.1	CALCOCO1	-	57658	calcium binding and coiled-coil domain 1
CUST_11250_PI429285431	lnc-PABPC1L2B-1:1	lncipedia2.1	PABPC1L2A	-	340529	poly(A) binding protein, cytoplasmic 1-like 2A
CUST_11251_PI429285431	lnc-RAB3IP-1:1	lncipedia2.1	RAB3IP	+	117177	RAB3A interacting protein (rabin3)
CUST_11253_PI429285431	lnc-CYP4A22-2:4	lncipedia2.1	PDZK1IP1	-	10158	PDZK1 interacting protein 1
CUST_11255_PI429285431	lnc-ABCD3-1:1	lncipedia2.1	F3	-	2152	coagulation factor III (thromboplastin, tissue factor)
CUST_11256_PI429285431	lnc-C17orf48-4:1	lncipedia2.1	PIRT	-
CUST_11257_PI429285431	lnc-KLHDC4-1:4	lncipedia2.1	KLHDC4	-	54758	kelch domain containing 4
CUST_11258_PI429285431	lnc-OPN4-1:2	lncipedia2.1	WAPAL	-	23063	wings apart-like homolog (Drosophila)
CUST_11263_PI429285431	lnc-SIX2-2:1	lncipedia2.1	SIX3	+	6496	SIX homeobox 3
CUST_11267_PI429285431	lnc-C1orf168-2:1	lncipedia2.1	PRKAA2	+	5563	protein kinase, AMP-activated, alpha 2 catalytic subunit (EC:2.7.11.1)
CUST_11269_PI429285431	lnc-IPCEF1-1:1	lncipedia2.1	IPCEF1	-	26034	interaction protein for cytohesin exchange factors 1
CUST_11270_PI429285431	lnc-FOXG1-6:4	lncipedia2.1	NOVA1	-	4857	neuro-oncological ventral antigen 1
CUST_11276_PI429285431	lnc-SUPT3H-1:3	lncipedia2.1	RUNX2	+	860	runt-related transcription factor 2
CUST_11277_PI429285431	lnc-RALB-2:1	lncipedia2.1	RALB	+	5899	v-ral simian leukemia viral oncogene homolog B (ras related; GTP binding protein)
CUST_11281_PI429285431	lnc-TCF7L2-1:3	lncipedia2.1	TCF7L2	+	6934	transcription factor 7-like 2 (T-cell specific, HMG-box)
CUST_11283_PI429285431	lnc-C9orf66-5:1	lncipedia2.1	KANK1	+	23189	KN motif and ankyrin repeat domains 1
CUST_11292_PI429285431	lnc-DLK1-6:1	lncipedia2.1	RTL1	-	388015	retrotransposon-like 1
CUST_11298_PI429285431	lnc-MAFB-1:1	lncipedia2.1	MAFB	-	9935	v-maf musculoaponeurotic fibrosarcoma oncogene homolog B (avian)
CUST_11300_PI429285431	lnc-C2orf81-1:1	lncipedia2.1	C2orf81	-	388963	chromosome 2 open reading frame 81
CUST_11302_PI429285431	lnc-SLC25A38-1:1	lncipedia2.1	SLC25A38	+	54977	solute carrier family 25, member 38
CUST_11304_PI429285431	lnc-SEMA4D-1:1	lncipedia2.1	GADD45G	+	10912	growth arrest and DNA-damage-inducible, gamma
CUST_11312_PI429285431	lnc-ANLN-1:1	lncipedia2.1	ANLN	+	54443	anillin, actin binding protein
CUST_11312_PI429285431	lnc-ANLN-1:1	lncipedia2.1	AOAH	-	313	acyloxyacyl hydrolase (neutrophil) (EC:3.1.1.77)
CUST_11316_PI429285431	lnc-NR1D1-1:2	lncipedia2.1	MSL1	+	339287	male-specific lethal 1 homolog (Drosophila)
CUST_11318_PI429285431	lnc-INTS9-1:7	lncipedia2.1	EXTL3	+	2137	exostoses (multiple)-like 3 (EC:2.4.1.223)
CUST_11332_PI429285431	lnc-C9orf152-1:1	lncipedia2.1	AKAP2	+	11217	A kinase (PRKA) anchor protein 2
CUST_11332_PI429285431	lnc-C9orf152-1:1	lncipedia2.1	PALM2-AKAP2	+	445815	PALM2-AKAP2 readthrough
CUST_11335_PI429285431	lnc-SIAH2-1:5	lncipedia2.1	SIAH2	-	6478	seven in absentia homolog 2 (Drosophila) (EC:6.3.2.-)
CUST_11337_PI429285431	lnc-PFDN4-1:2	lncipedia2.1	BCAS1	-	8537	breast carcinoma amplified sequence 1
CUST_11346_PI429285431	lnc-RPS7-1:6	lncipedia2.1	RNASEH1	-	246243	ribonuclease H1 (EC:3.1.26.4)
CUST_11347_PI429285431	lnc-B4GALT6-2:2	lncipedia2.1	DSG2	+	1829	desmoglein 2
CUST_11347_PI429285431	lnc-B4GALT6-2:2	lncipedia2.1	DSG3	+	1830	desmoglein 3 (pemphigus vulgaris antigen)
CUST_11349_PI429285431	lnc-CSTF3-1:1	lncipedia2.1	DEPDC7	+	91614	DEP domain containing 7
CUST_11353_PI429285431	lnc-SLC11A2-1:1	lncipedia2.1	HIGD1C	+	613227	HIG1 hypoxia inducible domain family, member 1C
CUST_11353_PI429285431	lnc-SLC11A2-1:1	lncipedia2.1	SLC11A2	-	4891	solute carrier family 11 (proton-coupled divalent metal ion transporters), member 2
CUST_11354_PI429285431	lnc-TSPEAR-1:3	lncipedia2.1	TRPM2	+	7226	transient receptor potential cation channel, subfamily M, member 2 (EC:3.6.1.13)
CUST_11354_PI429285431	lnc-TSPEAR-1:3	lncipedia2.1	LRRC3	+	81543	leucine rich repeat containing 3
CUST_11358_PI429285431	lnc-CDK9-1:1	lncipedia2.1	CDK9	+	1025	cyclin-dependent kinase 9 (EC:2.7.11.23 2.7.11.22)
CUST_11358_PI429285431	lnc-CDK9-1:1	lncipedia2.1	SH2D3C	-	10044	SH2 domain containing 3C
CUST_11362_PI429285431	lnc-CCDC125-1:1	lncipedia2.1	CCNB1	+	891	cyclin B1
CUST_11362_PI429285431	lnc-CCDC125-1:1	lncipedia2.1	CENPH	+	64946	centromere protein H
CUST_11364_PI429285431	lnc-SRCIN1-1:3	lncipedia2.1	ARHGAP23	+	57636	Rho GTPase activating protein 23
CUST_11366_PI429285431	lnc-TMEM70-1:1	lncipedia2.1	UBE2W	-	55284	ubiquitin-conjugating enzyme E2W (putative) (EC:6.3.2.19)
CUST_11371_PI429285431	lnc-TREM2-1:1	lncipedia2.1	TREM2	-	54209	triggering receptor expressed on myeloid cells 2
CUST_11373_PI429285431	lnc-ADAMTS12-2:1	lncipedia2.1	TARS	+	6897	threonyl-tRNA synthetase (EC:6.1.1.3)
CUST_11374_PI429285431	lnc-TGFBRAP1-6:2	lncipedia2.1	POU3F3	+	5455	POU class 3 homeobox 3
CUST_11380_PI429285431	lnc-HEATR6-1:1	lncipedia2.1	HEATR6	-	63897	HEAT repeat containing 6
CUST_11383_PI429285431	lnc-AC068473.1-2:8	lncipedia2.1	SALL3	+	27164	sal-like 3 (Drosophila)
CUST_11386_PI429285431	lnc-SLITRK5-1:1	lncipedia2.1	SLITRK5	+	26050	SLIT and NTRK-like family, member 5
CUST_11387_PI429285431	lnc-SLITRK5-1:1	lncipedia2.1	SLITRK5	+	26050	SLIT and NTRK-like family, member 5
CUST_11389_PI429285431	lnc-IRF4-2:1	lncipedia2.1	EXOC2	-	55770	exocyst complex component 2
CUST_11393_PI429285431	lnc-NKX2-3-1:1	lncipedia2.1	NKX2-3	+	159296	NK2 transcription factor related, locus 3 (Drosophila)
CUST_11395_PI429285431	lnc-CPT2-7:2	lncipedia2.1	LRP8	-	7804	low density lipoprotein receptor-related protein 8, apolipoprotein e receptor
CUST_11396_PI429285431	lnc-C15orf52-1:1	lncipedia2.1	C15orf52	-	388115	chromosome 15 open reading frame 52
CUST_11396_PI429285431	lnc-C15orf52-1:1	lncipedia2.1	PLCB2	-	5330	phospholipase C, beta 2 (EC:3.1.4.11)
CUST_11400_PI429285431	lnc-EXTL3-1:1	lncipedia2.1	INTS9	-	55756	integrator complex subunit 9
CUST_11401_PI429285431	lnc-TGIF1-1:6	lncipedia2.1	TGIF1	+	7050	TGFB-induced factor homeobox 1
CUST_11403_PI429285431	lnc-AL355490.1-1:1	lncipedia2.1	PGAM1	+	5223	phosphoglycerate mutase 1 (brain) (EC:3.1.3.13 5.4.2.1 5.4.2.4)
CUST_11403_PI429285431	lnc-AL355490.1-1:1	lncipedia2.1	EXOSC1	-	51013	exosome component 1
CUST_11404_PI429285431	lnc-TP53I13-1:2	lncipedia2.1	TP53I13	+	90313	tumor protein p53 inducible protein 13
CUST_11404_PI429285431	lnc-TP53I13-1:2	lncipedia2.1	ABHD15	-	116236	abhydrolase domain containing 15 (EC:3.1.1.-)
CUST_11404_PI429285431	lnc-TP53I13-1:2	lncipedia2.1	GIT1	-	28964	G protein-coupled receptor kinase interacting ArfGAP 1
CUST_11407_PI429285431	lnc-EMP2-1:2	lncipedia2.1	EMP2	-	2013	epithelial membrane protein 2
CUST_11411_PI429285431	lnc-SEC24D-1:2	lncipedia2.1	METTL14	+	57721	methyltransferase like 14
CUST_11413_PI429285431	lnc-LVRN.1-1:1	lncipedia2.1	AQPEP	+
CUST_1143_PI429285431	"transcript_id ""ENST00000432599.1"" | genecode_v17"	gencode_v17	GALNT13	+	114805	UDP-N-acetyl-alpha-D-galactosamine:polypeptide N-acetylgalactosaminyltransferase 13 (GalNAc-T13) (EC:2.4.1.41)
CUST_1143_PI429285431	"transcript_id ""ENST00000432599.1"" | genecode_v17"	gencode_v17	LOC100144595	-
CUST_11438_PI429285431	lnc-LRRC6-2:1	lncipedia2.1	LRRC6	-	23639	leucine rich repeat containing 6
CUST_11442_PI429285431	lnc-HEATR6-1:6	lncipedia2.1	HEATR6	-	63897	HEAT repeat containing 6
CUST_11448_PI429285431	lnc-THPO-1:1	lncipedia2.1	THPO	-	7066	thrombopoietin
CUST_11448_PI429285431	lnc-THPO-1:1	lncipedia2.1	POLR2H	+	5437	polymerase (RNA) II (DNA directed) polypeptide H (EC:2.7.7.6)
CUST_11448_PI429285431	lnc-THPO-1:1	lncipedia2.1	CHRD	+	8646	chordin
CUST_11450_PI429285431	lnc-DEFB104B-1:2	lncipedia2.1	DEFB104A	-	140596	defensin, beta 104A
CUST_11450_PI429285431	lnc-DEFB104B-1:2	lncipedia2.1	DEFB106A	-	245909	defensin, beta 106A
CUST_11450_PI429285431	lnc-DEFB104B-1:2	lncipedia2.1	DEFB104B	-	503618	defensin, beta 104B
CUST_11450_PI429285431	lnc-DEFB104B-1:2	lncipedia2.1	DEFB106B	-	503841	defensin, beta 106B
CUST_11455_PI429285431	lnc-MAP6-2:3	lncipedia2.1	DGAT2	+	84649	diacylglycerol O-acyltransferase homolog 2 (mouse) (EC:2.3.1.20)
CUST_1146_PI429285431	"transcript_id ""ENST00000447019.1"" | genecode_v17"	gencode_v17	ACVR1	-	90	activin A receptor, type I (EC:2.7.11.30)
CUST_11463_PI429285431	lnc-PPP1R26-1:1	lncipedia2.1	PPP1R26	+
CUST_11468_PI429285431	lnc-APITD1-1:2	lncipedia2.1	DFFA	-	1676	DNA fragmentation factor, 45kDa, alpha polypeptide
CUST_11468_PI429285431	lnc-APITD1-1:2	lncipedia2.1	APITD1-CORT	+
CUST_11468_PI429285431	lnc-APITD1-1:2	lncipedia2.1	CORT	+	1325	cortistatin
CUST_11469_PI429285431	lnc-HOOK1-1:1	lncipedia2.1	C1orf87	-	127795	chromosome 1 open reading frame 87
CUST_1147_PI429285431	"transcript_id ""ENST00000604340.1"" | genecode_v17"	gencode_v17	ACVR1	-	90	activin A receptor, type I (EC:2.7.11.30)
CUST_11471_PI429285431	lnc-RP11-1407O15.2.1-1:1	lncipedia2.1	MRPL45	+	84311	mitochondrial ribosomal protein L45
CUST_11475_PI429285431	lnc-COL1A1-4:3	lncipedia2.1	TMEM92	+	162461	transmembrane protein 92
CUST_11476_PI429285431	lnc-C6orf123-1:6	lncipedia2.1	MLLT4	+	4301	myeloid/lymphoid or mixed-lineage leukemia (trithorax homolog, Drosophila); translocated to, 4
CUST_11478_PI429285431	lnc-CFL1-1:1	lncipedia2.1	OVOL1	+	5017	ovo-like 1(Drosophila)
CUST_11493_PI429285431	lnc-THTPA-3:1	lncipedia2.1	NGDN	+	25983	neuroguidin, EIF4E binding protein
CUST_11495_PI429285431	lnc-CHSY1-1:1	lncipedia2.1	CHSY1	-	22856	chondroitin sulfate synthase 1 (EC:2.4.1.175 2.4.1.226)
CUST_11498_PI429285431	lnc-KCNN4-1:1	lncipedia2.1	LYPD5	-	284348	LY6/PLAUR domain containing 5
CUST_11498_PI429285431	lnc-KCNN4-1:1	lncipedia2.1	KCNN4	-	3783	potassium intermediate/small conductance calcium-activated channel, subfamily N, member 4
CUST_11499_PI429285431	lnc-PHF10-1:2	lncipedia2.1	PHF10	-	55274	PHD finger protein 10
CUST_11505_PI429285431	lnc-NACA2-2:1	lncipedia2.1	TBX2	+	6909	T-box 2
CUST_11505_PI429285431	lnc-NACA2-2:1	lncipedia2.1	BCAS3	+	54828	breast carcinoma amplified sequence 3
CUST_1151_PI429285431	"transcript_id ""ENST00000425688.1"" | genecode_v17"	gencode_v17	GALNT3	-	2591	UDP-N-acetyl-alpha-D-galactosamine:polypeptide N-acetylgalactosaminyltransferase 3 (GalNAc-T3) (EC:2.4.1.41)
CUST_11511_PI429285431	lnc-RP11-88J22.1.1-1:1	lncipedia2.1	C8orf87	-
CUST_11515_PI429285431	lnc-SCNN1D-1:3	lncipedia2.1	UBE2J2	-	118424	ubiquitin-conjugating enzyme E2, J2 (UBC6 homolog, yeast) (EC:6.3.2.19)
CUST_11515_PI429285431	lnc-SCNN1D-1:3	lncipedia2.1	SCNN1D	+	6339	sodium channel, nonvoltage-gated 1, delta
CUST_11517_PI429285431	lnc-VWC2L-1:1	lncipedia2.1	BARD1	-	580	BRCA1 associated RING domain 1
CUST_11518_PI429285431	lnc-EIF2AK4-2:7	lncipedia2.1	EIF2AK4	+	440275	eukaryotic translation initiation factor 2 alpha kinase 4 (EC:2.7.11.1)
CUST_11518_PI429285431	lnc-EIF2AK4-2:7	lncipedia2.1	SRP14	-	6727	signal recognition particle 14kDa (homologous Alu RNA binding protein)
CUST_11519_PI429285431	lnc-KLHDC10-1:3	lncipedia2.1	KLHDC10	+	23008	kelch domain containing 10
CUST_1152_PI429285431	"transcript_id ""ENST00000428888.1"" | genecode_v17"	gencode_v17	GALNT3	-	2591	UDP-N-acetyl-alpha-D-galactosamine:polypeptide N-acetylgalactosaminyltransferase 3 (GalNAc-T3) (EC:2.4.1.41)
CUST_11521_PI429285431	lnc-MAPK8IP2-1:8	lncipedia2.1	CHKB	-	1120	choline kinase beta (EC:2.7.1.32 2.7.1.82)
CUST_11521_PI429285431	lnc-MAPK8IP2-1:8	lncipedia2.1	CPT1B	-	1375	carnitine palmitoyltransferase 1B (muscle) (EC:2.3.1.21)
CUST_11525_PI429285431	lnc-AL359392.1-1:1	lncipedia2.1	C13orf45	+
CUST_11526_PI429285431	lnc-ADHFE1-1:3	lncipedia2.1	ADHFE1	+	137872	alcohol dehydrogenase, iron containing, 1 (EC:1.1.99.24)
CUST_11531_PI429285431	lnc-PAPPA2-1:1	lncipedia2.1	RFWD2	-	64326	ring finger and WD repeat domain 2
CUST_11535_PI429285431	lnc-OIP5-1:2	lncipedia2.1	OIP5	-	11339	Opa interacting protein 5
CUST_11536_PI429285431	lnc-OIP5-1:2	lncipedia2.1	OIP5	-	11339	Opa interacting protein 5
CUST_11538_PI429285431	lnc-CNTN1-1:4	lncipedia2.1	MUC19	+	283463	mucin 19, oligomeric
CUST_11540_PI429285431	lnc-BTN1A1-1:1	lncipedia2.1	BTN1A1	+	696	butyrophilin, subfamily 1, member A1
CUST_11545_PI429285431	lnc-PKD2L1-1:1	lncipedia2.1	PKD2L1	-	9033	polycystic kidney disease 2-like 1
CUST_11545_PI429285431	lnc-PKD2L1-1:1	lncipedia2.1	SCD	+	6319	stearoyl-CoA desaturase (delta-9-desaturase) (EC:1.14.19.1)
CUST_11549_PI429285431	lnc-GPR101-1:1	lncipedia2.1	ZIC3	+	7547	Zic family member 3 (odd-paired homolog, Drosophila)
CUST_1155_PI429285431	"transcript_id ""ENST00000442456.1"" | genecode_v17"	gencode_v17	SP5	+	389058	Sp5 transcription factor
CUST_1156_PI429285431	"transcript_id ""ENST00000448117.1"" | genecode_v17"	gencode_v17	DLX2	-	1746	distal-less homeobox 2
CUST_11565_PI429285431	lnc-CHAC1-1:1	lncipedia2.1	CHAC1	+	79094	ChaC, cation transport regulator homolog 1 (E. coli)
CUST_11566_PI429285431	lnc-SLC6A9-2:1	lncipedia2.1	IPO13	+	9670	importin 13
CUST_11566_PI429285431	lnc-SLC6A9-2:1	lncipedia2.1	ARTN	+	9048	artemin
CUST_11570_PI429285431	lnc-SLC44A3-1:2	lncipedia2.1	CNN3	-	1266	calponin 3, acidic
CUST_11571_PI429285431	lnc-GPR132-1:1	lncipedia2.1	GPR132	-	29933	G protein-coupled receptor 132
CUST_11577_PI429285431	lnc-PML-2:1	lncipedia2.1	PML	+	5371	promyelocytic leukemia
CUST_11579_PI429285431	lnc-KLF13-1:4	lncipedia2.1	LOC283710	-
CUST_11588_PI429285431	lnc-DMRTA1-7:1	lncipedia2.1	IZUMO3	-
CUST_11589_PI429285431	lnc-BBC3-1:1	lncipedia2.1	BBC3	-	27113	BCL2 binding component 3
CUST_1159_PI429285431	"transcript_id ""ENST00000418620.1"" | genecode_v17"	gencode_v17	SP3	-	6670	Sp3 transcription factor
CUST_11594_PI429285431	lnc-GPR3-2:1	lncipedia2.1	AHDC1	-	27245	AT hook, DNA binding motif, containing 1
CUST_11597_PI429285431	lnc-EIF4A2-1:1	lncipedia2.1	RFC4	-	5984	replication factor C (activator 1) 4, 37kDa
CUST_11599_PI429285431	lnc-CDK5R2-1:4	lncipedia2.1	FEV	-	54738	FEV (ETS oncogene family)
CUST_1160_PI429285431	"transcript_id ""ENST00000605739.1"" | genecode_v17"	gencode_v17	SP3	-	6670	Sp3 transcription factor
CUST_11608_PI429285431	lnc-RHOXF1-1:2	lncipedia2.1	RHOXF1	-	158800	Rhox homeobox family, member 1
CUST_1161_PI429285431	"transcript_id ""ENST00000444196.1"" | genecode_v17"	gencode_v17	GPR155	-	151556	G protein-coupled receptor 155
CUST_11611_PI429285431	lnc-BEST3-1:2	lncipedia2.1	RAB3IP	+	117177	RAB3A interacting protein (rabin3)
CUST_11618_PI429285431	lnc-PLCE1-1:1	lncipedia2.1	PLCE1	+	51196	phospholipase C, epsilon 1 (EC:3.1.4.11)
CUST_1162_PI429285431	"transcript_id ""ENST00000417038.1"" | genecode_v17"	gencode_v17	GPR155	-	151556	G protein-coupled receptor 155
CUST_11622_PI429285431	lnc-CMPK2-13:6	lncipedia2.1	SOX11	+	6664	SRY (sex determining region Y)-box 11
CUST_11626_PI429285431	lnc-LRP8-1:1	lncipedia2.1	LRP8	-	7804	low density lipoprotein receptor-related protein 8, apolipoprotein e receptor
CUST_1163_PI429285431	"transcript_id ""ENST00000412835.1"" | genecode_v17"	gencode_v17	WIPF1	-	7456	WAS/WASL interacting protein family, member 1
CUST_11632_PI429285431	lnc-TRUB2-2:1	lncipedia2.1	ODF2	+	4957	outer dense fiber of sperm tails 2
CUST_11634_PI429285431	lnc-RP11-1070N10.3.1-1:1	lncipedia2.1	CLMN	-	79789	calmin (calponin-like, transmembrane)
CUST_11635_PI429285431	lnc-LMO7-1:1	lncipedia2.1	C13orf45	+
CUST_11636_PI429285431	lnc-SHOC2-1:1	lncipedia2.1	SHOC2	+	8036	soc-2 suppressor of clear homolog (C. elegans)
CUST_11646_PI429285431	lnc-AL353597.1-2:1	lncipedia2.1	CCDC167	-
CUST_11648_PI429285431	lnc-C16orf47-1:2	lncipedia2.1	ZFHX3	-	463	zinc finger homeobox 3
CUST_11649_PI429285431	lnc-VCX3B-1:1	lncipedia2.1	VCX3B	+	425054	variable charge, X-linked 3B
CUST_11650_PI429285431	lnc-KRTAP10-12-1:1	lncipedia2.1	UBE2G2	-	7327	ubiquitin-conjugating enzyme E2G 2 (UBC7 homolog, yeast) (EC:6.3.2.19)
CUST_11650_PI429285431	lnc-KRTAP10-12-1:1	lncipedia2.1	SUMO3	-	6612	SMT3 suppressor of mif two 3 homolog 3 (S. cerevisiae)
CUST_11666_PI429285431	lnc-HOMER1-1:1	lncipedia2.1	HOMER1	-	9456	homer homolog 1 (Drosophila)
CUST_11669_PI429285431	lnc-GPR172B-2:1	lncipedia2.1	ZFP3	+	124961	zinc finger protein 3 homolog (mouse)
CUST_11674_PI429285431	lnc-HEATR2-3:2	lncipedia2.1	PDGFA	-	5154	platelet-derived growth factor alpha polypeptide
CUST_11677_PI429285431	lnc-SNURF-5:3	lncipedia2.1	ATP10A	-	57194	ATPase, class V, type 10A (EC:3.6.3.1)
CUST_11678_PI429285431	lnc-EFR3B-3:8	lncipedia2.1	DNAJC27	-	51277	DnaJ (Hsp40) homolog, subfamily C, member 27
CUST_11680_PI429285431	lnc-ISCU-1:3	lncipedia2.1	SELPLG	-	6404	selectin P ligand
CUST_11680_PI429285431	lnc-ISCU-1:3	lncipedia2.1	CORO1C	-	23603	coronin, actin binding protein, 1C
CUST_11684_PI429285431	lnc-SPATA5-2:1	lncipedia2.1	SPATA5	+	166378	spermatogenesis associated 5
CUST_11686_PI429285431	lnc-SEMA6C-2:1	lncipedia2.1	TNFAIP8L2-SCNM1	+
CUST_11686_PI429285431	lnc-SEMA6C-2:1	lncipedia2.1	TNFAIP8L2	+	79626	tumor necrosis factor, alpha-induced protein 8-like 2
CUST_11686_PI429285431	lnc-SEMA6C-2:1	lncipedia2.1	SEMA6C	-	10500	sema domain, transmembrane domain (TM), and cytoplasmic domain, (semaphorin) 6C
CUST_11686_PI429285431	lnc-SEMA6C-2:1	lncipedia2.1	LYSMD1	-	388695	LysM, putative peptidoglycan-binding, domain containing 1
CUST_11691_PI429285431	lnc-SLC25A48-2:5	lncipedia2.1	SLC25A48	+
CUST_11692_PI429285431	lnc-STIL-1:3	lncipedia2.1	CMPK1	+	51727	cytidine monophosphate (UMP-CMP) kinase 1, cytosolic (EC:2.7.4.14)
CUST_11696_PI429285431	lnc-PLCXD1-2:1	lncipedia2.1	PPP2R3B	-	28227	protein phosphatase 2 (formerly 2A), regulatory subunit B'', beta
CUST_11698_PI429285431	lnc-GPR132-2:1	lncipedia2.1	GPR132	-	29933	G protein-coupled receptor 132
CUST_11700_PI429285431	lnc-AC011298.2.1-1:1	lncipedia2.1	AQP12A	+	375318	aquaporin 12A
CUST_11700_PI429285431	lnc-AC011298.2.1-1:1	lncipedia2.1	AQP12B	-	653437	aquaporin 12B
CUST_11701_PI429285431	lnc-RNF7-1:1	lncipedia2.1	RNF7	+	9616	ring finger protein 7
CUST_11701_PI429285431	lnc-RNF7-1:1	lncipedia2.1	GRK7	+	131890	G protein-coupled receptor kinase 7 (EC:2.7.11.16)
CUST_11703_PI429285431	lnc-SRPK2-1:2	lncipedia2.1	KMT2E	+
CUST_11711_PI429285431	lnc-JMJD1C-1:1	lncipedia2.1	NRBF2	+	29982	nuclear receptor binding factor 2
CUST_11715_PI429285431	lnc-SLC25A26-1:2	lncipedia2.1	MAGI1	-	9223	membrane associated guanylate kinase, WW and PDZ domain containing 1
CUST_11716_PI429285431	lnc-CCKAR-1:3	lncipedia2.1	STIM2	+	57620	stromal interaction molecule 2
CUST_11717_PI429285431	lnc-RGL4-2:1	lncipedia2.1	IGLL1	-	3543	immunoglobulin lambda-like polypeptide 1
CUST_11718_PI429285431	lnc-TRAF5-6:3	lncipedia2.1	NEK2	-	4751	NIMA (never in mitosis gene a)-related kinase 2 (EC:2.7.11.1)
CUST_11724_PI429285431	lnc-ZMAT5-1:2	lncipedia2.1	CABP7	+	164633	calcium binding protein 7
CUST_11725_PI429285431	lnc-POLN-1:2	lncipedia2.1	NELFA	-
CUST_11725_PI429285431	lnc-POLN-1:2	lncipedia2.1	C4orf48	+	401115	chromosome 4 open reading frame 48
CUST_11727_PI429285431	lnc-MAS1L-1:1	lncipedia2.1	MAS1L	-	116511	MAS1 oncogene-like
CUST_11732_PI429285431	lnc-ERI1-2:3	lncipedia2.1	PPP1R3B	-	79660	protein phosphatase 1, regulatory (inhibitor) subunit 3B
CUST_11734_PI429285431	lnc-PGLYRP2-1:1	lncipedia2.1	CYP4F8	+	11283	cytochrome P450, family 4, subfamily F, polypeptide 8 (EC:1.14.14.1)
CUST_11735_PI429285431	lnc-PRR14-1:1	lncipedia2.1	ZNF785	-	146540	zinc finger protein 785
CUST_11735_PI429285431	lnc-PRR14-1:1	lncipedia2.1	ZNF689	-	115509	zinc finger protein 689
CUST_11736_PI429285431	lnc-TSC22D2-1:1	lncipedia2.1	TSC22D2	+	9819	TSC22 domain family, member 2
CUST_11737_PI429285431	lnc-TSC22D2-1:1	lncipedia2.1	TSC22D2	+	9819	TSC22 domain family, member 2
CUST_11738_PI429285431	lnc-CEP19-1:1	lncipedia2.1	NRROS	+
CUST_11739_PI429285431	lnc-SYNPO2-1:1	lncipedia2.1	SYNPO2	+	171024	synaptopodin 2
CUST_11741_PI429285431	lnc-RAP1GDS1-3:1	lncipedia2.1	TSPAN5	-	10098	tetraspanin 5
CUST_11745_PI429285431	lnc-ARIH2-1:2	lncipedia2.1	SLC25A20	-	788	solute carrier family 25 (carnitine/acylcarnitine translocase), member 20
CUST_11745_PI429285431	lnc-ARIH2-1:2	lncipedia2.1	PRKAR2A	-	5576	protein kinase, cAMP-dependent, regulatory, type II, alpha (EC:2.7.11.1)
CUST_11748_PI429285431	lnc-HFM1-1:1	lncipedia2.1	CDC7	+	8317	cell division cycle 7 homolog (S. cerevisiae) (EC:2.7.11.1)
CUST_11749_PI429285431	lnc-ULBP2-2:1	lncipedia2.1	ULBP2	+	80328	UL16 binding protein 2
CUST_1175_PI429285431	"transcript_id ""ENST00000565104.1"" | genecode_v17"	gencode_v17	OSBPL6	+	114880	oxysterol binding protein-like 6
CUST_11750_PI429285431	lnc-PPARGC1B-1:1	lncipedia2.1	PPARGC1B	+	133522	peroxisome proliferator-activated receptor gamma, coactivator 1 beta
CUST_11756_PI429285431	lnc-OSTC-1:1	lncipedia2.1	OSTC	+	58505	oligosaccharyltransferase complex subunit
CUST_1176_PI429285431	"transcript_id ""ENST00000605334.1"" | genecode_v17"	gencode_v17	TTN	-	7273	titin (EC:2.7.11.1)
CUST_11765_PI429285431	lnc-ARHGEF5-1:2	lncipedia2.1	ARHGEF5	+	7984	Rho guanine nucleotide exchange factor (GEF) 5
CUST_11765_PI429285431	lnc-ARHGEF5-1:2	lncipedia2.1	NOBOX	-	135935	NOBOX oogenesis homeobox
CUST_1177_PI429285431	"transcript_id ""ENST00000605021.1"" | genecode_v17"	gencode_v17	TTN	-	7273	titin (EC:2.7.11.1)
CUST_11777_PI429285431	lnc-ADCY2-1:3	lncipedia2.1	ADCY2	+	108	adenylate cyclase 2 (brain) (EC:4.6.1.1)
CUST_1178_PI429285431	"transcript_id ""ENST00000419129.1"" | genecode_v17"	gencode_v17	SESTD1	-	91404	SEC14 and spectrin domains 1
CUST_11780_PI429285431	lnc-APOL6-1:1	lncipedia2.1	APOL6	+	80830	apolipoprotein L, 6
CUST_11782_PI429285431	lnc-ADAM20-1:2	lncipedia2.1	ADAM21	+	8747	ADAM metallopeptidase domain 21
CUST_11782_PI429285431	lnc-ADAM20-1:2	lncipedia2.1	SYNJ2BP	-	55333	synaptojanin 2 binding protein
CUST_11782_PI429285431	lnc-ADAM20-1:2	lncipedia2.1	SYNJ2BP-COX16	-
CUST_11783_PI429285431	lnc-GPR27-1:2	lncipedia2.1	PROK2	-	60675	prokineticin 2
CUST_11784_PI429285431	lnc-RLN2-1:1	lncipedia2.1	RLN2	-	6019	relaxin 2
CUST_11785_PI429285431	lnc-TRMT61B-4:1	lncipedia2.1	FOSL2	+	2355	FOS-like antigen 2
CUST_11787_PI429285431	lnc-C20orf78-3:1	lncipedia2.1	SLC24A3	+	57419	solute carrier family 24 (sodium/potassium/calcium exchanger), member 3
CUST_11791_PI429285431	lnc-SRD5A3-1:1	lncipedia2.1	TMEM165	+	55858	transmembrane protein 165
CUST_11791_PI429285431	lnc-SRD5A3-1:1	lncipedia2.1	SRD5A3	+	79644	steroid 5 alpha-reductase 3 (EC:1.3.99.5)
CUST_11796_PI429285431	lnc-HELZ-1:3	lncipedia2.1	CACNG1	+	786	calcium channel, voltage-dependent, gamma subunit 1
CUST_11796_PI429285431	lnc-HELZ-1:3	lncipedia2.1	CACNG4	+	27092	calcium channel, voltage-dependent, gamma subunit 4
CUST_11803_PI429285431	lnc-CALN1-1:1	lncipedia2.1	AUTS2	+	26053	autism susceptibility candidate 2
CUST_11804_PI429285431	lnc-FAM195B-1:1	lncipedia2.1	GCGR	+	2642	glucagon receptor
CUST_11806_PI429285431	lnc-UGT8-1:1	lncipedia2.1	UGT8	+	7368	UDP glycosyltransferase 8 (EC:2.4.1.45)
CUST_11807_PI429285431	lnc-ITGAE-1:1	lncipedia2.1	C17orf85	-	55421	chromosome 17 open reading frame 85
CUST_11807_PI429285431	lnc-ITGAE-1:1	lncipedia2.1	ITGAE	-	3682	integrin, alpha E (antigen CD103, human mucosal lymphocyte antigen 1; alpha polypeptide)
CUST_11808_PI429285431	lnc-ZNF296-1:1	lncipedia2.1	APOC2	+	344	apolipoprotein C-II
CUST_11808_PI429285431	lnc-ZNF296-1:1	lncipedia2.1	APOC4	+	346	apolipoprotein C-IV
CUST_11808_PI429285431	lnc-ZNF296-1:1	lncipedia2.1	CLPTM1	+	1209	cleft lip and palate associated transmembrane protein 1
CUST_11809_PI429285431	lnc-TDO2-1:1	lncipedia2.1	CTSO	-	1519	cathepsin O (EC:3.4.22.42)
CUST_11810_PI429285431	lnc-HOXC13-2:2	lncipedia2.1	CALCOCO1	-	57658	calcium binding and coiled-coil domain 1
CUST_11817_PI429285431	lnc-PPP3CC-1:1	lncipedia2.1	PPP3CC	+	5533	protein phosphatase 3 (formerly 2B), catalytic subunit, gamma isoform (EC:3.1.3.16)
CUST_11817_PI429285431	lnc-PPP3CC-1:1	lncipedia2.1	SORBS3	+	10174	sorbin and SH3 domain containing 3
CUST_11818_PI429285431	lnc-KLF4-2:1	lncipedia2.1	RAD23B	+	5887	RAD23 homolog B (S. cerevisiae)
CUST_11822_PI429285431	lnc-EFCAB2-1:1	lncipedia2.1	EFCAB2	+	84288	EF-hand calcium binding domain 2
CUST_11823_PI429285431	lnc-CPA4-1:1	lncipedia2.1	CPA4	+	51200	carboxypeptidase A4
CUST_11833_PI429285431	lnc-PRR15L-1:1	lncipedia2.1	PRR15L	-	79170	proline rich 15-like
CUST_11840_PI429285431	lnc-TCIRG1-2:1	lncipedia2.1	CHKA	-	1119	choline kinase alpha (EC:2.7.1.32)
CUST_11841_PI429285431	lnc-PDGFB-1:1	lncipedia2.1	PDGFB	-	5155	platelet-derived growth factor beta polypeptide (simian sarcoma viral (v-sis) oncogene homolog)
CUST_11844_PI429285431	lnc-RP11-93B14.6.1-1:1	lncipedia2.1	SLCO4A1	+	28231	solute carrier organic anion transporter family, member 4A1
CUST_11846_PI429285431	lnc-IAH1-2:6	lncipedia2.1	YWHAQ	-	10971	tyrosine 3-monooxygenase/tryptophan 5-monooxygenase activation protein, theta polypeptide
CUST_11848_PI429285431	lnc-FAM127A-1:1	lncipedia2.1	FAM127A	+	8933	family with sequence similarity 127, member A
CUST_11849_PI429285431	lnc-FAM127A-1:1	lncipedia2.1	FAM127A	+	8933	family with sequence similarity 127, member A
CUST_11850_PI429285431	lnc-MRPS9-2:1	lncipedia2.1	MRPS9	+	64965	mitochondrial ribosomal protein S9
CUST_11851_PI429285431	lnc-SLC44A3-1:7	lncipedia2.1	CNN3	-	1266	calponin 3, acidic
CUST_11853_PI429285431	lnc-AL590822.1-1:1	lncipedia2.1	C1orf86	-	199990	chromosome 1 open reading frame 86
CUST_11853_PI429285431	lnc-AL590822.1-1:1	lncipedia2.1	SKI	+	6497	v-ski sarcoma viral oncogene homolog (avian)
CUST_11854_PI429285431	lnc-ZNF74-1:2	lncipedia2.1	MED15	+	51586	mediator complex subunit 15
CUST_11854_PI429285431	lnc-ZNF74-1:2	lncipedia2.1	KLHL22	-	84861	kelch-like 22 (Drosophila)
CUST_11864_PI429285431	lnc-NPAT-1:1	lncipedia2.1	ACAT1	+	38	acetyl-Coenzyme A acetyltransferase 1 (EC:2.3.1.9)
CUST_11864_PI429285431	lnc-NPAT-1:1	lncipedia2.1	CUL5	+	8065	cullin 5
CUST_11868_PI429285431	lnc-SLC1A2-2:3	lncipedia2.1	CD44	+	960	CD44 molecule (Indian blood group)
CUST_11870_PI429285431	lnc-NPY5R-1:2	lncipedia2.1	NAF1	-	92345	nuclear assembly factor 1 homolog (S. cerevisiae)
CUST_11872_PI429285431	lnc-TSC22D1-1:1	lncipedia2.1	SERP2	+	387923	stress-associated endoplasmic reticulum protein family member 2
CUST_11873_PI429285431	lnc-DMRT2-1:4	lncipedia2.1	DMRT2	+	10655	doublesex and mab-3 related transcription factor 2
CUST_11875_PI429285431	lnc-ALG10-1:1	lncipedia2.1	ALG10	+	84920	asparagine-linked glycosylation 10, alpha-1,2-glucosyltransferase homolog (S. pombe)
CUST_11877_PI429285431	lnc-GMDS-4:2	lncipedia2.1	FOXQ1	+	94234	forkhead box Q1
CUST_11881_PI429285431	lnc-CTA-299D3.8.1-1:1	lncipedia2.1	FAM19A5	+	25817	family with sequence similarity 19 (chemokine (C-C motif)-like), member A5
CUST_11883_PI429285431	lnc-HTR4-1:1	lncipedia2.1	FBXO38	+	81545	F-box protein 38
CUST_11885_PI429285431	lnc-MT1A-1:2	lncipedia2.1	MT1A	+	4489	metallothionein 1A
CUST_11885_PI429285431	lnc-MT1A-1:2	lncipedia2.1	MT1B	+	4490	metallothionein 1B
CUST_11885_PI429285431	lnc-MT1A-1:2	lncipedia2.1	MT1M	+	4499	metallothionein 1M
CUST_1189_PI429285431	"transcript_id ""ENST00000415357.1"" | genecode_v17"	gencode_v17	GULP1	+	51454	GULP, engulfment adaptor PTB domain containing 1
CUST_11893_PI429285431	lnc-BTN2A1-1:3	lncipedia2.1	BTN2A1	+	11120	butyrophilin, subfamily 2, member A1
CUST_119_PI429201921	TC17002477.hg.1	Affy_HUMAN_HTA2.0	CTC1	-
CUST_1190_PI429285431	"transcript_id ""ENST00000419640.1"" | genecode_v17"	gencode_v17	MYO1B	+	4430	myosin IB
CUST_11900_PI429285431	lnc-TGFBRAP1-6:6	lncipedia2.1	POU3F3	+	5455	POU class 3 homeobox 3
CUST_11902_PI429285431	lnc-MPEG1-2:6	lncipedia2.1	FAM111B	+	374393	family with sequence similarity 111, member B
CUST_11902_PI429285431	lnc-MPEG1-2:6	lncipedia2.1	FAM111A	+	63901	family with sequence similarity 111, member A
CUST_11904_PI429285431	lnc-RCOR2-1:1	lncipedia2.1	C11orf95	-	65998	chromosome 11 open reading frame 95
CUST_11904_PI429285431	lnc-RCOR2-1:1	lncipedia2.1	C11orf84	+	144097	chromosome 11 open reading frame 84
CUST_11906_PI429285431	lnc-DCUN1D1-1:1	lncipedia2.1	ATP11B	+	23200	ATPase, class VI, type 11B (EC:3.6.3.1)
CUST_11909_PI429285431	lnc-C1orf201-2:2	lncipedia2.1	RCAN3	+	11123	RCAN family member 3
CUST_11910_PI429285431	lnc-LYRM7-1:1	lncipedia2.1	CDC42SE2	+	56990	CDC42 small effector 2
CUST_11916_PI429285431	lnc-PML-3:1	lncipedia2.1	STOML1	-	9399	stomatin (EPB72)-like 1
CUST_11920_PI429285431	lnc-C10orf108-3:1	lncipedia2.1	DIP2C	-	22982	DIP2 disco-interacting protein 2 homolog C (Drosophila)
CUST_11921_PI429285431	lnc-RP1L1-4:2	lncipedia2.1	MSRA	+	4482	methionine sulfoxide reductase A (EC:1.8.4.11)
CUST_11922_PI429285431	lnc-AC012313.1-1:2	lncipedia2.1	LOC646862	+
CUST_11922_PI429285431	lnc-AC012313.1-1:2	lncipedia2.1	ZNF584	+	201514	zinc finger protein 584
CUST_11926_PI429285431	lnc-CDKN1B-1:1	lncipedia2.1	GPR19	-	2842	G protein-coupled receptor 19
CUST_11927_PI429285431	lnc-SLC12A7-1:1	lncipedia2.1	NKD2	+	85409	naked cuticle homolog 2 (Drosophila)
CUST_11927_PI429285431	lnc-SLC12A7-1:1	lncipedia2.1	SLC12A7	-	10723	solute carrier family 12 (potassium/chloride transporters), member 7
CUST_11930_PI429285431	lnc-SGTB-1:1	lncipedia2.1	ERBB2IP	+	55914	erbb2 interacting protein
CUST_11944_PI429285431	lnc-CSTB-1:5	lncipedia2.1	RRP1	+	8568	ribosomal RNA processing 1 homolog (S. cerevisiae)
CUST_11948_PI429285431	lnc-KY-1:1	lncipedia2.1	CEP63	+	80254	centrosomal protein 63kDa
CUST_11950_PI429285431	lnc-C6orf115-1:1	lncipedia2.1	ABRACL	+
CUST_11956_PI429285431	lnc-AL137145.1-2:7	lncipedia2.1	PRKCQ	-	5588	protein kinase C, theta (EC:2.7.11.13)
CUST_11957_PI429285431	lnc-AL137145.1-2:7	lncipedia2.1	PRKCQ	-	5588	protein kinase C, theta (EC:2.7.11.13)
CUST_11965_PI429285431	lnc-CTR9-1:1	lncipedia2.1	EIF4G2	-	1982	eukaryotic translation initiation factor 4 gamma, 2
CUST_11965_PI429285431	lnc-CTR9-1:1	lncipedia2.1	CTR9	+	9646	Ctr9, Paf1/RNA polymerase II complex component, homolog (S. cerevisiae)
CUST_11969_PI429285431	lnc-CLDN16-2:2	lncipedia2.1	LEPREL1	-	55214	leprecan-like 1 (EC:1.14.11.7)
CUST_11971_PI429285431	lnc-NCOA3-2:1	lncipedia2.1	SULF2	-	55959	sulfatase 2
CUST_11972_PI429285431	lnc-MAPK8IP2-1:13	lncipedia2.1	MAPK8IP2	+	23542	mitogen-activated protein kinase 8 interacting protein 2
CUST_11980_PI429285431	lnc-SLC24A1-1:1	lncipedia2.1	RAB11A	+	8766	RAB11A, member RAS oncogene family
CUST_11984_PI429285431	lnc-CYB5D2-1:1	lncipedia2.1	CYB5D2	+	124936	cytochrome b5 domain containing 2
CUST_11984_PI429285431	lnc-CYB5D2-1:1	lncipedia2.1	ANKFY1	-	51479	ankyrin repeat and FYVE domain containing 1
CUST_11987_PI429285431	lnc-THBD-1:1	lncipedia2.1	SSTR4	+	6754	somatostatin receptor 4
CUST_11988_PI429285431	lnc-AK5-1:2	lncipedia2.1	PIGK	-	10026	phosphatidylinositol glycan anchor biosynthesis, class K (EC:3.-.-.-)
CUST_11989_PI429285431	lnc-BTF3-3:1	lncipedia2.1	FOXD1	-	2297	forkhead box D1
CUST_11996_PI429285431	lnc-TCF7-1:1	lncipedia2.1	C5orf15	-	56951	chromosome 5 open reading frame 15
CUST_11996_PI429285431	lnc-TCF7-1:1	lncipedia2.1	VDAC1	-	7416	voltage-dependent anion channel 1
CUST_11997_PI429285431	lnc-LAPTM4A-1:1	lncipedia2.1	LAPTM4A	-	9741	lysosomal protein transmembrane 4 alpha
CUST_120_PI429201921	TC17002477.hg.1	Affy_HUMAN_HTA2.0	CTC1	-
CUST_12003_PI429285431	lnc-SHB-1:2	lncipedia2.1	SHB	-	6461	Src homology 2 domain containing adaptor protein B
CUST_12004_PI429285431	lnc-C22orf26-2:5	lncipedia2.1	C22orf26	-	55267	chromosome 22 open reading frame 26
CUST_12005_PI429285431	lnc-AC005609.1-3:1	lncipedia2.1	PCDHB1	+	29930	protocadherin beta 1
CUST_12006_PI429285431	lnc-C12orf68-1:1	lncipedia2.1	OR10AD1	-	121275	olfactory receptor, family 10, subfamily AD, member 1
CUST_12011_PI429285431	lnc-TGFBRAP1-3:1	lncipedia2.1	MRPS9	+	64965	mitochondrial ribosomal protein S9
CUST_12022_PI429285431	lnc-ZNF74-1:10	lncipedia2.1	KLHL22	-	84861	kelch-like 22 (Drosophila)
CUST_12022_PI429285431	lnc-ZNF74-1:10	lncipedia2.1	MED15	+	51586	mediator complex subunit 15
CUST_12023_PI429285431	lnc-PXMP4-1:1	lncipedia2.1	ZNF341	+	84905	zinc finger protein 341
CUST_12023_PI429285431	lnc-PXMP4-1:1	lncipedia2.1	PXMP4	-	11264	peroxisomal membrane protein 4, 24kDa
CUST_12024_PI429285431	lnc-ERC1-1:1	lncipedia2.1	ERC1	+	23085	ELKS/RAB6-interacting/CAST family member 1
CUST_12028_PI429285431	lnc-KCTD6-1:4	lncipedia2.1	KCTD6	+	200845	potassium channel tetramerisation domain containing 6
CUST_12030_PI429285431	lnc-PPP4R1-3:1	lncipedia2.1	TXNDC2	+	84203	thioredoxin domain containing 2 (spermatozoa)
CUST_12032_PI429285431	lnc-FOXD4L1-1:2	lncipedia2.1	FOXD4L1	+	200350	forkhead box D4-like 1
CUST_12032_PI429285431	lnc-FOXD4L1-1:2	lncipedia2.1	CBWD2	+	150472	COBW domain containing 2
CUST_12038_PI429285431	lnc-PI3-1:2	lncipedia2.1	PI3	+	5266	peptidase inhibitor 3, skin-derived
CUST_12039_PI429285431	lnc-NQO2-2:2	lncipedia2.1	NQO2	+	4835	NAD(P)H dehydrogenase, quinone 2 (EC:1.10.99.2)
CUST_12043_PI429285431	lnc-CHRD-1:1	lncipedia2.1	THPO	-	7066	thrombopoietin
CUST_12043_PI429285431	lnc-CHRD-1:1	lncipedia2.1	CHRD	+	8646	chordin
CUST_12043_PI429285431	lnc-CHRD-1:1	lncipedia2.1	POLR2H	+	5437	polymerase (RNA) II (DNA directed) polypeptide H (EC:2.7.7.6)
CUST_12044_PI429285431	lnc-HEATR6-1:2	lncipedia2.1	HEATR6	-	63897	HEAT repeat containing 6
CUST_12046_PI429285431	lnc-ARIH2-1:7	lncipedia2.1	PRKAR2A	-	5576	protein kinase, cAMP-dependent, regulatory, type II, alpha (EC:2.7.11.1)
CUST_12046_PI429285431	lnc-ARIH2-1:7	lncipedia2.1	SLC25A20	-	788	solute carrier family 25 (carnitine/acylcarnitine translocase), member 20
CUST_12047_PI429285431	lnc-RPLP1-1:4	lncipedia2.1	RPLP1	+	6176	ribosomal protein, large, P1
CUST_12052_PI429285431	lnc-ZBTB17-2:1	lncipedia2.1	UQCRHL	-
CUST_12062_PI429285431	lnc-EIF2AK3-1:1	lncipedia2.1	RPIA	+	22934	ribose 5-phosphate isomerase A (EC:5.3.1.6)
CUST_12069_PI429285431	lnc-TRAF5-6:4	lncipedia2.1	NEK2	-	4751	NIMA (never in mitosis gene a)-related kinase 2 (EC:2.7.11.1)
CUST_12073_PI429285431	lnc-C9orf80-1:2	lncipedia2.1	SNX30	+	401548	sorting nexin family member 30
CUST_12074_PI429285431	lnc-SBF2-2:1	lncipedia2.1	SWAP70	+	23075	SWAP switching B-cell complex 70kDa subunit
CUST_12076_PI429285431	lnc-GLIS2-1:1	lncipedia2.1	TFAP4	-	7023	transcription factor AP-4 (activating enhancer binding protein 4)
CUST_12078_PI429285431	lnc-TMEM140-1:1	lncipedia2.1	C7orf49	-	78996	chromosome 7 open reading frame 49
CUST_12078_PI429285431	lnc-TMEM140-1:1	lncipedia2.1	TMEM140	+	55281	transmembrane protein 140
CUST_12079_PI429285431	lnc-BEST3-1:5	lncipedia2.1	RAB3IP	+	117177	RAB3A interacting protein (rabin3)
CUST_12079_PI429285431	lnc-BEST3-1:5	lncipedia2.1	BEST3	-	144453	bestrophin 3
CUST_12082_PI429285431	lnc-FOXP3-1:1	lncipedia2.1	PPP1R3F	+	89801	protein phosphatase 1, regulatory (inhibitor) subunit 3F
CUST_12082_PI429285431	lnc-FOXP3-1:1	lncipedia2.1	FOXP3	-	50943	forkhead box P3
CUST_12085_PI429285431	lnc-ATP8A1-1:1	lncipedia2.1	SHISA3	+	152573	shisa homolog 3 (Xenopus laevis)
CUST_12088_PI429285431	lnc-FGF8-1:1	lncipedia2.1	FGF8	-	2253	fibroblast growth factor 8 (androgen-induced)
CUST_12090_PI429285431	lnc-C1QTNF1-1:1	lncipedia2.1	CANT1	-	124583	calcium activated nucleotidase 1 (EC:3.6.1.6)
CUST_12090_PI429285431	lnc-C1QTNF1-1:1	lncipedia2.1	LGALS3BP	-	3959	lectin, galactoside-binding, soluble, 3 binding protein
CUST_12091_PI429285431	lnc-HSPB8-1:1	lncipedia2.1	HSPB8	+	26353	heat shock 22kDa protein 8
CUST_12091_PI429285431	lnc-HSPB8-1:1	lncipedia2.1	SRRM4	+	84530	serine/arginine repetitive matrix 4
CUST_12096_PI429285431	lnc-FAM209B-1:1	lncipedia2.1	FAM209B	+
CUST_12098_PI429285431	lnc-COL28A1-1:3	lncipedia2.1	MIOS	+	54468	missing oocyte, meiosis regulator, homolog (Drosophila)
CUST_1210_PI429285431	"transcript_id ""ENST00000568571.1"" | genecode_v17"	gencode_v17	BZW1	+	9689	basic leucine zipper and W2 domains 1
CUST_12100_PI429285431	lnc-TMEM98-2:2	lncipedia2.1	MYO1D	-	4642	myosin ID
CUST_12101_PI429285431	lnc-AC009365.3.1-1:4	lncipedia2.1	PLXNA4	-	91584	plexin A4
CUST_12112_PI429285431	lnc-SLC35F5-4:1	lncipedia2.1	ACTR3	+	10096	ARP3 actin-related protein 3 homolog (yeast)
CUST_12113_PI429285431	lnc-COX19-1:1	lncipedia2.1	CYP2W1	+	54905	cytochrome P450, family 2, subfamily W, polypeptide 1
CUST_12113_PI429285431	lnc-COX19-1:1	lncipedia2.1	COX19	-	90639	COX19 cytochrome c oxidase assembly homolog (S. cerevisiae)
CUST_12114_PI429285431	lnc-PAX4-1:1	lncipedia2.1	SND1	+	27044	staphylococcal nuclease and tudor domain containing 1
CUST_12118_PI429285431	lnc-ZHX3-1:2	lncipedia2.1	PLCG1	+	5335	phospholipase C, gamma 1 (EC:3.1.4.11)
CUST_1212_PI429285431	"transcript_id ""ENST00000434645.1"" | genecode_v17"	gencode_v17	CFLAR	+	8837	CASP8 and FADD-like apoptosis regulator
CUST_12120_PI429285431	lnc-MAP9-2:2	lncipedia2.1	NPY2R	+	4887	neuropeptide Y receptor Y2
CUST_12122_PI429285431	lnc-ABCC4-1:1	lncipedia2.1	ABCC4	-	10257	ATP-binding cassette, sub-family C (CFTR/MRP), member 4
CUST_12129_PI429285431	lnc-ABLIM1-1:1	lncipedia2.1	FAM160B1	+	57700	family with sequence similarity 160, member B1
CUST_12131_PI429285431	lnc-MCCC2-2:2	lncipedia2.1	MCCC2	+	64087	methylcrotonoyl-Coenzyme A carboxylase 2 (beta) (EC:6.4.1.4)
CUST_12133_PI429285431	lnc-SRBD1-1:1	lncipedia2.1	PRKCE	+	5581	protein kinase C, epsilon (EC:2.7.11.13)
CUST_12139_PI429285431	lnc-TNFSF15-2:7	lncipedia2.1	LOC100505478	-
CUST_12139_PI429285431	lnc-TNFSF15-2:7	lncipedia2.1	C9orf91	+	203197	chromosome 9 open reading frame 91
CUST_12143_PI429285431	lnc-CRYL1-1:1	lncipedia2.1	IFT88	+	8100	intraflagellar transport 88 homolog (Chlamydomonas)
CUST_12144_PI429285431	lnc-PGS1-1:1	lncipedia2.1	SOCS3	-	9021	suppressor of cytokine signaling 3
CUST_12152_PI429285431	lnc-HPRT1-1:5	lncipedia2.1	PLAC1	-	10761	placenta-specific 1
CUST_12167_PI429285431	lnc-SPATA5-1:1	lncipedia2.1	SPATA5	+	166378	spermatogenesis associated 5
CUST_12168_PI429285431	lnc-BMP2K-2:1	lncipedia2.1	GK2	-	2712	glycerol kinase 2 (EC:2.7.1.30)
CUST_12169_PI429285431	lnc-ZNF333-3:1	lncipedia2.1	EMR2	-	30817	egf-like module containing, mucin-like, hormone receptor-like 2
CUST_12169_PI429285431	lnc-ZNF333-3:1	lncipedia2.1	OR7C1	-	26664	olfactory receptor, family 7, subfamily C, member 1
CUST_1217_PI429285431	"transcript_id ""ENST00000420509.1"" | genecode_v17"	gencode_v17	INO80D	-	54891	INO80 complex subunit D
CUST_12171_PI429285431	lnc-C9orf170-1:2	lncipedia2.1	GAS1	-	2619	growth arrest-specific 1
CUST_12174_PI429285431	lnc-C2orf27B-3:2	lncipedia2.1	TUBA3D	+	113457	tubulin, alpha 3d
CUST_12176_PI429285431	lnc-AC012313.1-1:6	lncipedia2.1	ZNF584	+	201514	zinc finger protein 584
CUST_12176_PI429285431	lnc-AC012313.1-1:6	lncipedia2.1	LOC646862	+
CUST_1218_PI429285431	"transcript_id ""ENST00000435627.1"" | genecode_v17"	gencode_v17	INO80D	-	54891	INO80 complex subunit D
CUST_12181_PI429285431	lnc-ASB4-3:1	lncipedia2.1	PDK4	-	5166	pyruvate dehydrogenase kinase, isozyme 4 (EC:2.7.11.2)
CUST_12182_PI429285431	lnc-TMEM98-1:3	lncipedia2.1	TMEM98	+	26022	transmembrane protein 98
CUST_12189_PI429285431	lnc-TMEM116-1:1	lncipedia2.1	MAPKAPK5	+	8550	mitogen-activated protein kinase-activated protein kinase 5 (EC:2.7.11.1)
CUST_1220_PI429285431	"transcript_id ""ENST00000435643.1"" | genecode_v17"	gencode_v17	KLF7	-	8609	Kruppel-like factor 7 (ubiquitous)
CUST_12205_PI429285431	lnc-ADCY6-1:1	lncipedia2.1	CACNB3	+	784	calcium channel, voltage-dependent, beta 3 subunit
CUST_12206_PI429285431	lnc-GRB7-1:1	lncipedia2.1	IKZF3	-	22806	IKAROS family zinc finger 3 (Aiolos)
CUST_12209_PI429285431	lnc-ARMCX3-2:2	lncipedia2.1	ARMCX2	-	9823	armadillo repeat containing, X-linked 2
CUST_12214_PI429285431	lnc-SHB-1:3	lncipedia2.1	SHB	-	6461	Src homology 2 domain containing adaptor protein B
CUST_12216_PI429285431	lnc-NR1I2-1:12	lncipedia2.1	GSK3B	-	2932	glycogen synthase kinase 3 beta (EC:2.7.11.26)
CUST_12217_PI429285431	lnc-CCHCR1-1:1	lncipedia2.1	POU5F1	-	5460	POU class 5 homeobox 1
CUST_12226_PI429285431	lnc-CHD2-1:1	lncipedia2.1	RGMA	-	56963	RGM domain family, member A
CUST_12235_PI429285431	lnc-PKN2-1:3	lncipedia2.1	GBP1	-	2633	guanylate binding protein 1, interferon-inducible, 67kDa
CUST_12237_PI429285431	lnc-C22orf26-2:2	lncipedia2.1	C22orf26	-	55267	chromosome 22 open reading frame 26
CUST_12239_PI429285431	lnc-PEX7-2:1	lncipedia2.1	MAP7	-	9053	microtubule-associated protein 7
CUST_12239_PI429285431	lnc-PEX7-2:1	lncipedia2.1	MAP3K5	-	4217	mitogen-activated protein kinase kinase kinase 5 (EC:2.7.11.25)
CUST_12245_PI429285431	lnc-CNOT6-4:1	lncipedia2.1	MAPK9	-	5601	mitogen-activated protein kinase 9 (EC:2.7.11.24)
CUST_12245_PI429285431	lnc-CNOT6-4:1	lncipedia2.1	GFPT2	-	9945	glutamine-fructose-6-phosphate transaminase 2 (EC:2.6.1.16)
CUST_12248_PI429285431	lnc-CMPK2-1:3	lncipedia2.1	CMPK2	-	129607	cytidine monophosphate (UMP-CMP) kinase 2, mitochondrial (EC:2.7.4.14)
CUST_1225_PI429285431	"transcript_id ""ENST00000343987.2"" | genecode_v17"	gencode_v17	PLEKHM3	-	389072	pleckstrin homology domain containing, family M, member 3
CUST_12252_PI429285431	lnc-C1orf201-3:4	lncipedia2.1	RCAN3	+	11123	RCAN family member 3
CUST_12254_PI429285431	lnc-SLC44A3-1:1	lncipedia2.1	CNN3	-	1266	calponin 3, acidic
CUST_12255_PI429285431	lnc-CRABP2-1:1	lncipedia2.1	ISG20L2	-	81875	interferon stimulated exonuclease gene 20kDa-like 2
CUST_12255_PI429285431	lnc-CRABP2-1:1	lncipedia2.1	CRABP2	-	1382	cellular retinoic acid binding protein 2
CUST_12257_PI429285431	lnc-PHACTR1-1:1	lncipedia2.1	TBC1D7	-	51256	TBC1 domain family, member 7
CUST_12260_PI429285431	lnc-C1QL4-2:1	lncipedia2.1	PRPH	+	5630	peripherin
CUST_12261_PI429285431	lnc-MIB2-1:2	lncipedia2.1	C1orf233	-
CUST_12263_PI429285431	lnc-FAM101A-2:4	lncipedia2.1	ZNF664-FAM101A	+
CUST_12266_PI429285431	lnc-SUMF2-1:1	lncipedia2.1	NUPR1L	-
CUST_12267_PI429285431	lnc-BPHL-2:2	lncipedia2.1	PSMG4	+	389362	proteasome (prosome, macropain) assembly chaperone 4
CUST_12269_PI429285431	lnc-WRN-1:1	lncipedia2.1	WRN	+	7486	Werner syndrome, RecQ helicase-like
CUST_12271_PI429285431	lnc-MBP-1:2	lncipedia2.1	ZNF236	+	7776	zinc finger protein 236
CUST_12274_PI429285431	lnc-C2orf40-5:1	lncipedia2.1	ST6GAL2	-	84620	ST6 beta-galactosamide alpha-2,6-sialyltranferase 2 (EC:2.4.99.1)
CUST_12275_PI429285431	lnc-LSR-1:1	lncipedia2.1	FAM187B	-	148109	family with sequence similarity 187, member B
CUST_12279_PI429285431	lnc-GPR183-3:1	lncipedia2.1	TM9SF2	+	9375	transmembrane 9 superfamily member 2
CUST_12284_PI429285431	lnc-EVX1-5:7	lncipedia2.1	HOXA11	-	3207	homeobox A11
CUST_12284_PI429285431	lnc-EVX1-5:7	lncipedia2.1	HOXA13	-	3209	homeobox A13
CUST_12286_PI429285431	lnc-ZNF583-1:2	lncipedia2.1	ZNF582	-	147948	zinc finger protein 582
CUST_12286_PI429285431	lnc-ZNF583-1:2	lncipedia2.1	ZNF583	+	147949	zinc finger protein 583
CUST_1229_PI429285431	"transcript_id ""ENST00000604818.1"" | genecode_v17"	gencode_v17	IKZF2	-	22807	IKAROS family zinc finger 2 (Helios)
CUST_12293_PI429285431	lnc-UBE2F-1:1	lncipedia2.1	UBE2F	+	140739	ubiquitin-conjugating enzyme E2F (putative)
CUST_12298_PI429285431	lnc-CMC1-2:2	lncipedia2.1	EOMES	-	8320	eomesodermin homolog (Xenopus laevis)
CUST_1230_PI429285431	"transcript_id ""ENST00000426870.1"" | genecode_v17"	gencode_v17	IKZF2	-	22807	IKAROS family zinc finger 2 (Helios)
CUST_12305_PI429285431	lnc-AMY1B-1:5	lncipedia2.1	RNPC3	+	55599	RNA-binding region (RNP1, RRM) containing 3
CUST_12312_PI429285431	lnc-IRX3-4:17	lncipedia2.1	IRX5	+	10265	iroquois homeobox 5
CUST_12313_PI429285431	lnc-TP53TG3-7:1	lncipedia2.1	TP53TG3D	+
CUST_12314_PI429285431	lnc-TP53TG3-7:1	lncipedia2.1	TP53TG3D	+
CUST_12329_PI429285431	lnc-ENDOD1-1:3	lncipedia2.1	SESN3	-	143686	sestrin 3
CUST_12334_PI429285431	lnc-APOBEC3F-1:1	lncipedia2.1	APOBEC3G	+	60489	apolipoprotein B mRNA editing enzyme, catalytic polypeptide-like 3G
CUST_12336_PI429285431	lnc-WDR7-1:1	lncipedia2.1	WDR7	+	23335	WD repeat domain 7
CUST_12337_PI429285431	lnc-PIF1-1:1	lncipedia2.1	PLEKHO2	+	80301	pleckstrin homology domain containing, family O member 2
CUST_12344_PI429285431	lnc-NKAIN3-1:1	lncipedia2.1	GGH	-	8836	gamma-glutamyl hydrolase (conjugase, folylpolygammaglutamyl hydrolase) (EC:3.4.19.9)
CUST_12348_PI429285431	lnc-RHOG-2:1	lncipedia2.1	STIM1	+	6786	stromal interaction molecule 1
CUST_12356_PI429285431	lnc-ADARB1-3:14	lncipedia2.1	POFUT2	-	23275	protein O-fucosyltransferase 2 (EC:2.4.1.221)
CUST_12357_PI429285431	lnc-KLHL32-1:1	lncipedia2.1	GPR63	-	81491	G protein-coupled receptor 63
CUST_12359_PI429285431	lnc-WDR63-2:1	lncipedia2.1	C1orf52	-	148423	chromosome 1 open reading frame 52
CUST_12368_PI429285431	lnc-TTC17-1:1	lncipedia2.1	HSD17B12	+	51144	hydroxysteroid (17-beta) dehydrogenase 12 (EC:1.1.1.62)
CUST_12371_PI429285431	lnc-STAU1-1:3	lncipedia2.1	ARFGEF2	+	10564	ADP-ribosylation factor guanine nucleotide-exchange factor 2 (brefeldin A-inhibited)
CUST_12371_PI429285431	lnc-STAU1-1:3	lncipedia2.1	CSE1L	+	1434	CSE1 chromosome segregation 1-like (yeast)
CUST_12374_PI429285431	lnc-OR5AC2-1:1	lncipedia2.1	OR5AC2	+	81050	olfactory receptor, family 5, subfamily AC, member 2
CUST_12375_PI429285431	lnc-UBE2E2-1:2	lncipedia2.1	UBE2E2	+	7325	ubiquitin-conjugating enzyme E2E 2 (UBC4/5 homolog, yeast) (EC:6.3.2.19)
CUST_12376_PI429285431	lnc-CRH-4:2	lncipedia2.1	DNAJC5B	+	85479	DnaJ (Hsp40) homolog, subfamily C, member 5 beta
CUST_12377_PI429285431	lnc-C10orf122-1:10	lncipedia2.1	C10orf137	+	26098	chromosome 10 open reading frame 137
CUST_12379_PI429285431	lnc-TSSC4-2:2	lncipedia2.1	CD81	+	975	CD81 molecule
CUST_12385_PI429285431	lnc-ZNF397-1:1	lncipedia2.1	ZNF24	-	7572	zinc finger protein 24
CUST_12386_PI429285431	lnc-SLC13A1-1:2	lncipedia2.1	SLC13A1	-	6561	solute carrier family 13 (sodium/sulfate symporters), member 1
CUST_12388_PI429285431	lnc-SCCPDH-1:8	lncipedia2.1	SCCPDH	+	51097	saccharopine dehydrogenase (putative) (EC:1.5.1.9)
CUST_12402_PI429285431	lnc-ABT1-1:1	lncipedia2.1	ABT1	+	29777	activator of basal transcription 1
CUST_12403_PI429285431	lnc-POLR3G-1:2	lncipedia2.1	CETN3	-	1070	centrin, EF-hand protein, 3 (CDC31 homolog, yeast)
CUST_12404_PI429285431	lnc-POLR3G-1:2	lncipedia2.1	CETN3	-	1070	centrin, EF-hand protein, 3 (CDC31 homolog, yeast)
CUST_12406_PI429285431	lnc-FOXA2-1:1	lncipedia2.1	FOXA2	-	3170	forkhead box A2
CUST_12407_PI429285431	lnc-TGFBI-1:1	lncipedia2.1	SMAD5	+	4090	SMAD family member 5
CUST_1241_PI429285431	"transcript_id ""ENST00000413311.1"" | genecode_v17"	gencode_v17	MREG	-	55686	melanoregulin
CUST_12411_PI429285431	lnc-ERGIC1-2:4	lncipedia2.1	DUSP1	-	1843	dual specificity phosphatase 1 (EC:3.1.3.16 3.1.3.48)
CUST_12415_PI429285431	lnc-LGALS9B-2:1	lncipedia2.1	CDRT15L2	+	256223	CMT1A duplicated region transcript 15-like 2
CUST_12416_PI429285431	lnc-NOC2L-1:4	lncipedia2.1	SAMD11	+	148398	sterile alpha motif domain containing 11
CUST_12417_PI429285431	lnc-CA8-5:2	lncipedia2.1	RAB2A	+	5862	RAB2A, member RAS oncogene family
CUST_12423_PI429285431	lnc-HNRNPAB-2:1	lncipedia2.1	COL23A1	-	91522	collagen, type XXIII, alpha 1
CUST_12423_PI429285431	lnc-HNRNPAB-2:1	lncipedia2.1	PHYKPL	-
CUST_1243_PI429285431	"transcript_id ""ENST00000451711.1"" | genecode_v17"	gencode_v17	TNP1	-	7141	transition protein 1 (during histone to protamine replacement)
CUST_12430_PI429285431	lnc-GAS6-4:1	lncipedia2.1	GRK1	+	6011	G protein-coupled receptor kinase 1 (EC:2.7.11.14)
CUST_12431_PI429285431	lnc-RALGDS-2:1	lncipedia2.1	GTF3C5	+	9328	general transcription factor IIIC, polypeptide 5, 63kDa
CUST_12434_PI429285431	lnc-FUT8-1:1	lncipedia2.1	FUT8	+	2530	fucosyltransferase 8 (alpha (1,6) fucosyltransferase) (EC:2.4.1.68)
CUST_12437_PI429285431	lnc-DNASE1-2:1	lncipedia2.1	SLX4	-
CUST_12437_PI429285431	lnc-DNASE1-2:1	lncipedia2.1	DNASE1	+	1773	deoxyribonuclease I (EC:3.1.21.1)
CUST_12438_PI429285431	lnc-RNF152-1:1	lncipedia2.1	RNF152	-	220441	ring finger protein 152
CUST_12439_PI429285431	lnc-VAX1-1:3	lncipedia2.1	VAX1	-	11023	ventral anterior homeobox 1
CUST_12442_PI429285431	lnc-EIF2AK4-2:2	lncipedia2.1	EIF2AK4	+	440275	eukaryotic translation initiation factor 2 alpha kinase 4 (EC:2.7.11.1)
CUST_12442_PI429285431	lnc-EIF2AK4-2:2	lncipedia2.1	SRP14	-	6727	signal recognition particle 14kDa (homologous Alu RNA binding protein)
CUST_12443_PI429285431	lnc-ABI1-5:1	lncipedia2.1	MYO3A	+	53904	myosin IIIA (EC:2.7.11.1)
CUST_12451_PI429285431	lnc-GALNT2-1:1	lncipedia2.1	PGBD5	-	79605	piggyBac transposable element derived 5
CUST_12456_PI429285431	lnc-SLC46A2-2:1	lncipedia2.1	SLC46A2	-	57864	solute carrier family 46, member 2
CUST_12457_PI429285431	lnc-ANGPTL2-2:2	lncipedia2.1	LMX1B	+	4010	LIM homeobox transcription factor 1, beta
CUST_1246_PI429285431	"transcript_id ""ENST00000600415.1"" | genecode_v17"	gencode_v17	FEV	-	54738	FEV (ETS oncogene family)
CUST_12460_PI429285431	lnc-PPARA-2:1	lncipedia2.1	PPARA	+	5465	peroxisome proliferator-activated receptor alpha
CUST_12462_PI429285431	lnc-SEC22A-1:1	lncipedia2.1	SEC22A	+	26984	SEC22 vesicle trafficking protein homolog A (S. cerevisiae)
CUST_12462_PI429285431	lnc-SEC22A-1:1	lncipedia2.1	ADCY5	-	111	adenylate cyclase 5 (EC:4.6.1.1)
CUST_12464_PI429285431	lnc-GATA3-1:3	lncipedia2.1	GATA3	+	2625	GATA binding protein 3
CUST_12466_PI429285431	lnc-ATOH8-2:2	lncipedia2.1	ST3GAL5	-	8869	ST3 beta-galactoside alpha-2,3-sialyltransferase 5 (EC:2.4.99.9)
CUST_12469_PI429285431	lnc-CNTN1-1:3	lncipedia2.1	MUC19	+	283463	mucin 19, oligomeric
CUST_1247_PI429285431	"transcript_id ""ENST00000419101.2"" | genecode_v17"	gencode_v17	FEV	-	54738	FEV (ETS oncogene family)
CUST_12475_PI429285431	lnc-ZFP90-1:2	lncipedia2.1	ZFP90	+	146198	zinc finger protein 90 homolog (mouse)
CUST_12479_PI429285431	lnc-CHMP4C-3:1	lncipedia2.1	SNX16	-	64089	sorting nexin 16
CUST_1248_PI429285431	"transcript_id ""ENST00000598002.1"" | genecode_v17"	gencode_v17	FEV	-	54738	FEV (ETS oncogene family)
CUST_12480_PI429285431	lnc-PCM1-4:5	lncipedia2.1	MTUS1	-	57509	microtubule associated tumor suppressor 1
CUST_12486_PI429285431	lnc-C9orf170-1:3	lncipedia2.1	GAS1	-	2619	growth arrest-specific 1
CUST_12488_PI429285431	lnc-RHOXF1-1:3	lncipedia2.1	RHOXF1	-	158800	Rhox homeobox family, member 1
CUST_12489_PI429285431	lnc-SCCPDH-1:5	lncipedia2.1	SCCPDH	+	51097	saccharopine dehydrogenase (putative) (EC:1.5.1.9)
CUST_1249_PI429285431	"transcript_id ""ENST00000432733.1"" | genecode_v17"	gencode_v17	FEV	-	54738	FEV (ETS oncogene family)
CUST_12496_PI429285431	lnc-IKZF2-3:3	lncipedia2.1	SPAG16	+	79582	sperm associated antigen 16
CUST_12496_PI429285431	lnc-IKZF2-3:3	lncipedia2.1	LOC100130451	-
CUST_1250_PI429285431	"transcript_id ""ENST00000597288.1"" | genecode_v17"	gencode_v17	SLC4A3	+	6508	solute carrier family 4, anion exchanger, member 3
CUST_12504_PI429285431	lnc-C6orf70-2:1	lncipedia2.1	PHF10	-	55274	PHD finger protein 10
CUST_12504_PI429285431	lnc-C6orf70-2:1	lncipedia2.1	TCTE3	-	6991	t-complex-associated-testis-expressed 3
CUST_12506_PI429285431	lnc-EFHA1-1:1	lncipedia2.1	FGF9	+	2254	fibroblast growth factor 9 (glia-activating factor)
CUST_12513_PI429285431	lnc-EMB-4:1	lncipedia2.1	ISL1	+	3670	ISL LIM homeobox 1
CUST_12515_PI429285431	lnc-GDAP2-1:7	lncipedia2.1	FAM46C	+	54855	family with sequence similarity 46, member C
CUST_12521_PI429285431	lnc-COX10-1:1	lncipedia2.1	COX10	+	1352	COX10 homolog, cytochrome c oxidase assembly protein, heme A: farnesyltransferase (yeast) (EC:2.5.1.-)
CUST_12522_PI429285431	lnc-COPS4-1:2	lncipedia2.1	PLAC8	-	51316	placenta-specific 8
CUST_12527_PI429285431	lnc-C1orf144-1:1	lncipedia2.1	FBXO42	-	54455	F-box protein 42
CUST_12528_PI429285431	lnc-ZNF74-1:1	lncipedia2.1	KLHL22	-	84861	kelch-like 22 (Drosophila)
CUST_12528_PI429285431	lnc-ZNF74-1:1	lncipedia2.1	MED15	+	51586	mediator complex subunit 15
CUST_12531_PI429285431	lnc-FAM46D-1:1	lncipedia2.1	BRWD3	-	254065	bromodomain and WD repeat domain containing 3
CUST_12533_PI429285431	lnc-ZCCHC24-1:1	lncipedia2.1	ZCCHC24	-	219654	zinc finger, CCHC domain containing 24
CUST_12537_PI429285431	lnc-B4GALT1-1:1	lncipedia2.1	B4GALT1	-	2683	UDP-Gal:betaGlcNAc beta 1,4- galactosyltransferase, polypeptide 1 (EC:2.4.1.22 2.4.1.90 2.4.1.38)
CUST_12538_PI429285431	lnc-ASB7-4:1	lncipedia2.1	ADAMTS17	-	170691	ADAM metallopeptidase with thrombospondin type 1 motif, 17
CUST_12539_PI429285431	lnc-ASB7-4:1	lncipedia2.1	ADAMTS17	-	170691	ADAM metallopeptidase with thrombospondin type 1 motif, 17
CUST_12548_PI429285431	lnc-TMEM105-2:12	lncipedia2.1	LOC100130370	-
CUST_12549_PI429285431	lnc-PI3-1:3	lncipedia2.1	PI3	+	5266	peptidase inhibitor 3, skin-derived
CUST_12551_PI429285431	lnc-ZNF71-3:1	lncipedia2.1	ZIM2	-	23619	zinc finger, imprinted 2
CUST_12551_PI429285431	lnc-ZNF71-3:1	lncipedia2.1	PEG3	-	5178	paternally expressed 3
CUST_12552_PI429285431	lnc-COIL-2:6	lncipedia2.1	AKAP1	+	8165	A kinase (PRKA) anchor protein 1
CUST_12558_PI429285431	lnc-SCGB1D4-3:1	lncipedia2.1	SCGB1D1	+	10648	secretoglobin, family 1D, member 1
CUST_12558_PI429285431	lnc-SCGB1D4-3:1	lncipedia2.1	SCGB2A1	+	4246	secretoglobin, family 2A, member 1
CUST_12566_PI429285431	lnc-NR1I2-1:5	lncipedia2.1	GSK3B	-	2932	glycogen synthase kinase 3 beta (EC:2.7.11.26)
CUST_12567_PI429285431	lnc-C22orf26-2:9	lncipedia2.1	C22orf26	-	55267	chromosome 22 open reading frame 26
CUST_12574_PI429285431	lnc-CDH16-1:1	lncipedia2.1	PDP2	+	57546	pyruvate dehyrogenase phosphatase catalytic subunit 2 (EC:3.1.3.43)
CUST_12574_PI429285431	lnc-CDH16-1:1	lncipedia2.1	CDH16	-	1014	cadherin 16, KSP-cadherin
CUST_12576_PI429285431	lnc-C16orf55-1:1	lncipedia2.1	CDK10	+	8558	cyclin-dependent kinase 10 (EC:2.7.11.22)
CUST_12577_PI429285431	lnc-NADSYN1-1:1	lncipedia2.1	DHCR7	-	1717	7-dehydrocholesterol reductase (EC:1.3.1.21)
CUST_12577_PI429285431	lnc-NADSYN1-1:1	lncipedia2.1	NADSYN1	+	55191	NAD synthetase 1 (EC:6.3.5.1)
CUST_1258_PI429285431	"transcript_id ""ENST00000431435.1"" | genecode_v17"	gencode_v17	NYAP2	+
CUST_12582_PI429285431	lnc-RP11-480I12.4.1-1:1	lncipedia2.1	KDM5B	-	10765	lysine (K)-specific demethylase 5B
CUST_12588_PI429285431	lnc-KCNS3-1:1	lncipedia2.1	RDH14	-	57665	retinol dehydrogenase 14 (all-trans/9-cis/11-cis)
CUST_12588_PI429285431	lnc-KCNS3-1:1	lncipedia2.1	NT5C1B	-	93034	5'-nucleotidase, cytosolic IB (EC:3.1.3.5)
CUST_12588_PI429285431	lnc-KCNS3-1:1	lncipedia2.1	NT5C1B-RDH14	-
CUST_12592_PI429285431	lnc-AP002414.1.1-1:1	lncipedia2.1	IMPA2	+	3613	inositol(myo)-1(or 4)-monophosphatase 2 (EC:3.1.3.25)
CUST_12596_PI429285431	lnc-TNFRSF9-1:1	lncipedia2.1	ERRFI1	-	54206	ERBB receptor feedback inhibitor 1
CUST_12597_PI429285431	lnc-NME4-1:4	lncipedia2.1	TMEM8A	-	58986	transmembrane protein 8A
CUST_12604_PI429285431	lnc-IMPACT-1:1	lncipedia2.1	OSBPL1A	-	114876	oxysterol binding protein-like 1A
CUST_12606_PI429285431	lnc-LRP5L-2:3	lncipedia2.1	ADRBK2	+	157	adrenergic, beta, receptor kinase 2 (EC:2.7.11.15)
CUST_12608_PI429285431	lnc-NAALADL1-1:1	lncipedia2.1	CDCA5	-	113130	cell division cycle associated 5
CUST_12608_PI429285431	lnc-NAALADL1-1:1	lncipedia2.1	NAALADL1	-	10004	N-acetylated alpha-linked acidic dipeptidase-like 1 (EC:3.4.17.21)
CUST_12609_PI429285431	lnc-EGFL7-1:4	lncipedia2.1	EGFL7	+	51162	EGF-like-domain, multiple 7
CUST_12613_PI429285431	lnc-KRT7-1:2	lncipedia2.1	C12orf80	-
CUST_12613_PI429285431	lnc-KRT7-1:2	lncipedia2.1	KRT7	+	3855	keratin 7
CUST_12614_PI429285431	lnc-ESM1-1:2	lncipedia2.1	GZMK	+	3003	granzyme K (granzyme 3; tryptase II) (EC:3.4.21.-)
CUST_12621_PI429285431	lnc-RGS18-5:2	lncipedia2.1	FAM5C	-	339479	family with sequence similarity 5, member C
CUST_12625_PI429285431	lnc-GTF2F2-2:2	lncipedia2.1	TPT1	-	7178	tumor protein, translationally-controlled 1
CUST_12627_PI429285431	lnc-NHP2L1-1:1	lncipedia2.1	XRCC6	+	2547	X-ray repair complementing defective repair in Chinese hamster cells 6
CUST_12627_PI429285431	lnc-NHP2L1-1:1	lncipedia2.1	NHP2L1	-	4809	NHP2 non-histone chromosome protein 2-like 1 (S. cerevisiae)
CUST_1263_PI429285431	"transcript_id ""ENST00000437095.1"" | genecode_v17"	gencode_v17	ALPPL2	+	251	alkaline phosphatase, placental-like 2 (EC:3.1.3.1)
CUST_12636_PI429285431	lnc-EFR3B-3:6	lncipedia2.1	DNAJC27	-	51277	DnaJ (Hsp40) homolog, subfamily C, member 27
CUST_12636_PI429285431	lnc-EFR3B-3:6	lncipedia2.1	EFR3B	+	22979	EFR3 homolog B (S. cerevisiae)
CUST_12640_PI429285431	lnc-NOC2L-1:1	lncipedia2.1	SAMD11	+	148398	sterile alpha motif domain containing 11
CUST_12643_PI429285431	lnc-NKX2-5-1:1	lncipedia2.1	NKX2-5	-	1482	NK2 transcription factor related, locus 5 (Drosophila)
CUST_12644_PI429285431	lnc-NKX2-5-1:1	lncipedia2.1	NKX2-5	-	1482	NK2 transcription factor related, locus 5 (Drosophila)
CUST_12645_PI429285431	lnc-KRTAP10-12-1:2	lncipedia2.1	UBE2G2	-	7327	ubiquitin-conjugating enzyme E2G 2 (UBC7 homolog, yeast) (EC:6.3.2.19)
CUST_12645_PI429285431	lnc-KRTAP10-12-1:2	lncipedia2.1	SUMO3	-	6612	SMT3 suppressor of mif two 3 homolog 3 (S. cerevisiae)
CUST_12651_PI429285431	lnc-TMEM50B-1:1	lncipedia2.1	DNAJC28	-	54943	DnaJ (Hsp40) homolog, subfamily C, member 28
CUST_12651_PI429285431	lnc-TMEM50B-1:1	lncipedia2.1	TMEM50B	-	757	transmembrane protein 50B
CUST_12652_PI429285431	lnc-WDR91-1:1	lncipedia2.1	STRA8	+	346673	stimulated by retinoic acid gene 8 homolog (mouse)
CUST_12653_PI429285431	lnc-WDR91-1:1	lncipedia2.1	STRA8	+	346673	stimulated by retinoic acid gene 8 homolog (mouse)
CUST_12656_PI429285431	lnc-SLC25A48-2:3	lncipedia2.1	SLC25A48	+
CUST_12659_PI429285431	lnc-DCAF17-1:1	lncipedia2.1	DCAF17	+	80067	DDB1 and CUL4 associated factor 17
CUST_12661_PI429285431	lnc-NUMB-1:2	lncipedia2.1	NUMB	-	8650	numb homolog (Drosophila)
CUST_12662_PI429285431	lnc-THUMPD3-1:1	lncipedia2.1	SRGAP3	-	9901	SLIT-ROBO Rho GTPase activating protein 3
CUST_12663_PI429285431	lnc-SLC6A9-2:2	lncipedia2.1	ARTN	+	9048	artemin
CUST_12663_PI429285431	lnc-SLC6A9-2:2	lncipedia2.1	IPO13	+	9670	importin 13
CUST_12666_PI429285431	lnc-TNFAIP2-1:1	lncipedia2.1	TNFAIP2	+	7127	tumor necrosis factor, alpha-induced protein 2
CUST_12666_PI429285431	lnc-TNFAIP2-1:1	lncipedia2.1	EXOC3L4	+
CUST_12668_PI429285431	lnc-RP1-239B22.1.1-1:2	lncipedia2.1	KCNJ11	-	3767	potassium inwardly-rectifying channel, subfamily J, member 11
CUST_12668_PI429285431	lnc-RP1-239B22.1.1-1:2	lncipedia2.1	NCR3LG1	+
CUST_12673_PI429285431	lnc-NKIRAS1-3:4	lncipedia2.1	UBE2E2	+	7325	ubiquitin-conjugating enzyme E2E 2 (UBC4/5 homolog, yeast) (EC:6.3.2.19)
CUST_12680_PI429285431	lnc-ERGIC2-4:1	lncipedia2.1	FAR2	+	55711	fatty acyl CoA reductase 2
CUST_12681_PI429285431	lnc-NUCB2-2:1	lncipedia2.1	RPS13	-	6207	ribosomal protein S13
CUST_12689_PI429285431	lnc-OR4F3-1:1	lncipedia2.1	OR4F29	+	729759	olfactory receptor, family 4, subfamily F, member 29
CUST_12689_PI429285431	lnc-OR4F3-1:1	lncipedia2.1	OR4F3	+	26683	olfactory receptor, family 4, subfamily F, member 3
CUST_12689_PI429285431	lnc-OR4F3-1:1	lncipedia2.1	OR4F16	+	81399	olfactory receptor, family 4, subfamily F, member 16
CUST_12691_PI429285431	lnc-C9orf80-1:1	lncipedia2.1	SNX30	+	401548	sorting nexin family member 30
CUST_12695_PI429285431	lnc-GNA12-2:1	lncipedia2.1	AMZ1	+	155185	archaelysin family metallopeptidase 1
CUST_12695_PI429285431	lnc-GNA12-2:1	lncipedia2.1	GNA12	-	2768	guanine nucleotide binding protein (G protein) alpha 12
CUST_12696_PI429285431	lnc-GNA12-2:1	lncipedia2.1	AMZ1	+	155185	archaelysin family metallopeptidase 1
CUST_12696_PI429285431	lnc-GNA12-2:1	lncipedia2.1	GNA12	-	2768	guanine nucleotide binding protein (G protein) alpha 12
CUST_12700_PI429285431	lnc-OBSL1-1:1	lncipedia2.1	SLC4A3	+	6508	solute carrier family 4, anion exchanger, member 3
CUST_12700_PI429285431	lnc-OBSL1-1:1	lncipedia2.1	STK11IP	+	114790	serine/threonine kinase 11 interacting protein
CUST_12713_PI429285431	lnc-FAF1-1:1	lncipedia2.1	CDKN2C	+	1031	cyclin-dependent kinase inhibitor 2C (p18, inhibits CDK4)
CUST_12717_PI429285431	lnc-CHRAC1-2:1	lncipedia2.1	AGO2	-
CUST_1272_PI429285431	"transcript_id ""ENST00000417947.1"" | genecode_v17"	gencode_v17	LRRFIP1	+	9208	leucine rich repeat (in FLII) interacting protein 1
CUST_12721_PI429285431	lnc-XPO7-1:1	lncipedia2.1	GFRA2	-	2675	GDNF family receptor alpha 2
CUST_12722_PI429285431	lnc-AL078633.1-1:1	lncipedia2.1	OSBPL2	+	9885	oxysterol binding protein-like 2
CUST_12723_PI429285431	lnc-AL078633.1-1:1	lncipedia2.1	OSBPL2	+	9885	oxysterol binding protein-like 2
CUST_12724_PI429285431	lnc-IL7R-1:1	lncipedia2.1	CAPSL	-	133690	calcyphosine-like
CUST_12725_PI429285431	lnc-ENOSF1-1:1	lncipedia2.1	YES1	-	7525	v-yes-1 Yamaguchi sarcoma viral oncogene homolog 1 (EC:2.7.10.2)
CUST_12725_PI429285431	lnc-ENOSF1-1:1	lncipedia2.1	ENOSF1	-	55556	enolase superfamily member 1
CUST_12728_PI429285431	lnc-CASP10-1:2	lncipedia2.1	CFLAR	+	8837	CASP8 and FADD-like apoptosis regulator
CUST_12728_PI429285431	lnc-CASP10-1:2	lncipedia2.1	CASP10	+	843	caspase 10, apoptosis-related cysteine peptidase (EC:3.4.22.63)
CUST_12733_PI429285431	lnc-TMEM189-1:3	lncipedia2.1	TMEM189-UBE2V1	-	387522	TMEM189-UBE2V1 readthrough
CUST_12733_PI429285431	lnc-TMEM189-1:3	lncipedia2.1	TMEM189	-	387521	transmembrane protein 189
CUST_12736_PI429285431	lnc-MRPL19-2:1	lncipedia2.1	EVA1A	-
CUST_12738_PI429285431	lnc-RP11-187E13.1.1-1:1	lncipedia2.1	NUBPL	+	80224	nucleotide binding protein-like
CUST_12746_PI429285431	lnc-NAPB-1:2	lncipedia2.1	GZF1	+	64412	GDNF-inducible zinc finger protein 1
CUST_12746_PI429285431	lnc-NAPB-1:2	lncipedia2.1	NXT1	+	29107	NTF2-like export factor 1
CUST_1275_PI429285431	"transcript_id ""ENST00000455228.1"" | genecode_v17"	gencode_v17	TWIST2	+	117581	twist homolog 2 (Drosophila)
CUST_12751_PI429285431	lnc-PLEKHO1-1:3	lncipedia2.1	PLEKHO1	+	51177	pleckstrin homology domain containing, family O member 1
CUST_12752_PI429285431	lnc-ZNF140-1:1	lncipedia2.1	ZNF140	+	7699	zinc finger protein 140
CUST_12752_PI429285431	lnc-ZNF140-1:1	lncipedia2.1	ZNF10	+	7556	zinc finger protein 10
CUST_12752_PI429285431	lnc-ZNF140-1:1	lncipedia2.1	ZNF891	-
CUST_12753_PI429285431	lnc-ZNF140-1:1	lncipedia2.1	ZNF140	+	7699	zinc finger protein 140
CUST_12753_PI429285431	lnc-ZNF140-1:1	lncipedia2.1	ZNF10	+	7556	zinc finger protein 10
CUST_12753_PI429285431	lnc-ZNF140-1:1	lncipedia2.1	ZNF891	-
CUST_12757_PI429285431	lnc-SYNM-1:1	lncipedia2.1	SYNM	+	23336	synemin, intermediate filament protein
CUST_12758_PI429285431	lnc-SYNM-1:1	lncipedia2.1	SYNM	+	23336	synemin, intermediate filament protein
CUST_12759_PI429285431	lnc-CEBPB-3:1	lncipedia2.1	TMEM189-UBE2V1	-	387522	TMEM189-UBE2V1 readthrough
CUST_12759_PI429285431	lnc-CEBPB-3:1	lncipedia2.1	TMEM189	-	387521	transmembrane protein 189
CUST_1276_PI429285431	"transcript_id ""ENST00000455228.1"" | genecode_v17"	gencode_v17	TWIST2	+	117581	twist homolog 2 (Drosophila)
CUST_12764_PI429285431	lnc-RPGR-1:1	lncipedia2.1	MID1IP1	+	58526	MID1 interacting protein 1 (gastrulation specific G12 homolog (zebrafish))
CUST_12766_PI429285431	lnc-PHB-2:1	lncipedia2.1	NGFR	+	4804	nerve growth factor receptor (TNFR superfamily, member 16)
CUST_12767_PI429285431	lnc-SLC25A32-3:5	lncipedia2.1	RIMS2	+	9699	regulating synaptic membrane exocytosis 2
CUST_12782_PI429285431	lnc-SOCS6-2:2	lncipedia2.1	RTTN	-	25914	rotatin
CUST_12789_PI429285431	lnc-CDKN2C-1:1	lncipedia2.1	CDKN2C	+	1031	cyclin-dependent kinase inhibitor 2C (p18, inhibits CDK4)
CUST_12794_PI429285431	lnc-FAM72B-4:1	lncipedia2.1	NOTCH2	-	4853	Notch homolog 2 (Drosophila)
CUST_12800_PI429285431	lnc-WRAP73-1:2	lncipedia2.1	TPRG1L	+	127262	tumor protein p63 regulated 1-like
CUST_12800_PI429285431	lnc-WRAP73-1:2	lncipedia2.1	WRAP73	-
CUST_12802_PI429285431	lnc-C10orf90-2:1	lncipedia2.1	DOCK1	+	1793	dedicator of cytokinesis 1
CUST_12804_PI429285431	lnc-ACACA-1:1	lncipedia2.1	LHX1	+	3975	LIM homeobox 1
CUST_12809_PI429285431	lnc-UFM1-1:1	lncipedia2.1	TRPC4	-	7223	transient receptor potential cation channel, subfamily C, member 4
CUST_12810_PI429285431	lnc-GLB1-1:1	lncipedia2.1	CCR4	+	1233	chemokine (C-C motif) receptor 4
CUST_12812_PI429285431	lnc-MAP1LC3B2-7:1	lncipedia2.1	MED13L	-	23389	mediator complex subunit 13-like
CUST_12817_PI429285431	lnc-GAS6-3:1	lncipedia2.1	LINC00452	+
CUST_12818_PI429285431	lnc-GAS6-3:1	lncipedia2.1	LINC00452	+
CUST_12819_PI429285431	lnc-GAS6-3:1	lncipedia2.1	LINC00452	+
CUST_12820_PI429285431	lnc-SCCPDH-1:7	lncipedia2.1	SCCPDH	+	51097	saccharopine dehydrogenase (putative) (EC:1.5.1.9)
CUST_12822_PI429285431	lnc-VRK1-2:2	lncipedia2.1	VRK1	+	7443	vaccinia related kinase 1 (EC:2.7.11.1)
CUST_12825_PI429285431	lnc-BTN2A1-1:2	lncipedia2.1	BTN2A1	+	11120	butyrophilin, subfamily 2, member A1
CUST_12827_PI429285431	lnc-SPERT-1:1	lncipedia2.1	SPERT	+	220082	spermatid associated
CUST_12828_PI429285431	lnc-LRP5-1:1	lncipedia2.1	C11orf24	-	53838	chromosome 11 open reading frame 24
CUST_12829_PI429285431	lnc-SARS-1:1	lncipedia2.1	KIAA1324	+
CUST_12829_PI429285431	lnc-SARS-1:1	lncipedia2.1	SARS	+	6301	seryl-tRNA synthetase (EC:6.1.1.11)
CUST_12830_PI429285431	lnc-CRYBG3-1:1	lncipedia2.1	MINA	-	84864	MYC induced nuclear antigen
CUST_12836_PI429285431	lnc-EIF5B-1:1	lncipedia2.1	REV1	-	51455	REV1 homolog (S. cerevisiae)
CUST_12839_PI429285431	lnc-ABI1-3:2	lncipedia2.1	APBB1IP	+	54518	amyloid beta (A4) precursor protein-binding, family B, member 1 interacting protein
CUST_12850_PI429285431	lnc-KCTD6-1:2	lncipedia2.1	PXK	+	54899	PX domain containing serine/threonine kinase
CUST_12850_PI429285431	lnc-KCTD6-1:2	lncipedia2.1	KCTD6	+	200845	potassium channel tetramerisation domain containing 6
CUST_12850_PI429285431	lnc-KCTD6-1:2	lncipedia2.1	PDHB	-	5162	pyruvate dehydrogenase (lipoamide) beta (EC:1.2.4.1)
CUST_12851_PI429285431	lnc-IL28RA-1:1	lncipedia2.1	IFNLR1	-
CUST_12856_PI429285431	lnc-C18orf26-2:1	lncipedia2.1	CCDC68	-	80323	coiled-coil domain containing 68
CUST_12856_PI429285431	lnc-C18orf26-2:1	lncipedia2.1	RAB27B	+	5874	RAB27B, member RAS oncogene family
CUST_12857_PI429285431	lnc-TAF12-3:2	lncipedia2.1	OPRD1	+	4985	opioid receptor, delta 1
CUST_12858_PI429285431	lnc-MAP1LC3B2-1:1	lncipedia2.1	MAP1LC3B2	+	643246	microtubule-associated protein 1 light chain 3 beta 2
CUST_12859_PI429285431	lnc-TRPM1-1:2	lncipedia2.1	LOC283710	-
CUST_12863_PI429285431	lnc-ACCN1-2:1	lncipedia2.1	CCL2	+	6347	chemokine (C-C motif) ligand 2
CUST_12864_PI429285431	lnc-PCF11-1:6	lncipedia2.1	RAB30	-	27314	RAB30, member RAS oncogene family
CUST_12867_PI429285431	lnc-SMC1B-1:1	lncipedia2.1	RIBC2	+	26150	RIB43A domain with coiled-coils 2
CUST_12870_PI429285431	lnc-SPIRE2-1:1	lncipedia2.1	FANCA	-	2175	Fanconi anemia, complementation group A
CUST_12870_PI429285431	lnc-SPIRE2-1:1	lncipedia2.1	SPIRE2	+	84501	spire homolog 2 (Drosophila)
CUST_12876_PI429285431	lnc-FOXJ2-1:1	lncipedia2.1	FOXJ2	+	55810	forkhead box J2
CUST_12877_PI429285431	lnc-PRKAG2-2:1	lncipedia2.1	GALNTL5	+	168391	UDP-N-acetyl-alpha-D-galactosamine:polypeptide N-acetylgalactosaminyltransferase-like 5
CUST_12880_PI429285431	lnc-C5orf32-1:11	lncipedia2.1	CYSTM1	+
CUST_12883_PI429285431	lnc-TAOK3-1:2	lncipedia2.1	PEBP1	+	5037	phosphatidylethanolamine binding protein 1
CUST_12888_PI429285431	lnc-PPDPF-1:2	lncipedia2.1	EEF1A2	-	1917	eukaryotic translation elongation factor 1 alpha 2
CUST_12889_PI429285431	lnc-WDR65-1:1	lncipedia2.1	FAM183A	+	440585	family with sequence similarity 183, member A
CUST_12892_PI429285431	lnc-ZNF705D-3:6	lncipedia2.1	FAM86B2	-	653333	family with sequence similarity 86, member B2
CUST_12893_PI429285431	lnc-TMEM105-2:9	lncipedia2.1	LOC100130370	-
CUST_12900_PI429285431	lnc-CHD1L-1:1	lncipedia2.1	FMO5	-	2330	flavin containing monooxygenase 5 (EC:1.14.13.8)
CUST_12900_PI429285431	lnc-CHD1L-1:1	lncipedia2.1	PRKAB2	-	5565	protein kinase, AMP-activated, beta 2 non-catalytic subunit
CUST_12901_PI429285431	lnc-TMEM30B-3:2	lncipedia2.1	PRKCH	+	5583	protein kinase C, eta (EC:2.7.11.13)
CUST_12902_PI429285431	lnc-CMTM4-1:1	lncipedia2.1	TK2	-	7084	thymidine kinase 2, mitochondrial (EC:2.7.1.21)
CUST_12902_PI429285431	lnc-CMTM4-1:1	lncipedia2.1	CKLF	+	51192	chemokine-like factor
CUST_12902_PI429285431	lnc-CMTM4-1:1	lncipedia2.1	CKLF-CMTM1	+
CUST_12907_PI429285431	lnc-THUMPD3-1:3	lncipedia2.1	SRGAP3	-	9901	SLIT-ROBO Rho GTPase activating protein 3
CUST_12909_PI429285431	lnc-RALGPS1-1:1	lncipedia2.1	RALGPS1	+	9649	Ral GEF with PH domain and SH3 binding motif 1
CUST_12911_PI429285431	lnc-EPB41-1:1	lncipedia2.1	TMEM200B	-	399474	transmembrane protein 200B
CUST_12917_PI429285431	lnc-HSPA1B-1:1	lncipedia2.1	C6orf48	+	50854	chromosome 6 open reading frame 48
CUST_12917_PI429285431	lnc-HSPA1B-1:1	lncipedia2.1	HSPA1A	+	3303	heat shock 70kDa protein 1A
CUST_12917_PI429285431	lnc-HSPA1B-1:1	lncipedia2.1	HSPA1L	-	3305	heat shock 70kDa protein 1-like
CUST_12917_PI429285431	lnc-HSPA1B-1:1	lncipedia2.1	HSPA1B	+	3304	heat shock 70kDa protein 1B
CUST_12919_PI429285431	lnc-CCDC80-1:1	lncipedia2.1	CCDC80	-	151887	coiled-coil domain containing 80
CUST_12921_PI429285431	lnc-SLC9A1-1:2	lncipedia2.1	WDTC1	+	23038	WD and tetratricopeptide repeats 1
CUST_12925_PI429285431	lnc-MAPK13-1:1	lncipedia2.1	MAPK14	+	1432	mitogen-activated protein kinase 14 (EC:2.7.11.24)
CUST_12925_PI429285431	lnc-MAPK13-1:1	lncipedia2.1	MAPK13	+	5603	mitogen-activated protein kinase 13 (EC:2.7.11.24)
CUST_12930_PI429285431	lnc-GBP5-2:8	lncipedia2.1	LRRC8C	+	84230	leucine rich repeat containing 8 family, member C
CUST_12933_PI429285431	lnc-PPIA-1:2	lncipedia2.1	H2AFV	-	94239	H2A histone family, member V
CUST_12939_PI429285431	lnc-BTBD9-1:1	lncipedia2.1	BTBD9	-	114781	BTB (POZ) domain containing 9
CUST_12939_PI429285431	lnc-BTBD9-1:1	lncipedia2.1	ZFAND3	+	60685	zinc finger, AN1-type domain 3
CUST_12941_PI429285431	lnc-KCNQ2-2:1	lncipedia2.1	KCNQ2	-	3785	potassium voltage-gated channel, KQT-like subfamily, member 2
CUST_12941_PI429285431	lnc-KCNQ2-2:1	lncipedia2.1	EEF1A2	-	1917	eukaryotic translation elongation factor 1 alpha 2
CUST_12943_PI429285431	lnc-WDR4-4:1	lncipedia2.1	PKNOX1	+	5316	PBX/knotted 1 homeobox 1
CUST_12952_PI429285431	lnc-SERTAD2-1:1	lncipedia2.1	AFTPH	+	54812	aftiphilin
CUST_12956_PI429285431	lnc-SLC35A5-1:1	lncipedia2.1	CCDC80	-	151887	coiled-coil domain containing 80
CUST_12957_PI429285431	lnc-SLC35A5-1:1	lncipedia2.1	CCDC80	-	151887	coiled-coil domain containing 80
CUST_12959_PI429285431	lnc-SAP30-4:1	lncipedia2.1	HAND2	-	9464	heart and neural crest derivatives expressed 2
CUST_12961_PI429285431	lnc-C22orf26-2:4	lncipedia2.1	C22orf26	-	55267	chromosome 22 open reading frame 26
CUST_12967_PI429285431	lnc-CCHCR1-1:4	lncipedia2.1	POU5F1	-	5460	POU class 5 homeobox 1
CUST_12967_PI429285431	lnc-CCHCR1-1:4	lncipedia2.1	TCF19	+	6941	transcription factor 19
CUST_12968_PI429285431	lnc-CCHCR1-1:4	lncipedia2.1	TCF19	+	6941	transcription factor 19
CUST_12968_PI429285431	lnc-CCHCR1-1:4	lncipedia2.1	POU5F1	-	5460	POU class 5 homeobox 1
CUST_1298_PI429285431	"transcript_id ""ENST00000437047.1"" | genecode_v17"	gencode_v17	LMCD1	+	29995	LIM and cysteine-rich domains 1
CUST_12980_PI429285431	lnc-TTLL7-1:1	lncipedia2.1	TTLL7	-	79739	tubulin tyrosine ligase-like family, member 7
CUST_12981_PI429285431	lnc-TGFBRAP1-1:1	lncipedia2.1	TGFBRAP1	-	9392	transforming growth factor, beta receptor associated protein 1
CUST_12981_PI429285431	lnc-TGFBRAP1-1:1	lncipedia2.1	C2orf49	+	79074	chromosome 2 open reading frame 49
CUST_12982_PI429285431	lnc-ASAP2-5:1	lncipedia2.1	MBOAT2	-	129642	membrane bound O-acyltransferase domain containing 2 (EC:2.3.1.51)
CUST_12985_PI429285431	lnc-PQLC3-1:1	lncipedia2.1	ROCK2	-	9475	Rho-associated, coiled-coil containing protein kinase 2 (EC:2.7.11.1)
CUST_1299_PI429285431	"transcript_id ""ENST00000449023.1"" | genecode_v17"	gencode_v17	SRGAP3	-	9901	SLIT-ROBO Rho GTPase activating protein 3
CUST_12991_PI429285431	lnc-CERS6-1:1	lncipedia2.1	STK39	-	27347	serine threonine kinase 39 (STE20/SPS1 homolog, yeast) (EC:2.7.11.1)
CUST_12992_PI429285431	lnc-UTS2R-1:1	lncipedia2.1	UTS2R	+	2837	urotensin 2 receptor
CUST_12992_PI429285431	lnc-UTS2R-1:1	lncipedia2.1	OGFOD3	-
CUST_1300_PI429285431	"transcript_id ""ENST00000383808.2"" | genecode_v17"	gencode_v17	LOC401052	-
CUST_13000_PI429285431	lnc-JPH3-2:1	lncipedia2.1	KLHDC4	-	54758	kelch domain containing 4
CUST_13006_PI429285431	lnc-ADARB1-3:10	lncipedia2.1	POFUT2	-	23275	protein O-fucosyltransferase 2 (EC:2.4.1.221)
CUST_13007_PI429285431	lnc-ADARB1-3:10	lncipedia2.1	POFUT2	-	23275	protein O-fucosyltransferase 2 (EC:2.4.1.221)
CUST_1301_PI429285431	"transcript_id ""ENST00000437616.1"" | genecode_v17"	gencode_v17	LOC401052	-
CUST_13019_PI429285431	lnc-PGAP2-1:1	lncipedia2.1	STIM1	+	6786	stromal interaction molecule 1
CUST_1302_PI429285431	"transcript_id ""ENST00000454232.1"" | genecode_v17"	gencode_v17	LOC401052	-
CUST_13022_PI429285431	lnc-LPPR3.1-1:1	lncipedia2.1	PTBP1	+	5725	polypyrimidine tract binding protein 1
CUST_13023_PI429285431	lnc-COL1A1-4:1	lncipedia2.1	TMEM92	+	162461	transmembrane protein 92
CUST_1303_PI429285431	"transcript_id ""ENST00000426698.1"" | genecode_v17"	gencode_v17	LOC401052	-
CUST_13030_PI429285431	lnc-CD47-1:1	lncipedia2.1	CD47	-	961	CD47 molecule
CUST_13032_PI429285431	lnc-BTC-1:1	lncipedia2.1	PARM1	+	25849	prostate androgen-regulated mucin-like protein 1
CUST_13033_PI429285431	lnc-NCOR2-3:1	lncipedia2.1	ZNF664-FAM101A	+
CUST_13035_PI429285431	lnc-ID3-1:1	lncipedia2.1	ID3	-	3399	inhibitor of DNA binding 3, dominant negative helix-loop-helix protein
CUST_13037_PI429285431	lnc-C21orf67-1:1	lncipedia2.1	FAM207A	+
CUST_13038_PI429285431	lnc-IDH3B-1:1	lncipedia2.1	EBF4	+	57593	early B-cell factor 4
CUST_13038_PI429285431	lnc-IDH3B-1:1	lncipedia2.1	IDH3B	-	3420	isocitrate dehydrogenase 3 (NAD+) beta (EC:1.1.1.41)
CUST_1304_PI429285431	"transcript_id ""ENST00000429065.2"" | genecode_v17"	gencode_v17	LOC401052	-
CUST_13043_PI429285431	lnc-NFKBID-1:1	lncipedia2.1	APLP1	+	333	amyloid beta (A4) precursor-like protein 1
CUST_13043_PI429285431	lnc-NFKBID-1:1	lncipedia2.1	NFKBID	-	84807	nuclear factor of kappa light polypeptide gene enhancer in B-cells inhibitor, delta
CUST_13048_PI429285431	lnc-AC022148.1-1:1	lncipedia2.1	ZNF540	+	163255	zinc finger protein 540
CUST_13048_PI429285431	lnc-AC022148.1-1:1	lncipedia2.1	ZNF793	+	390927	zinc finger protein 793
CUST_13052_PI429285431	lnc-ABCD4-1:1	lncipedia2.1	LIN52	+	91750	lin-52 homolog (C. elegans)
CUST_13054_PI429285431	lnc-C1orf186-1:1	lncipedia2.1	C1orf186	-	440712	chromosome 1 open reading frame 186
CUST_13058_PI429285431	lnc-TMED5-1:3	lncipedia2.1	DR1	+	1810	down-regulator of transcription 1, TBP-binding (negative cofactor 2)
CUST_13061_PI429285431	lnc-OR51E1-1:1	lncipedia2.1	OR51E2	-	81285	olfactory receptor, family 51, subfamily E, member 2
CUST_13063_PI429285431	lnc-FCGR3B-3:1	lncipedia2.1	FCGR3A	-	2214	Fc fragment of IgG, low affinity IIIa, receptor (CD16a)
CUST_13067_PI429285431	lnc-CD207-1:1	lncipedia2.1	CD207	-	50489	CD207 molecule, langerin
CUST_13069_PI429285431	lnc-RP11-680F20.4.1-2:1	lncipedia2.1	DDX25	+	29118	DEAD (Asp-Glu-Ala-Asp) box polypeptide 25
CUST_13082_PI429285431	lnc-CCL2-2:1	lncipedia2.1	ASIC2	-
CUST_13086_PI429285431	lnc-FOXA2-1:3	lncipedia2.1	FOXA2	-	3170	forkhead box A2
CUST_13087_PI429285431	lnc-SLITRK5-1:2	lncipedia2.1	SLITRK5	+	26050	SLIT and NTRK-like family, member 5
CUST_13088_PI429285431	lnc-SLITRK5-1:2	lncipedia2.1	SLITRK5	+	26050	SLIT and NTRK-like family, member 5
CUST_13089_PI429285431	lnc-SLITRK5-1:2	lncipedia2.1	SLITRK5	+	26050	SLIT and NTRK-like family, member 5
CUST_1309_PI429285431	"transcript_id ""ENST00000601399.1"" | genecode_v17"	gencode_v17	TMEM43	+	79188	transmembrane protein 43
CUST_1309_PI429285431	"transcript_id ""ENST00000601399.1"" | genecode_v17"	gencode_v17	XPC	-	7508	xeroderma pigmentosum, complementation group C
CUST_13090_PI429285431	lnc-SLITRK5-1:2	lncipedia2.1	SLITRK5	+	26050	SLIT and NTRK-like family, member 5
CUST_13091_PI429285431	lnc-COPZ2-1:4	lncipedia2.1	NFE2L1	+	4779	nuclear factor (erythroid-derived 2)-like 1
CUST_13091_PI429285431	lnc-COPZ2-1:4	lncipedia2.1	COPZ2	-	51226	coatomer protein complex, subunit zeta 2
CUST_13092_PI429285431	lnc-HMGA1-1:1	lncipedia2.1	C6orf1	-	221491	chromosome 6 open reading frame 1
CUST_13092_PI429285431	lnc-HMGA1-1:1	lncipedia2.1	HMGA1	+	3159	high mobility group AT-hook 1
CUST_13097_PI429285431	lnc-TBX19-1:1	lncipedia2.1	TBX19	+	9095	T-box 19
CUST_13098_PI429285431	lnc-HPRT1-1:1	lncipedia2.1	PLAC1	-	10761	placenta-specific 1
CUST_131_PI429201921	TC15002668.hg.1	Affy_HUMAN_HTA2.0	AP3B2	-	8120	adaptor-related protein complex 3, beta 2 subunit
CUST_131_PI429285431	"transcript_id ""ENST00000430109.1"" | genecode_v17"	gencode_v17	ANKRD65	-
CUST_131_PI429285431	"transcript_id ""ENST00000430109.1"" | genecode_v17"	gencode_v17	VWA1	+	64856	von Willebrand factor A domain containing 1
CUST_131_PI429285431	"transcript_id ""ENST00000430109.1"" | genecode_v17"	gencode_v17	TMEM88B	+	643965	transmembrane protein 88B
CUST_13101_PI429285431	lnc-DUSP26-1:1	lncipedia2.1	DUSP26	-	78986	dual specificity phosphatase 26 (putative) (EC:3.1.3.16 3.1.3.48)
CUST_13105_PI429285431	lnc-CXCR5-1:2	lncipedia2.1	DDX6	-	1656	DEAD (Asp-Glu-Ala-Asp) box polypeptide 6 (EC:3.6.1.-)
CUST_13106_PI429285431	lnc-DHRS9-1:1	lncipedia2.1	DHRS9	+	10170	dehydrogenase/reductase (SDR family) member 9
CUST_13108_PI429285431	lnc-ASB15-2:1	lncipedia2.1	IQUB	-	154865	IQ motif and ubiquitin domain containing
CUST_13108_PI429285431	lnc-ASB15-2:1	lncipedia2.1	NDUFA5	-	4698	NADH dehydrogenase (ubiquinone) 1 alpha subcomplex, 5, 13kDa (EC:1.6.5.3 1.6.99.3)
CUST_1311_PI429285431	"transcript_id ""ENST00000566553.1"" | genecode_v17"	gencode_v17	FGD5	+	152273	FYVE, RhoGEF and PH domain containing 5
CUST_13110_PI429285431	lnc-UBE2H-2:1	lncipedia2.1	NRF1	+	4899	nuclear respiratory factor 1
CUST_13113_PI429285431	lnc-DMRT2-1:1	lncipedia2.1	DMRT2	+	10655	doublesex and mab-3 related transcription factor 2
CUST_1312_PI429285431	"transcript_id ""ENST00000566553.1"" | genecode_v17"	gencode_v17	FGD5	+	152273	FYVE, RhoGEF and PH domain containing 5
CUST_13120_PI429285431	lnc-UBAP1L-1:1	lncipedia2.1	KBTBD13	+	390594	kelch repeat and BTB (POZ) domain containing 13
CUST_13120_PI429285431	lnc-UBAP1L-1:1	lncipedia2.1	UBAP1L	-
CUST_13121_PI429285431	lnc-CRTC3-1:1	lncipedia2.1	CRTC3	+	64784	CREB regulated transcription coactivator 3
CUST_13124_PI429285431	lnc-CTD-2523D13.1.1-1:5	lncipedia2.1	PVRL1	-	5818	poliovirus receptor-related 1 (herpesvirus entry mediator C)
CUST_13127_PI429285431	lnc-LGALS12-2:1	lncipedia2.1	LGALS12	+	85329	lectin, galactoside-binding, soluble, 12
CUST_13127_PI429285431	lnc-LGALS12-2:1	lncipedia2.1	HRASLS5	-	117245	HRAS-like suppressor family, member 5
CUST_13128_PI429285431	lnc-CST8-1:2	lncipedia2.1	CST8	+	10047	cystatin 8 (cystatin-related epididymal specific)
CUST_13131_PI429285431	lnc-TPO-1:3	lncipedia2.1	TPO	+	7173	thyroid peroxidase (EC:1.11.1.8)
CUST_13132_PI429285431	lnc-TMEM30B-3:6	lncipedia2.1	PRKCH	+	5583	protein kinase C, eta (EC:2.7.11.13)
CUST_13133_PI429285431	lnc-PHLDA3-2:1	lncipedia2.1	PHLDA3	-	23612	pleckstrin homology-like domain, family A, member 3
CUST_13139_PI429285431	lnc-QPCT-1:2	lncipedia2.1	PRKD3	-	23683	protein kinase D3 (EC:2.7.11.13)
CUST_1314_PI429285431	"transcript_id ""ENST00000449613.1"" | genecode_v17"	gencode_v17	LOC339862	+
CUST_13142_PI429285431	lnc-C10orf105-2:1	lncipedia2.1	CDH23	+	64072	cadherin-related 23
CUST_13144_PI429285431	lnc-DPH3-1:1	lncipedia2.1	DPH3	-	285381	DPH3, KTI11 homolog (S. cerevisiae)
CUST_13145_PI429285431	lnc-DPH3-1:1	lncipedia2.1	DPH3	-	285381	DPH3, KTI11 homolog (S. cerevisiae)
CUST_13146_PI429285431	lnc-DPH3-1:1	lncipedia2.1	DPH3	-	285381	DPH3, KTI11 homolog (S. cerevisiae)
CUST_13151_PI429285431	lnc-RAB40B-1:3	lncipedia2.1	RAB40B	-	10966	RAB40B, member RAS oncogene family
CUST_13151_PI429285431	lnc-RAB40B-1:3	lncipedia2.1	FN3KRP	+	79672	fructosamine 3 kinase related protein
CUST_13154_PI429285431	lnc-STK32C-2:1	lncipedia2.1	C10orf91	+	170393	chromosome 10 open reading frame 91
CUST_13157_PI429285431	lnc-FAM213B-3:1	lncipedia2.1	TTC34	-	390988	tetratricopeptide repeat domain 34
CUST_13159_PI429285431	lnc-PRSS22-1:1	lncipedia2.1	PRSS22	-	64063	protease, serine, 22
CUST_13160_PI429285431	lnc-APITD1-1:1	lncipedia2.1	APITD1-CORT	+
CUST_13160_PI429285431	lnc-APITD1-1:1	lncipedia2.1	DFFA	-	1676	DNA fragmentation factor, 45kDa, alpha polypeptide
CUST_13160_PI429285431	lnc-APITD1-1:1	lncipedia2.1	CORT	+	1325	cortistatin
CUST_13164_PI429285431	lnc-SCRG1-1:3	lncipedia2.1	HMGB2	-	3148	high-mobility group box 2
CUST_13164_PI429285431	lnc-SCRG1-1:3	lncipedia2.1	SAP30	+	8819	Sin3A-associated protein, 30kDa
CUST_13169_PI429285431	lnc-TAF12-3:1	lncipedia2.1	EPB41	+	2035	erythrocyte membrane protein band 4.1 (elliptocytosis 1, RH-linked)
CUST_13169_PI429285431	lnc-TAF12-3:1	lncipedia2.1	OPRD1	+	4985	opioid receptor, delta 1
CUST_13176_PI429285431	lnc-KCNG2-1:2	lncipedia2.1	KCNG2	+	26251	potassium voltage-gated channel, subfamily G, member 2
CUST_13177_PI429285431	lnc-DAZAP2-1:1	lncipedia2.1	TFCP2	-	7024	transcription factor CP2
CUST_13179_PI429285431	lnc-CENPP-1:1	lncipedia2.1	IPPK	-	64768	inositol 1,3,4,5,6-pentakisphosphate 2-kinase (EC:2.7.1.158)
CUST_1318_PI429285431	"transcript_id ""ENST00000432368.2"" | genecode_v17"	gencode_v17	THRB	-	7068	thyroid hormone receptor, beta (erythroblastic leukemia viral (v-erb-a) oncogene homolog 2, avian)
CUST_13180_PI429285431	lnc-AC068473.1-2:6	lncipedia2.1	SALL3	+	27164	sal-like 3 (Drosophila)
CUST_13181_PI429285431	lnc-WDR4-1:1	lncipedia2.1	WDR4	-	10785	WD repeat domain 4
CUST_13185_PI429285431	lnc-KCNN3-2:1	lncipedia2.1	KCNN3	-	3782	potassium intermediate/small conductance calcium-activated channel, subfamily N, member 3
CUST_13186_PI429285431	lnc-C1orf204-1:4	lncipedia2.1	DUSP23	+	54935	dual specificity phosphatase 23 (EC:3.1.3.16 3.1.3.48)
CUST_13189_PI429285431	lnc-KLHL18-1:2	lncipedia2.1	SETD2	-	29072	SET domain containing 2 (EC:2.1.1.43)
CUST_1319_PI429285431	"transcript_id ""ENST00000438096.1"" | genecode_v17"	gencode_v17	THRB	-	7068	thyroid hormone receptor, beta (erythroblastic leukemia viral (v-erb-a) oncogene homolog 2, avian)
CUST_13190_PI429285431	lnc-ROBO4-1:1	lncipedia2.1	ROBO4	-	54538	roundabout homolog 4, magic roundabout (Drosophila)
CUST_13199_PI429285431	lnc-C19orf26-1:2	lncipedia2.1	MIDN	+	90007	midnolin
CUST_13199_PI429285431	lnc-C19orf26-1:2	lncipedia2.1	C19orf26	-	255057	chromosome 19 open reading frame 26
CUST_13199_PI429285431	lnc-C19orf26-1:2	lncipedia2.1	ATP5D	+	513	ATP synthase, H+ transporting, mitochondrial F1 complex, delta subunit (EC:3.6.1.14)
CUST_132_PI429201921	TC15002668.hg.1	Affy_HUMAN_HTA2.0	AP3B2	-	8120	adaptor-related protein complex 3, beta 2 subunit
CUST_132_PI429285431	"transcript_id ""ENST00000442483.2"" | genecode_v17"	gencode_v17	C1orf86	-	199990	chromosome 1 open reading frame 86
CUST_132_PI429285431	"transcript_id ""ENST00000442483.2"" | genecode_v17"	gencode_v17	SKI	+	6497	v-ski sarcoma viral oncogene homolog (avian)
CUST_1320_PI429285431	"transcript_id ""ENST00000594183.1"" | genecode_v17"	gencode_v17	THRB	-	7068	thyroid hormone receptor, beta (erythroblastic leukemia viral (v-erb-a) oncogene homolog 2, avian)
CUST_13203_PI429285431	lnc-SYTL5-1:1	lncipedia2.1	SRPX	-	8406	sushi-repeat-containing protein, X-linked
CUST_13211_PI429285431	lnc-MYL10-1:3	lncipedia2.1	COL26A1	+
CUST_13214_PI429285431	lnc-COG6-1:1	lncipedia2.1	LHFP	-	10186	lipoma HMGIC fusion partner
CUST_13216_PI429285431	lnc-ERI1-2:1	lncipedia2.1	PPP1R3B	-	79660	protein phosphatase 1, regulatory (inhibitor) subunit 3B
CUST_13217_PI429285431	lnc-CHST4-1:4	lncipedia2.1	CHST4	+	10164	carbohydrate (N-acetylglucosamine 6-O) sulfotransferase 4
CUST_1322_PI429285431	"transcript_id ""ENST00000435884.1"" | genecode_v17"	gencode_v17	LRRC3B	+	116135	leucine rich repeat containing 3B
CUST_13222_PI429285431	lnc-PPM1M-1:1	lncipedia2.1	PPM1M	+	132160	protein phosphatase 1M (PP2C domain containing) (EC:3.1.3.16)
CUST_13222_PI429285431	lnc-PPM1M-1:1	lncipedia2.1	TWF2	-	11344	twinfilin, actin-binding protein, homolog 2 (Drosophila)
CUST_13222_PI429285431	lnc-PPM1M-1:1	lncipedia2.1	WDR82	-	80335	WD repeat domain 82
CUST_13224_PI429285431	lnc-SOCS6-1:4	lncipedia2.1	SOCS6	+	9306	suppressor of cytokine signaling 6
CUST_1323_PI429285431	"transcript_id ""ENST00000446601.1"" | genecode_v17"	gencode_v17	LRRC3B	+	116135	leucine rich repeat containing 3B
CUST_13232_PI429285431	lnc-ARHGEF5-1:3	lncipedia2.1	ARHGEF5	+	7984	Rho guanine nucleotide exchange factor (GEF) 5
CUST_13232_PI429285431	lnc-ARHGEF5-1:3	lncipedia2.1	NOBOX	-	135935	NOBOX oogenesis homeobox
CUST_13235_PI429285431	lnc-DUSP19-1:1	lncipedia2.1	NUP35	+	129401	nucleoporin 35kDa
CUST_13236_PI429285431	lnc-ARMCX4-1:1	lncipedia2.1	RPL36A-HNRNPH2	+
CUST_13236_PI429285431	lnc-ARMCX4-1:1	lncipedia2.1	GLA	-	2717	galactosidase, alpha (EC:3.2.1.22)
CUST_13236_PI429285431	lnc-ARMCX4-1:1	lncipedia2.1	HNRNPH2	+	3188	heterogeneous nuclear ribonucleoprotein H2 (H')
CUST_13241_PI429285431	lnc-CDKL5-1:1	lncipedia2.1	SCML2	-	10389	sex comb on midleg-like 2 (Drosophila)
CUST_13245_PI429285431	lnc-EGLN1-1:5	lncipedia2.1	TSNAX	+	7257	translin-associated factor X
CUST_13246_PI429285431	lnc-TRIM62-1:1	lncipedia2.1	TRIM62	-	55223	tripartite motif-containing 62
CUST_13248_PI429285431	lnc-KRT7-1:5	lncipedia2.1	C12orf80	-
CUST_13249_PI429285431	lnc-EEFSEC-1:2	lncipedia2.1	GATA2	-	2624	GATA binding protein 2
CUST_13249_PI429285431	lnc-EEFSEC-1:2	lncipedia2.1	DNAJB8	-	165721	DnaJ (Hsp40) homolog, subfamily B, member 8
CUST_13251_PI429285431	lnc-PTGES2-1:6	lncipedia2.1	PTGES2	-	80142	prostaglandin E synthase 2 (EC:5.3.99.3)
CUST_13251_PI429285431	lnc-PTGES2-1:6	lncipedia2.1	SLC25A25	+	114789	solute carrier family 25 (mitochondrial carrier; phosphate carrier), member 25
CUST_13253_PI429285431	lnc-CHST12-1:3	lncipedia2.1	CHST12	+	55501	carbohydrate (chondroitin 4) sulfotransferase 12 (EC:2.8.2.5)
CUST_13254_PI429285431	lnc-CHST12-1:3	lncipedia2.1	CHST12	+	55501	carbohydrate (chondroitin 4) sulfotransferase 12 (EC:2.8.2.5)
CUST_13257_PI429285431	lnc-ZNF793-1:2	lncipedia2.1	ZNF540	+	163255	zinc finger protein 540
CUST_13257_PI429285431	lnc-ZNF793-1:2	lncipedia2.1	ZNF793	+	390927	zinc finger protein 793
CUST_13259_PI429285431	lnc-CPEB2-7:1	lncipedia2.1	RAB28	-	9364	RAB28, member RAS oncogene family
CUST_13261_PI429285431	lnc-SPAM1-1:1	lncipedia2.1	SPAM1	+	6677	sperm adhesion molecule 1 (PH-20 hyaluronidase, zona pellucida binding) (EC:3.2.1.35)
CUST_13267_PI429285431	lnc-DDX1-1:2	lncipedia2.1	NBAS	-	51594	neuroblastoma amplified sequence
CUST_13274_PI429285431	lnc-TMEM88B-4:2	lncipedia2.1	AURKAIP1	-	54998	aurora kinase A interacting protein 1
CUST_13274_PI429285431	lnc-TMEM88B-4:2	lncipedia2.1	CCNL2	-	81669	cyclin L2
CUST_13275_PI429285431	lnc-AC005838.1-1:1	lncipedia2.1	TVP23C-CDRT4	-
CUST_13275_PI429285431	lnc-AC005838.1-1:1	lncipedia2.1	TVP23C	-
CUST_13276_PI429285431	lnc-LSR-1:3	lncipedia2.1	FAM187B	-	148109	family with sequence similarity 187, member B
CUST_13278_PI429285431	lnc-CA6-1:1	lncipedia2.1	ENO1	-	2023	enolase 1, (alpha) (EC:4.2.1.11)
CUST_13280_PI429285431	lnc-C7orf11-7:1	lncipedia2.1	YAE1D1	+
CUST_13284_PI429285431	lnc-TTC34-3:9	lncipedia2.1	PRDM16	+	63976	PR domain containing 16
CUST_13288_PI429285431	lnc-CCDC127-1:1	lncipedia2.1	PDCD6	+	10016	programmed cell death 6
CUST_13292_PI429285431	lnc-RP1-170O19.17.1-3:1	lncipedia2.1	EVX1	+	2128	even-skipped homeobox 1
CUST_13294_PI429285431	lnc-ERI1-2:7	lncipedia2.1	PPP1R3B	-	79660	protein phosphatase 1, regulatory (inhibitor) subunit 3B
CUST_13295_PI429285431	lnc-GPR27-1:1	lncipedia2.1	PROK2	-	60675	prokineticin 2
CUST_13296_PI429285431	lnc-PCF11-1:12	lncipedia2.1	RAB30	-	27314	RAB30, member RAS oncogene family
CUST_13298_PI429285431	lnc-CMC1-2:1	lncipedia2.1	EOMES	-	8320	eomesodermin homolog (Xenopus laevis)
CUST_13300_PI429285431	lnc-SPATA18-1:2	lncipedia2.1	SPATA18	+	132671	spermatogenesis associated 18 homolog (rat)
CUST_13300_PI429285431	lnc-SPATA18-1:2	lncipedia2.1	SGCB	-	6443	sarcoglycan, beta (43kDa dystrophin-associated glycoprotein)
CUST_13305_PI429285431	lnc-CPSF7-2:1	lncipedia2.1	PPP1R32	+
CUST_13306_PI429285431	lnc-MAFK-2:1	lncipedia2.1	MICALL2	-	79778	MICAL-like 2
CUST_13306_PI429285431	lnc-MAFK-2:1	lncipedia2.1	INTS1	-	26173	integrator complex subunit 1
CUST_13309_PI429285431	lnc-KCTD6-1:7	lncipedia2.1	KCTD6	+	200845	potassium channel tetramerisation domain containing 6
CUST_1331_PI429285431	"transcript_id ""ENST00000605492.1"" | genecode_v17"	gencode_v17	TRIM71	+	131405	tripartite motif-containing 71
CUST_13311_PI429285431	lnc-CNTN1-1:1	lncipedia2.1	MUC19	+	283463	mucin 19, oligomeric
CUST_13312_PI429285431	lnc-PLA2R1-1:1	lncipedia2.1	PLA2R1	-	22925	phospholipase A2 receptor 1, 180kDa
CUST_13313_PI429285431	lnc-PLA2R1-1:1	lncipedia2.1	PLA2R1	-	22925	phospholipase A2 receptor 1, 180kDa
CUST_13319_PI429285431	lnc-C1orf222-2:1	lncipedia2.1	PRKCZ	+	5590	protein kinase C, zeta (EC:2.7.11.13)
CUST_1332_PI429285431	"transcript_id ""ENST00000605502.1"" | genecode_v17"	gencode_v17	PDCD6IP	+	10015	programmed cell death 6 interacting protein
CUST_13324_PI429285431	lnc-CD300C-2:1	lncipedia2.1	CD300C	-	10871	CD300c molecule
CUST_1333_PI429285431	"transcript_id ""ENST00000604982.1"" | genecode_v17"	gencode_v17	PDCD6IP	+	10015	programmed cell death 6 interacting protein
CUST_13330_PI429285431	lnc-ERLIN2-1:1	lncipedia2.1	ERLIN2	+	11160	ER lipid raft associated 2
CUST_13337_PI429285431	lnc-RP11-17A1.2.1-1:2	lncipedia2.1	CCDC179	-
CUST_13339_PI429285431	lnc-SNAP47-1:1	lncipedia2.1	SNAP47	+	116841	synaptosomal-associated protein, 47kDa
CUST_1334_PI429285431	"transcript_id ""ENST00000605513.1"" | genecode_v17"	gencode_v17	PDCD6IP	+	10015	programmed cell death 6 interacting protein
CUST_13349_PI429285431	lnc-GPR123-4:1	lncipedia2.1	TTC40	-
CUST_13350_PI429285431	lnc-TRIM7-3:1	lncipedia2.1	TRIM7	-	81786	tripartite motif-containing 7
CUST_13350_PI429285431	lnc-TRIM7-3:1	lncipedia2.1	TRIM41	+	90933	tripartite motif-containing 41
CUST_13354_PI429285431	lnc-RBM28-2:1	lncipedia2.1	LEP	+	3952	leptin
CUST_13357_PI429285431	lnc-PRSS42-1:1	lncipedia2.1	PRSS42	-	339906	protease, serine, 42 (EC:3.4.21.-)
CUST_13359_PI429285431	lnc-C8orf4-1:2	lncipedia2.1	C8orf4	+	56892	chromosome 8 open reading frame 4
CUST_13360_PI429285431	lnc-RGS18-5:8	lncipedia2.1	FAM5C	-	339479	family with sequence similarity 5, member C
CUST_13362_PI429285431	lnc-CKAP2L-1:2	lncipedia2.1	SLC20A1	+	6574	solute carrier family 20 (phosphate transporter), member 1
CUST_13369_PI429285431	lnc-TRIM38-1:2	lncipedia2.1	TRIM38	+	10475	tripartite motif-containing 38
CUST_13370_PI429285431	lnc-TRIM38-1:2	lncipedia2.1	TRIM38	+	10475	tripartite motif-containing 38
CUST_13373_PI429285431	lnc-CUL2-1:3	lncipedia2.1	CUL2	-	8453	cullin 2
CUST_13373_PI429285431	lnc-CUL2-1:3	lncipedia2.1	CREM	+	1390	cAMP responsive element modulator
CUST_13375_PI429285431	lnc-RP11-327F22.5.1-1:1	lncipedia2.1	CYLD	+	1540	cylindromatosis (turban tumor syndrome) (EC:3.1.2.15)
CUST_13385_PI429285431	lnc-C2orf42-2:4	lncipedia2.1	PCBP1	+	5093	poly(rC) binding protein 1
CUST_13398_PI429285431	lnc-ASCL1-1:1	lncipedia2.1	ASCL1	+	429	achaete-scute complex homolog 1 (Drosophila)
CUST_13399_PI429285431	lnc-C1orf227-1:2	lncipedia2.1	C1orf227	-	149643	chromosome 1 open reading frame 227
CUST_13399_PI429285431	lnc-C1orf227-1:2	lncipedia2.1	FLVCR1	+	28982	feline leukemia virus subgroup C cellular receptor 1
CUST_1340_PI429285431	"transcript_id ""ENST00000603217.1"" | genecode_v17"	gencode_v17	EXOG	+	9941	endo/exonuclease (5'-3'), endonuclease G-like (EC:3.1.30.-)
CUST_1340_PI429285431	"transcript_id ""ENST00000603217.1"" | genecode_v17"	gencode_v17	ACVR2B	+	93	activin A receptor, type IIB (EC:2.7.11.30)
CUST_13401_PI429285431	lnc-HECW2-1:1	lncipedia2.1	CCDC150	+	284992	coiled-coil domain containing 150
CUST_13403_PI429285431	lnc-HPCAL1-1:5	lncipedia2.1	ODC1	-	4953	ornithine decarboxylase 1 (EC:4.1.1.17)
CUST_13407_PI429285431	lnc-WDR53-1:2	lncipedia2.1	NRROS	+
CUST_13411_PI429285431	lnc-RAB8B-1:1	lncipedia2.1	RAB8B	+	51762	RAB8B, member RAS oncogene family
CUST_13414_PI429285431	lnc-SLIT3-1:1	lncipedia2.1	SPDL1	+
CUST_13416_PI429285431	lnc-GNAI3-1:1	lncipedia2.1	GNAI3	+	2773	guanine nucleotide binding protein (G protein), alpha inhibiting activity polypeptide 3
CUST_13416_PI429285431	lnc-GNAI3-1:1	lncipedia2.1	GNAT2	-	2780	guanine nucleotide binding protein (G protein), alpha transducing activity polypeptide 2
CUST_13417_PI429285431	lnc-C9orf66-6:1	lncipedia2.1	DMRT2	+	10655	doublesex and mab-3 related transcription factor 2
CUST_13420_PI429285431	lnc-KLHL31-2:3	lncipedia2.1	LRRC1	+	55227	leucine rich repeat containing 1
CUST_13425_PI429285431	lnc-ZNF8-3:1	lncipedia2.1	ZNF544	+	27300	zinc finger protein 544
CUST_13425_PI429285431	lnc-ZNF8-3:1	lncipedia2.1	ZNF8	+	7554	zinc finger protein 8
CUST_13426_PI429285431	lnc-TRPM1-1:11	lncipedia2.1	LOC283710	-
CUST_13427_PI429285431	lnc-POLE-3:2	lncipedia2.1	LRCOL1	-
CUST_13427_PI429285431	lnc-POLE-3:2	lncipedia2.1	FBRSL1	+	57666	fibrosin-like 1
CUST_13429_PI429285431	lnc-EIF2B5-2:4	lncipedia2.1	MAGEF1	-	64110	melanoma antigen family F, 1
CUST_13430_PI429285431	lnc-LRRIQ1-1:1	lncipedia2.1	SLC6A15	-	55117	solute carrier family 6 (neutral amino acid transporter), member 15
CUST_13431_PI429285431	lnc-C9orf79-1:2	lncipedia2.1	SPATA31E1	+
CUST_13434_PI429285431	lnc-PELI2-1:1	lncipedia2.1	PELI2	+	57161	pellino homolog 2 (Drosophila)
CUST_13435_PI429285431	lnc-GLA-1:1	lncipedia2.1	ARMCX4	+
CUST_13436_PI429285431	lnc-GUSB-2:1	lncipedia2.1	ASL	+	435	argininosuccinate lyase (EC:4.3.2.1)
CUST_13445_PI429285431	lnc-C14orf166-1:1	lncipedia2.1	NID2	-	22795	nidogen 2 (osteonidogen)
CUST_13446_PI429285431	lnc-C14orf166-1:1	lncipedia2.1	NID2	-	22795	nidogen 2 (osteonidogen)
CUST_13447_PI429285431	lnc-TRIP11-1:3	lncipedia2.1	TRIP11	-	9321	thyroid hormone receptor interactor 11
CUST_13447_PI429285431	lnc-TRIP11-1:3	lncipedia2.1	ATXN3	-	4287	ataxin 3 (EC:3.1.2.15)
CUST_1345_PI429285431	"transcript_id ""ENST00000457115.1"" | genecode_v17"	gencode_v17	GTDC2	-
CUST_13456_PI429285431	lnc-HEXA-3:5	lncipedia2.1	ARIH1	+	25820	ariadne homolog, ubiquitin-conjugating enzyme E2 binding protein, 1 (Drosophila)
CUST_13457_PI429285431	lnc-CPO-1:5	lncipedia2.1	CPO	+	130749	carboxypeptidase O
CUST_13460_PI429285431	lnc-AMY1B-1:1	lncipedia2.1	RNPC3	+	55599	RNA-binding region (RNP1, RRM) containing 3
CUST_13463_PI429285431	lnc-CXCL2-2:1	lncipedia2.1	AREG	+	374	amphiregulin
CUST_13471_PI429285431	lnc-TMEM105-2:2	lncipedia2.1	LOC100130370	-
CUST_13472_PI429285431	lnc-LRP1B-4:1	lncipedia2.1	KYNU	+	8942	kynureninase (L-kynurenine hydrolase) (EC:3.7.1.3)
CUST_13478_PI429285431	lnc-FOXA2-2:2	lncipedia2.1	FOXA2	-	3170	forkhead box A2
CUST_13479_PI429285431	lnc-ARSD-2:1	lncipedia2.1	XG	+	7499	Xg blood group
CUST_13479_PI429285431	lnc-ARSD-2:1	lncipedia2.1	GYG2	+	8908	glycogenin 2 (EC:2.4.1.186)
CUST_13481_PI429285431	lnc-GNB2-1:1	lncipedia2.1	ACTL6B	-	51412	actin-like 6B
CUST_13481_PI429285431	lnc-GNB2-1:1	lncipedia2.1	GNB2	+	2783	guanine nucleotide binding protein (G protein), beta polypeptide 2
CUST_13483_PI429285431	lnc-RP11-1070N10.3.1-1:3	lncipedia2.1	CLMN	-	79789	calmin (calponin-like, transmembrane)
CUST_13484_PI429285431	lnc-EXD2-1:2	lncipedia2.1	ACTN1	-	87	actinin, alpha 1
CUST_13493_PI429285431	lnc-PTGS1-1:1	lncipedia2.1	PTGS1	+	5742	prostaglandin-endoperoxide synthase 1 (prostaglandin G/H synthase and cyclooxygenase) (EC:1.14.99.1)
CUST_13494_PI429285431	lnc-GPR183-3:2	lncipedia2.1	TM9SF2	+	9375	transmembrane 9 superfamily member 2
CUST_13498_PI429285431	lnc-AC006035.2-2:2	lncipedia2.1	MEOX2	-	4223	mesenchyme homeobox 2
CUST_135_PI429285431	"transcript_id ""ENST00000321399.3"" | genecode_v17"	gencode_v17	PRDM16	+	63976	PR domain containing 16
CUST_13501_PI429285431	lnc-CYP4A22-2:1	lncipedia2.1	PDZK1IP1	-	10158	PDZK1 interacting protein 1
CUST_13516_PI429285431	lnc-ZNF583-1:6	lncipedia2.1	ZNF583	+	147949	zinc finger protein 583
CUST_13516_PI429285431	lnc-ZNF583-1:6	lncipedia2.1	ZNF582	-	147948	zinc finger protein 582
CUST_13518_PI429285431	lnc-MRPS14-1:1	lncipedia2.1	CACYBP	+	27101	calcyclin binding protein
CUST_13518_PI429285431	lnc-MRPS14-1:1	lncipedia2.1	RABGAP1L	+	9910	RAB GTPase activating protein 1-like
CUST_13520_PI429285431	lnc-RP11-17A1.2.1-1:4	lncipedia2.1	CCDC179	-
CUST_13541_PI429285431	lnc-TNFRSF9-1:2	lncipedia2.1	ERRFI1	-	54206	ERBB receptor feedback inhibitor 1
CUST_13542_PI429285431	lnc-PIGM-3:1	lncipedia2.1	PIGM	-	93183	phosphatidylinositol glycan anchor biosynthesis, class M (EC:2.4.1.-)
CUST_13543_PI429285431	lnc-C22orf42-2:1	lncipedia2.1	SLC5A1	+	6523	solute carrier family 5 (sodium/glucose cotransporter), member 1
CUST_13544_PI429285431	lnc-NR1D1-1:1	lncipedia2.1	MSL1	+	339287	male-specific lethal 1 homolog (Drosophila)
CUST_1355_PI429285431	"transcript_id ""ENST00000472238.1"" | genecode_v17"	gencode_v17	ERC2	-	26059	ELKS/RAB6-interacting/CAST family member 2
CUST_1355_PI429285431	"transcript_id ""ENST00000472238.1"" | genecode_v17"	gencode_v17	WNT5A	-	7474	wingless-type MMTV integration site family, member 5A
CUST_13552_PI429285431	lnc-AP001496.1-10:3	lncipedia2.1	TMEM200C	-	645369	transmembrane protein 200C
CUST_13556_PI429285431	lnc-C13orf44-1:1	lncipedia2.1	SMIM2	-
CUST_13559_PI429285431	lnc-BEST3-1:7	lncipedia2.1	RAB3IP	+	117177	RAB3A interacting protein (rabin3)
CUST_1356_PI429285431	"transcript_id ""ENST00000472243.2"" | genecode_v17"	gencode_v17	ERC2	-	26059	ELKS/RAB6-interacting/CAST family member 2
CUST_13565_PI429285431	lnc-TOP1MT-2:2	lncipedia2.1	GLI4	+	2738	GLI family zinc finger 4
CUST_13565_PI429285431	lnc-TOP1MT-2:2	lncipedia2.1	ZNF696	+	79943	zinc finger protein 696
CUST_13569_PI429285431	lnc-PKNOX1-2:2	lncipedia2.1	WDR4	-	10785	WD repeat domain 4
CUST_13569_PI429285431	lnc-PKNOX1-2:2	lncipedia2.1	NDUFV3	+	4731	NADH dehydrogenase (ubiquinone) flavoprotein 3, 10kDa (EC:1.6.5.3)
CUST_13570_PI429285431	lnc-APOL1-2:1	lncipedia2.1	CACNG2	-	10369	calcium channel, voltage-dependent, gamma subunit 2
CUST_13572_PI429285431	lnc-IRX3-4:5	lncipedia2.1	IRX5	+	10265	iroquois homeobox 5
CUST_13574_PI429285431	lnc-ABCB4-1:3	lncipedia2.1	CROT	+	54677	carnitine O-octanoyltransferase (EC:2.3.1.137)
CUST_13578_PI429285431	lnc-CCDC13-1:1	lncipedia2.1	HHATL	-	57467	hedgehog acyltransferase-like
CUST_13578_PI429285431	lnc-CCDC13-1:1	lncipedia2.1	ZBTB47	+	92999	zinc finger and BTB domain containing 47
CUST_13578_PI429285431	lnc-CCDC13-1:1	lncipedia2.1	KLHL40	+
CUST_13584_PI429285431	lnc-AGT-1:1	lncipedia2.1	COG2	+	22796	component of oligomeric golgi complex 2
CUST_13591_PI429285431	lnc-TPO-1:1	lncipedia2.1	TPO	+	7173	thyroid peroxidase (EC:1.11.1.8)
CUST_13593_PI429285431	lnc-TMEM116-2:7	lncipedia2.1	MAPKAPK5	+	8550	mitogen-activated protein kinase-activated protein kinase 5 (EC:2.7.11.1)
CUST_13596_PI429285431	lnc-C1orf198-2:1	lncipedia2.1	C1orf198	-	84886	chromosome 1 open reading frame 198
CUST_13597_PI429285431	lnc-NUB1-1:5	lncipedia2.1	WDR86	-	349136	WD repeat domain 86
CUST_136_PI429285431	"transcript_id ""ENST00000413472.1"" | genecode_v17"	gencode_v17	PRDM16	+	63976	PR domain containing 16
CUST_13600_PI429285431	lnc-RP11-152O14.2.1-2:1	lncipedia2.1	C16orf97	-
CUST_13602_PI429285431	lnc-PAK1-1:1	lncipedia2.1	PAK1	-	5058	p21 protein (Cdc42/Rac)-activated kinase 1 (EC:2.7.11.1)
CUST_13605_PI429285431	lnc-LSR-1:4	lncipedia2.1	FAM187B	-	148109	family with sequence similarity 187, member B
CUST_13612_PI429285431	lnc-UBXN4-4:1	lncipedia2.1	CXCR4	-	7852	chemokine (C-X-C motif) receptor 4
CUST_13615_PI429285431	lnc-PPP4R1-2:3	lncipedia2.1	TWSG1	+	57045	twisted gastrulation homolog 1 (Drosophila)
CUST_13621_PI429285431	lnc-UMODL1-4:1	lncipedia2.1	RIPK4	-	54101	receptor-interacting serine-threonine kinase 4 (EC:2.7.11.1)
CUST_13623_PI429285431	lnc-RNF224-1:1	lncipedia2.1	RNF208	-	727800	ring finger protein 208
CUST_13623_PI429285431	lnc-RNF224-1:1	lncipedia2.1	SLC34A3	+	142680	solute carrier family 34 (sodium phosphate), member 3
CUST_13623_PI429285431	lnc-RNF224-1:1	lncipedia2.1	NDOR1	+	27158	NADPH dependent diflavin oxidoreductase 1 (EC:1.6.-.-)
CUST_13623_PI429285431	lnc-RNF224-1:1	lncipedia2.1	C9orf169	+	375791	chromosome 9 open reading frame 169
CUST_13623_PI429285431	lnc-RNF224-1:1	lncipedia2.1	RNF224	+
CUST_13625_PI429285431	lnc-PPID-1:1	lncipedia2.1	FNIP2	+	57600	folliculin interacting protein 2
CUST_13628_PI429285431	lnc-WDR26-1:2	lncipedia2.1	CNIH3	+	149111	cornichon homolog 3 (Drosophila)
CUST_13629_PI429285431	lnc-WDR26-1:2	lncipedia2.1	CNIH3	+	149111	cornichon homolog 3 (Drosophila)
CUST_13631_PI429285431	lnc-ACBD6-3:1	lncipedia2.1	QSOX1	+	5768	quiescin Q6 sulfhydryl oxidase 1 (EC:1.8.3.2)
CUST_13632_PI429285431	lnc-AC142381.1-2:6	lncipedia2.1	TP53TG3D	+
CUST_13634_PI429285431	lnc-TANK-1:3	lncipedia2.1	TANK	+	10010	TRAF family member-associated NFKB activator
CUST_13642_PI429285431	lnc-SCD-1:6	lncipedia2.1	SCD	+	6319	stearoyl-CoA desaturase (delta-9-desaturase) (EC:1.14.19.1)
CUST_13644_PI429285431	lnc-COL28A1-1:2	lncipedia2.1	MIOS	+	54468	missing oocyte, meiosis regulator, homolog (Drosophila)
CUST_13645_PI429285431	lnc-SGCE-1:1	lncipedia2.1	COL1A2	+	1278	collagen, type I, alpha 2
CUST_13648_PI429285431	lnc-IRF2-2:3	lncipedia2.1	IRF2	-	3660	interferon regulatory factor 2
CUST_1365_PI429285431	"transcript_id ""ENST00000485805.1"" | genecode_v17"	gencode_v17	PRICKLE2	-	166336	prickle homolog 2 (Drosophila)
CUST_13657_PI429285431	lnc-MTR-1:2	lncipedia2.1	MTR	+	4548	5-methyltetrahydrofolate-homocysteine methyltransferase (EC:2.1.1.13)
CUST_13658_PI429285431	lnc-MTR-1:2	lncipedia2.1	MTR	+	4548	5-methyltetrahydrofolate-homocysteine methyltransferase (EC:2.1.1.13)
CUST_13659_PI429285431	lnc-MFSD4-2:1	lncipedia2.1	SLC41A1	-	254428	solute carrier family 41, member 1
CUST_13659_PI429285431	lnc-MFSD4-2:1	lncipedia2.1	RAB7L1	-	8934	RAB7, member RAS oncogene family-like 1
CUST_13661_PI429285431	lnc-EIF2B5-2:2	lncipedia2.1	MAGEF1	-	64110	melanoma antigen family F, 1
CUST_13662_PI429285431	lnc-PRSS3-1:1	lncipedia2.1	PRSS3	+	5646	protease, serine, 3 (EC:3.4.21.4)
CUST_13663_PI429285431	lnc-SNRPB2-2:1	lncipedia2.1	KIF16B	-	55614	kinesin family member 16B
CUST_13664_PI429285431	lnc-FAH-1:1	lncipedia2.1	FAH	+	2184	fumarylacetoacetate hydrolase (fumarylacetoacetase) (EC:3.7.1.2)
CUST_13671_PI429285431	lnc-AC005008.2.1-2:1	lncipedia2.1	SEMA3E	-	9723	sema domain, immunoglobulin domain (Ig), short basic domain, secreted, (semaphorin) 3E
CUST_13672_PI429285431	lnc-ZNF438-1:1	lncipedia2.1	ZNF438	-	220929	zinc finger protein 438
CUST_13674_PI429285431	lnc-PRPF4-1:1	lncipedia2.1	WDR31	-	114987	WD repeat domain 31
CUST_13680_PI429285431	lnc-THSD4-1:1	lncipedia2.1	THSD4	+	79875	thrombospondin, type I, domain containing 4
CUST_13680_PI429285431	lnc-THSD4-1:1	lncipedia2.1	NR2E3	+	10002	nuclear receptor subfamily 2, group E, member 3
CUST_13681_PI429285431	lnc-MRFAP1L1-1:1	lncipedia2.1	S100P	+	6286	S100 calcium binding protein P
CUST_13684_PI429285431	lnc-TBX2-1:1	lncipedia2.1	TBX2	+	6909	T-box 2
CUST_13684_PI429285431	lnc-TBX2-1:1	lncipedia2.1	BCAS3	+	54828	breast carcinoma amplified sequence 3
CUST_13690_PI429285431	lnc-GALNTL5-1:2	lncipedia2.1	PRKAG2	-	51422	protein kinase, AMP-activated, gamma 2 non-catalytic subunit
CUST_13691_PI429285431	lnc-SH3D19-1:4	lncipedia2.1	FAM160A1	+	729830	family with sequence similarity 160, member A1
CUST_13693_PI429285431	lnc-RUVBL1-1:1	lncipedia2.1	SEC61A1	+	29927	Sec61 alpha 1 subunit (S. cerevisiae)
CUST_13695_PI429285431	lnc-STAU1-1:1	lncipedia2.1	CSE1L	+	1434	CSE1 chromosome segregation 1-like (yeast)
CUST_13695_PI429285431	lnc-STAU1-1:1	lncipedia2.1	ARFGEF2	+	10564	ADP-ribosylation factor guanine nucleotide-exchange factor 2 (brefeldin A-inhibited)
CUST_13698_PI429285431	lnc-TNKS2-1:1	lncipedia2.1	TNKS2	+	80351	tankyrase, TRF1-interacting ankyrin-related ADP-ribose polymerase 2 (EC:2.4.2.30)
CUST_137_PI429285431	"transcript_id ""ENST00000453118.1"" | genecode_v17"	gencode_v17	PRDM16	+	63976	PR domain containing 16
CUST_13700_PI429285431	lnc-IRF2-1:2	lncipedia2.1	IRF2	-	3660	interferon regulatory factor 2
CUST_13702_PI429285431	lnc-BATF3-2:3	lncipedia2.1	ATF3	+	467	activating transcription factor 3
CUST_13702_PI429285431	lnc-BATF3-2:3	lncipedia2.1	FAM71A	+	149647	family with sequence similarity 71, member A
CUST_13703_PI429285431	lnc-BATF3-2:3	lncipedia2.1	FAM71A	+	149647	family with sequence similarity 71, member A
CUST_13703_PI429285431	lnc-BATF3-2:3	lncipedia2.1	ATF3	+	467	activating transcription factor 3
CUST_13704_PI429285431	lnc-BATF3-2:3	lncipedia2.1	FAM71A	+	149647	family with sequence similarity 71, member A
CUST_13704_PI429285431	lnc-BATF3-2:3	lncipedia2.1	ATF3	+	467	activating transcription factor 3
CUST_13707_PI429285431	lnc-NCOR2-1:1	lncipedia2.1	ZNF664-FAM101A	+
CUST_13715_PI429285431	lnc-ASB7-4:3	lncipedia2.1	ADAMTS17	-	170691	ADAM metallopeptidase with thrombospondin type 1 motif, 17
CUST_13717_PI429285431	lnc-TXLNB-2:2	lncipedia2.1	TXLNB	-	167838	taxilin beta
CUST_13718_PI429285431	lnc-ATOH8-2:4	lncipedia2.1	ST3GAL5	-	8869	ST3 beta-galactoside alpha-2,3-sialyltransferase 5 (EC:2.4.99.9)
CUST_13727_PI429285431	lnc-SLC35G3-1:2	lncipedia2.1	SLFN5	+	162394	schlafen family member 5
CUST_1373_PI429285431	"transcript_id ""ENST00000604491.1"" | genecode_v17"	gencode_v17	FOXP1	-	27086	forkhead box P1
CUST_13732_PI429285431	lnc-ANGPTL2-2:3	lncipedia2.1	LMX1B	+	4010	LIM homeobox transcription factor 1, beta
CUST_13733_PI429285431	lnc-CCNI-1:1	lncipedia2.1	CCNG2	+	901	cyclin G2
CUST_13736_PI429285431	lnc-FRMD4A-1:2	lncipedia2.1	BEND7	-	222389	BEN domain containing 7
CUST_13748_PI429285431	lnc-HEATR2-3:8	lncipedia2.1	PDGFA	-	5154	platelet-derived growth factor alpha polypeptide
CUST_13752_PI429285431	lnc-FAAH2-2:1	lncipedia2.1	SPIN2B	-	474343	spindlin family, member 2B
CUST_13752_PI429285431	lnc-FAAH2-2:1	lncipedia2.1	SPIN2A	-	54466	spindlin family, member 2A
CUST_13753_PI429285431	lnc-POLE-3:3	lncipedia2.1	LRCOL1	-
CUST_13753_PI429285431	lnc-POLE-3:3	lncipedia2.1	FBRSL1	+	57666	fibrosin-like 1
CUST_13759_PI429285431	lnc-PTPN14-2:1	lncipedia2.1	SMYD2	+	56950	SET and MYND domain containing 2
CUST_13760_PI429285431	lnc-PTPN14-2:1	lncipedia2.1	SMYD2	+	56950	SET and MYND domain containing 2
CUST_13761_PI429285431	lnc-PTPN14-2:1	lncipedia2.1	SMYD2	+	56950	SET and MYND domain containing 2
CUST_13763_PI429285431	lnc-WRAP73-1:1	lncipedia2.1	TPRG1L	+	127262	tumor protein p63 regulated 1-like
CUST_13763_PI429285431	lnc-WRAP73-1:1	lncipedia2.1	WRAP73	-
CUST_13764_PI429285431	lnc-C10orf122-1:6	lncipedia2.1	C10orf137	+	26098	chromosome 10 open reading frame 137
CUST_13768_PI429285431	lnc-RNASEH1-1:2	lncipedia2.1	RPS7	+	6201	ribosomal protein S7
CUST_13769_PI429285431	lnc-ERC1-1:3	lncipedia2.1	ERC1	+	23085	ELKS/RAB6-interacting/CAST family member 1
CUST_13772_PI429285431	lnc-HOMER1-2:1	lncipedia2.1	JMY	+	133746	junction mediating and regulatory protein, p53 cofactor
CUST_13776_PI429285431	lnc-DYDC2-1:1	lncipedia2.1	DYDC1	-	143241	DPY30 domain containing 1
CUST_13778_PI429285431	lnc-TMEM70-1:5	lncipedia2.1	UBE2W	-	55284	ubiquitin-conjugating enzyme E2W (putative) (EC:6.3.2.19)
CUST_13779_PI429285431	lnc-RP6-24A23.6.1-1:1	lncipedia2.1	IRS4	-	8471	insulin receptor substrate 4
CUST_13780_PI429285431	lnc-RP6-24A23.6.1-1:1	lncipedia2.1	IRS4	-	8471	insulin receptor substrate 4
CUST_13782_PI429285431	lnc-CLYBL-1:1	lncipedia2.1	CLYBL	+	171425	citrate lyase beta like
CUST_13784_PI429285431	lnc-CRABP2-1:2	lncipedia2.1	CRABP2	-	1382	cellular retinoic acid binding protein 2
CUST_13784_PI429285431	lnc-CRABP2-1:2	lncipedia2.1	ISG20L2	-	81875	interferon stimulated exonuclease gene 20kDa-like 2
CUST_13791_PI429285431	lnc-TFAP2A-2:4	lncipedia2.1	TFAP2A	-	7020	transcription factor AP-2 alpha (activating enhancer binding protein 2 alpha)
CUST_13793_PI429285431	lnc-NEMF-1:1	lncipedia2.1	NEMF	-
CUST_13797_PI429285431	lnc-HRCT1-2:1	lncipedia2.1	HRCT1	+	646962	histidine rich carboxyl terminus 1
CUST_13798_PI429285431	lnc-TUBGCP3-1:1	lncipedia2.1	C13orf35	+	400165	chromosome 13 open reading frame 35
CUST_13798_PI429285431	lnc-TUBGCP3-1:1	lncipedia2.1	ATP11A	+	23250	ATPase, class VI, type 11A (EC:3.6.3.1)
CUST_138_PI429285431	"transcript_id ""ENST00000445317.1"" | genecode_v17"	gencode_v17	PRDM16	+	63976	PR domain containing 16
CUST_13802_PI429285431	lnc-SAFB-1:1	lncipedia2.1	SAFB2	-	9667	scaffold attachment factor B2
CUST_13803_PI429285431	lnc-TCF24-1:1	lncipedia2.1	PPP1R42	-
CUST_13803_PI429285431	lnc-TCF24-1:1	lncipedia2.1	TCF24	-
CUST_13804_PI429285431	lnc-GDAP2-1:9	lncipedia2.1	FAM46C	+	54855	family with sequence similarity 46, member C
CUST_13807_PI429285431	lnc-PRR25-1:1	lncipedia2.1	LMF1	-	64788	lipase maturation factor 1
CUST_13811_PI429285431	lnc-CTAGE5-1:2	lncipedia2.1	FBXO33	-	254170	F-box protein 33
CUST_13816_PI429285431	lnc-SHPRH-1:2	lncipedia2.1	ADGB	+
CUST_13817_PI429285431	lnc-VPS18-1:5	lncipedia2.1	VPS18	+	57617	vacuolar protein sorting 18 homolog (S. cerevisiae)
CUST_13822_PI429285431	lnc-KLF8-1:1	lncipedia2.1	KLF8	+	11279	Kruppel-like factor 8
CUST_13824_PI429285431	lnc-CNIH-1:1	lncipedia2.1	CDKN3	+	1033	cyclin-dependent kinase inhibitor 3 (EC:3.1.3.16 3.1.3.48)
CUST_13825_PI429285431	lnc-LYPD5-1:2	lncipedia2.1	ZNF283	+	284349	zinc finger protein 283
CUST_13825_PI429285431	lnc-LYPD5-1:2	lncipedia2.1	LYPD5	-	284348	LY6/PLAUR domain containing 5
CUST_13835_PI429285431	lnc-MNAT1-2:1	lncipedia2.1	SIX1	-	6495	SIX homeobox 1
CUST_13847_PI429285431	lnc-C1orf204-1:2	lncipedia2.1	DUSP23	+	54935	dual specificity phosphatase 23 (EC:3.1.3.16 3.1.3.48)
CUST_13849_PI429285431	lnc-C6orf100-10:1	lncipedia2.1	TRIM27	-	5987	tripartite motif-containing 27
CUST_13851_PI429285431	lnc-TP53I13-1:3	lncipedia2.1	GIT1	-	28964	G protein-coupled receptor kinase interacting ArfGAP 1
CUST_13851_PI429285431	lnc-TP53I13-1:3	lncipedia2.1	ABHD15	-	116236	abhydrolase domain containing 15 (EC:3.1.1.-)
CUST_13851_PI429285431	lnc-TP53I13-1:3	lncipedia2.1	TP53I13	+	90313	tumor protein p53 inducible protein 13
CUST_13853_PI429285431	lnc-TUSC5-1:1	lncipedia2.1	YWHAE	-	7531	tyrosine 3-monooxygenase/tryptophan 5-monooxygenase activation protein, epsilon polypeptide
CUST_13854_PI429285431	lnc-PCLO-1:1	lncipedia2.1	PCLO	-	27445	piccolo (presynaptic cytomatrix protein)
CUST_13855_PI429285431	lnc-WRB-2:4	lncipedia2.1	BRWD1	-	54014	bromodomain and WD repeat domain containing 1
CUST_13860_PI429285431	lnc-ZDHHC11-1:1	lncipedia2.1	BRD9	-	65980	bromodomain containing 9
CUST_13860_PI429285431	lnc-ZDHHC11-1:1	lncipedia2.1	ZDHHC11	-	79844	zinc finger, DHHC-type containing 11
CUST_13861_PI429285431	lnc-SLC9A7-1:1	lncipedia2.1	SLC9A7	-	84679	solute carrier family 9 (sodium/hydrogen exchanger), member 7
CUST_13861_PI429285431	lnc-SLC9A7-1:1	lncipedia2.1	CHST7	+	56548	carbohydrate (N-acetylglucosamine 6-O) sulfotransferase 7 (EC:2.8.2.17)
CUST_13866_PI429285431	lnc-C9orf16-1:1	lncipedia2.1	LCN2	+	3934	lipocalin 2
CUST_13866_PI429285431	lnc-C9orf16-1:1	lncipedia2.1	C9orf16	+	79095	chromosome 9 open reading frame 16
CUST_13866_PI429285431	lnc-C9orf16-1:1	lncipedia2.1	CIZ1	-	25792	CDKN1A interacting zinc finger protein 1
CUST_13868_PI429285431	lnc-WRNIP1-1:2	lncipedia2.1	C6orf195	-	154386	chromosome 6 open reading frame 195
CUST_13871_PI429285431	lnc-ZNF664-1:1	lncipedia2.1	ZNF664-FAM101A	+
CUST_13875_PI429285431	lnc-RGS18-5:1	lncipedia2.1	FAM5C	-	339479	family with sequence similarity 5, member C
CUST_13883_PI429285431	lnc-NAA50-2:1	lncipedia2.1	NAA50	-	80218	N(alpha)-acetyltransferase 50, NatE catalytic subunit (EC:2.3.1.-)
CUST_13884_PI429285431	lnc-COL1A2-1:1	lncipedia2.1	COL1A2	+	1278	collagen, type I, alpha 2
CUST_13889_PI429285431	lnc-OPN5-1:1	lncipedia2.1	PTCHD4	-
CUST_139_PI429285431	"transcript_id ""ENST00000445317.1"" | genecode_v17"	gencode_v17	PRDM16	+	63976	PR domain containing 16
CUST_13903_PI429285431	lnc-CILP-1:1	lncipedia2.1	PARP16	-	54956	poly (ADP-ribose) polymerase family, member 16 (EC:2.4.2.30)
CUST_13904_PI429285431	lnc-FAM160A1-1:2	lncipedia2.1	FAM160A1	+	729830	family with sequence similarity 160, member A1
CUST_13904_PI429285431	lnc-FAM160A1-1:2	lncipedia2.1	PET112	-
CUST_13910_PI429285431	lnc-EVX1-5:3	lncipedia2.1	HOXA11	-	3207	homeobox A11
CUST_13913_PI429285431	lnc-EGFL7-1:1	lncipedia2.1	EGFL7	+	51162	EGF-like-domain, multiple 7
CUST_13924_PI429285431	lnc-TM4SF4-1:3	lncipedia2.1	TM4SF1	-	4071	transmembrane 4 L six family member 1
CUST_13926_PI429285431	lnc-PIGT-1:1	lncipedia2.1	PIGT	+	51604	phosphatidylinositol glycan anchor biosynthesis, class T
CUST_13928_PI429285431	lnc-SRL-2:9	lncipedia2.1	TFAP4	-	7023	transcription factor AP-4 (activating enhancer binding protein 4)
CUST_13928_PI429285431	lnc-SRL-2:9	lncipedia2.1	SRL	-	6345	sarcalumenin
CUST_13930_PI429285431	lnc-LCP1-1:1	lncipedia2.1	CPB2	-	1361	carboxypeptidase B2 (plasma) (EC:3.4.17.20)
CUST_13930_PI429285431	lnc-LCP1-1:1	lncipedia2.1	LCP1	-	3936	lymphocyte cytosolic protein 1 (L-plastin)
CUST_13933_PI429285431	lnc-ASCL1-2:1	lncipedia2.1	ASCL1	+	429	achaete-scute complex homolog 1 (Drosophila)
CUST_13944_PI429285431	lnc-CALN1-1:6	lncipedia2.1	AUTS2	+	26053	autism susceptibility candidate 2
CUST_13946_PI429285431	lnc-EIF2S2-2:1	lncipedia2.1	RALY	+	22913	RNA binding protein, autoantigenic (hnRNP-associated with lethal yellow homolog (mouse))
CUST_13948_PI429285431	lnc-FAM103A1-2:1	lncipedia2.1	BTBD1	-	53339	BTB (POZ) domain containing 1
CUST_13948_PI429285431	lnc-FAM103A1-2:1	lncipedia2.1	C15orf40	-	123207	chromosome 15 open reading frame 40
CUST_1395_PI429285431	"transcript_id ""ENST00000497946.1"" | genecode_v17"	gencode_v17	GBE1	-	2632	glucan (1,4-alpha-), branching enzyme 1 (EC:2.4.1.18)
CUST_13950_PI429285431	lnc-MTUS2-2:1	lncipedia2.1	SLC7A1	-	6541	solute carrier family 7 (cationic amino acid transporter, y+ system), member 1
CUST_13957_PI429285431	lnc-KATNAL2-1:1	lncipedia2.1	ST8SIA5	-	29906	ST8 alpha-N-acetyl-neuraminide alpha-2,8-sialyltransferase 5 (EC:2.4.99.-)
CUST_13966_PI429285431	lnc-CCKAR-1:4	lncipedia2.1	STIM2	+	57620	stromal interaction molecule 2
CUST_13967_PI429285431	lnc-SLC44A5-4:1	lncipedia2.1	ACADM	+	34	acyl-Coenzyme A dehydrogenase, C-4 to C-12 straight chain (EC:1.3.99.3)
CUST_13968_PI429285431	lnc-CSRP2BP-1:1	lncipedia2.1	OVOL2	-	58495	ovo-like 2 (Drosophila)
CUST_13974_PI429285431	lnc-USP31-2:1	lncipedia2.1	HS3ST2	+	9956	heparan sulfate (glucosamine) 3-O-sulfotransferase 2 (EC:2.8.2.29)
CUST_13981_PI429285431	lnc-GMDS-4:1	lncipedia2.1	FOXQ1	+	94234	forkhead box Q1
CUST_13982_PI429285431	lnc-MAPK6-11:1	lncipedia2.1	ONECUT1	-	3175	one cut homeobox 1
CUST_13984_PI429285431	lnc-GPT2-1:1	lncipedia2.1	DNAJA2	-	10294	DnaJ (Hsp40) homolog, subfamily A, member 2
CUST_13989_PI429285431	lnc-SYNCRIP-1:1	lncipedia2.1	SYNCRIP	-	10492	synaptotagmin binding, cytoplasmic RNA interacting protein
CUST_13990_PI429285431	lnc-FGFBP3-1:1	lncipedia2.1	TNKS2	+	80351	tankyrase, TRF1-interacting ankyrin-related ADP-ribose polymerase 2 (EC:2.4.2.30)
CUST_13993_PI429285431	lnc-ZNF567-1:1	lncipedia2.1	ZNF567	+	163081	zinc finger protein 567
CUST_13995_PI429285431	lnc-KIAA1919-1:3	lncipedia2.1	REV3L	-	5980	REV3-like, catalytic subunit of DNA polymerase zeta (yeast) (EC:2.7.7.7)
CUST_13997_PI429285431	lnc-LDOC1L-2:1	lncipedia2.1	PRR5	+	55615	proline rich 5 (renal)
CUST_14_PI429285431	"transcript_id ""ENST00000523608.2"" | genecode_v17"	gencode_v17	EVX1	+	2128	even-skipped homeobox 1
CUST_140_PI429285431	"transcript_id ""ENST00000415573.1"" | genecode_v17"	gencode_v17	PRDM16	+	63976	PR domain containing 16
CUST_14002_PI429285431	lnc-VPS18-1:2	lncipedia2.1	VPS18	+	57617	vacuolar protein sorting 18 homolog (S. cerevisiae)
CUST_14003_PI429285431	lnc-AC136604.1-1:5	lncipedia2.1	CBY3	-	646019	chibby homolog 3 (Drosophila)
CUST_14005_PI429285431	lnc-AQP11-2:1	lncipedia2.1	CLNS1A	-	1207	chloride channel, nucleotide-sensitive, 1A
CUST_14007_PI429285431	lnc-APOA4-1:1	lncipedia2.1	APOA4	-	337	apolipoprotein A-IV
CUST_14008_PI429285431	lnc-BMP7-2:1	lncipedia2.1	BMP7	-	655	bone morphogenetic protein 7
CUST_14013_PI429285431	lnc-SRCIN1-1:1	lncipedia2.1	ARHGAP23	+	57636	Rho GTPase activating protein 23
CUST_14014_PI429285431	lnc-LYPLAL1-1:2	lncipedia2.1	LYPLAL1	+	127018	lysophospholipase-like 1 (EC:3.1.2.-)
CUST_14034_PI429285431	lnc-C6orf146-1:1	lncipedia2.1	PRPF4B	+	8899	PRP4 pre-mRNA processing factor 4 homolog B (yeast) (EC:2.7.11.1)
CUST_14035_PI429285431	lnc-AQP2-1:1	lncipedia2.1	FAIM2	-	23017	Fas apoptotic inhibitory molecule 2
CUST_14036_PI429285431	lnc-MAP3K2-1:1	lncipedia2.1	PROC	+	5624	protein C (inactivator of coagulation factors Va and VIIIa) (EC:3.4.21.69)
CUST_14040_PI429285431	lnc-AGGF1-2:1	lncipedia2.1	CRHBP	+	1393	corticotropin releasing hormone binding protein
CUST_14061_PI429285431	lnc-LRP5-1:4	lncipedia2.1	C11orf24	-	53838	chromosome 11 open reading frame 24
CUST_14062_PI429285431	lnc-FRMD1-3:1	lncipedia2.1	DACT2	-	168002	dapper, antagonist of beta-catenin, homolog 2 (Xenopus laevis)
CUST_14065_PI429285431	lnc-NAIF1-1:2	lncipedia2.1	NAIF1	-	203245	nuclear apoptosis inducing factor 1
CUST_14067_PI429285431	lnc-MACROD1-1:1	lncipedia2.1	STIP1	+	10963	stress-induced-phosphoprotein 1
CUST_14072_PI429285431	lnc-NDFIP2-2:7	lncipedia2.1	RBM26	-	64062	RNA binding motif protein 26
CUST_14073_PI429285431	lnc-NDFIP2-2:7	lncipedia2.1	RBM26	-	64062	RNA binding motif protein 26
CUST_14075_PI429285431	lnc-PPAPDC3-1:1	lncipedia2.1	FAM78A	-	286336	family with sequence similarity 78, member A
CUST_14075_PI429285431	lnc-PPAPDC3-1:1	lncipedia2.1	PPAPDC3	+	84814	phosphatidic acid phosphatase type 2 domain containing 3 (EC:3.1.3.-)
CUST_14076_PI429285431	lnc-CCNK-2:1	lncipedia2.1	BCL11B	-	64919	B-cell CLL/lymphoma 11B (zinc finger protein)
CUST_14091_PI429285431	lnc-VSTM2B-1:2	lncipedia2.1	VSTM2B	+	342865	V-set and transmembrane domain containing 2B
CUST_14093_PI429285431	lnc-PGAM1-1:2	lncipedia2.1	PGAM1	+	5223	phosphoglycerate mutase 1 (brain) (EC:3.1.3.13 5.4.2.1 5.4.2.4)
CUST_14099_PI429285431	lnc-MYB-3:1	lncipedia2.1	HBS1L	-	10767	HBS1-like (S. cerevisiae)
CUST_141_PI429285431	"transcript_id ""ENST00000321336.1"" | genecode_v17"	gencode_v17	PRDM16	+	63976	PR domain containing 16
CUST_14104_PI429285431	lnc-TGIF1-1:4	lncipedia2.1	TGIF1	+	7050	TGFB-induced factor homeobox 1
CUST_14105_PI429285431	lnc-ADRBK2-1:1	lncipedia2.1	ADRBK2	+	157	adrenergic, beta, receptor kinase 2 (EC:2.7.11.15)
CUST_14106_PI429285431	lnc-TGFBRAP1-6:5	lncipedia2.1	POU3F3	+	5455	POU class 3 homeobox 3
CUST_14107_PI429285431	lnc-HNF1A-1:2	lncipedia2.1	SPPL3	-
CUST_14108_PI429285431	lnc-EMP3-1:1	lncipedia2.1	CCDC114	-	93233	coiled-coil domain containing 114
CUST_14108_PI429285431	lnc-EMP3-1:1	lncipedia2.1	TMEM143	-	55260	transmembrane protein 143
CUST_14108_PI429285431	lnc-EMP3-1:1	lncipedia2.1	EMP3	+	2014	epithelial membrane protein 3
CUST_1411_PI429285431	"transcript_id ""ENST00000599431.1"" | genecode_v17"	gencode_v17	CCDC54	+	84692	coiled-coil domain containing 54
CUST_14112_PI429285431	lnc-IL5RA-3:1	lncipedia2.1	CNTN4	+	152330	contactin 4
CUST_14113_PI429285431	lnc-BCL3-1:2	lncipedia2.1	BCL3	+	602	B-cell CLL/lymphoma 3
CUST_14114_PI429285431	lnc-CTR9-3:1	lncipedia2.1	ZBED5	-	58486	zinc finger, BED-type containing 5
CUST_14117_PI429285431	lnc-HPS4-2:1	lncipedia2.1	SEZ6L	+	23544	seizure related 6 homolog (mouse)-like
CUST_14122_PI429285431	lnc-WFS1-1:1	lncipedia2.1	PPP2R2C	-	5522	protein phosphatase 2 (formerly 2A), regulatory subunit B, gamma isoform (EC:3.1.3.16)
CUST_14125_PI429285431	lnc-C5orf63-2:1	lncipedia2.1	MEGF10	+	84466	multiple EGF-like-domains 10
CUST_14127_PI429285431	lnc-TRIM36-1:1	lncipedia2.1	TRIM36	-	55521	tripartite motif-containing 36
CUST_14129_PI429285431	lnc-C1orf204-1:3	lncipedia2.1	DUSP23	+	54935	dual specificity phosphatase 23 (EC:3.1.3.16 3.1.3.48)
CUST_14136_PI429285431	lnc-SBK2-1:1	lncipedia2.1	SBK2	-	646643	SH3-binding domain kinase family, member 2 (EC:2.7.11.1)
CUST_14136_PI429285431	lnc-SBK2-1:1	lncipedia2.1	SSC5D	+	284297	scavenger receptor cysteine-rich glycoprotein
CUST_14142_PI429285431	lnc-BAHD1-1:1	lncipedia2.1	BAHD1	+	22893	bromo adjacent homology domain containing 1
CUST_14142_PI429285431	lnc-BAHD1-1:1	lncipedia2.1	IVD	+	3712	isovaleryl Coenzyme A dehydrogenase (EC:1.3.99.10)
CUST_14143_PI429285431	lnc-CCR8-1:1	lncipedia2.1	CX3CR1	-	1524	chemokine (C-X3-C motif) receptor 1
CUST_14145_PI429285431	lnc-ANO10-1:1	lncipedia2.1	SNRK	+	54861	SNF related kinase (EC:2.7.11.1)
CUST_14148_PI429285431	lnc-PFKFB3-1:1	lncipedia2.1	PFKFB3	+	5209	6-phosphofructo-2-kinase/fructose-2,6-biphosphatase 3 (EC:2.7.1.105 3.1.3.46)
CUST_14160_PI429285431	lnc-LRRC61-2:1	lncipedia2.1	RARRES2	-	5919	retinoic acid receptor responder (tazarotene induced) 2
CUST_14160_PI429285431	lnc-LRRC61-2:1	lncipedia2.1	LRRC61	+	65999	leucine rich repeat containing 61
CUST_14166_PI429285431	lnc-USP38-1:1	lncipedia2.1	INPP4B	-	8821	inositol polyphosphate-4-phosphatase, type II, 105kDa (EC:3.1.3.66)
CUST_14178_PI429285431	lnc-ZNF730-1:1	lncipedia2.1	ZNF730	+	100129543	zinc finger protein 730
CUST_1418_PI429285431	"transcript_id ""ENST00000593837.1"" | genecode_v17"	gencode_v17	CCDC54	+	84692	coiled-coil domain containing 54
CUST_14187_PI429285431	lnc-PFDN4-1:1	lncipedia2.1	BCAS1	-	8537	breast carcinoma amplified sequence 1
CUST_14189_PI429285431	lnc-LRP5L-2:1	lncipedia2.1	ADRBK2	+	157	adrenergic, beta, receptor kinase 2 (EC:2.7.11.15)
CUST_1419_PI429285431	"transcript_id ""ENST00000595232.1"" | genecode_v17"	gencode_v17	CCDC54	+	84692	coiled-coil domain containing 54
CUST_14190_PI429285431	lnc-PI3-1:4	lncipedia2.1	PI3	+	5266	peptidase inhibitor 3, skin-derived
CUST_14193_PI429285431	lnc-BPIFA3-1:1	lncipedia2.1	BPIFA3	+
CUST_142_PI429285431	"transcript_id ""ENST00000413332.1"" | genecode_v17"	gencode_v17	C1orf174	-	339448	chromosome 1 open reading frame 174
CUST_14201_PI429285431	lnc-C5orf32-1:7	lncipedia2.1	CYSTM1	+
CUST_14206_PI429285431	lnc-DPH5-1:1	lncipedia2.1	S1PR1	+	1901	sphingosine-1-phosphate receptor 1
CUST_14207_PI429285431	lnc-RAB1A-1:1	lncipedia2.1	CEP68	+	23177	centrosomal protein 68kDa
CUST_14210_PI429285431	lnc-C5orf42-1:1	lncipedia2.1	NIPBL	+	25836	Nipped-B homolog (Drosophila)
CUST_14211_PI429285431	lnc-FOLR3-1:2	lncipedia2.1	LRTOMT	+	220074	leucine rich transmembrane and 0-methyltransferase domain containing (EC:2.1.1.6)
CUST_14211_PI429285431	lnc-FOLR3-1:2	lncipedia2.1	ANAPC15	-
CUST_14212_PI429285431	lnc-C1orf168-2:2	lncipedia2.1	PRKAA2	+	5563	protein kinase, AMP-activated, alpha 2 catalytic subunit (EC:2.7.11.1)
CUST_14213_PI429285431	lnc-CACNG3-1:4	lncipedia2.1	CACNG3	+	10368	calcium channel, voltage-dependent, gamma subunit 3
CUST_14216_PI429285431	lnc-SYCE3-1:1	lncipedia2.1	SYCE3	-
CUST_14216_PI429285431	lnc-SYCE3-1:1	lncipedia2.1	KLHDC7B	+	113730	kelch domain containing 7B
CUST_14220_PI429285431	lnc-ZP2-1:1	lncipedia2.1	ANKS4B	+	257629	ankyrin repeat and sterile alpha motif domain containing 4B
CUST_14221_PI429285431	lnc-ACOT9-1:1	lncipedia2.1	SAT1	+	6303	spermidine/spermine N1-acetyltransferase 1 (EC:2.3.1.57)
CUST_14230_PI429285431	lnc-TPO-1:4	lncipedia2.1	TPO	+	7173	thyroid peroxidase (EC:1.11.1.8)
CUST_14233_PI429285431	lnc-PCM1-4:4	lncipedia2.1	MTUS1	-	57509	microtubule associated tumor suppressor 1
CUST_14234_PI429285431	lnc-PCM1-4:4	lncipedia2.1	MTUS1	-	57509	microtubule associated tumor suppressor 1
CUST_14236_PI429285431	lnc-C9orf66-4:1	lncipedia2.1	KANK1	+	23189	KN motif and ankyrin repeat domains 1
CUST_14240_PI429285431	lnc-THAP4-1:2	lncipedia2.1	BOK	+	666	BCL2-related ovarian killer
CUST_14245_PI429285431	lnc-DTYMK-2:1	lncipedia2.1	ING5	+	84289	inhibitor of growth family, member 5
CUST_14245_PI429285431	lnc-DTYMK-2:1	lncipedia2.1	D2HGDH	+	728294	D-2-hydroxyglutarate dehydrogenase (EC:1.1.99.-)
CUST_14254_PI429285431	lnc-TMED5-1:10	lncipedia2.1	DR1	+	1810	down-regulator of transcription 1, TBP-binding (negative cofactor 2)
CUST_14255_PI429285431	lnc-WRB-2:3	lncipedia2.1	BRWD1	-	54014	bromodomain and WD repeat domain containing 1
CUST_14257_PI429285431	lnc-MYLIP-1:1	lncipedia2.1	MYLIP	+	29116	myosin regulatory light chain interacting protein (EC:6.3.2.-)
CUST_14261_PI429285431	lnc-ELF2-2:2	lncipedia2.1	CCRN4L	+	25819	CCR4 carbon catabolite repression 4-like (S. cerevisiae)
CUST_14266_PI429285431	lnc-TMTC3-2:1	lncipedia2.1	ATP2B1	-	490	ATPase, Ca++ transporting, plasma membrane 1 (EC:3.6.3.8)
CUST_14271_PI429285431	lnc-ZNF214-1:1	lncipedia2.1	ZNF214	-	7761	zinc finger protein 214
CUST_14288_PI429285431	lnc-STAG2-2:1	lncipedia2.1	LOC100129520	+
CUST_14289_PI429285431	lnc-STAG2-2:1	lncipedia2.1	LOC100129520	+
CUST_14291_PI429285431	lnc-SLCO4A1-1:1	lncipedia2.1	SLCO4A1	+	28231	solute carrier organic anion transporter family, member 4A1
CUST_14298_PI429285431	lnc-WDR60-4:5	lncipedia2.1	VIPR2	-	7434	vasoactive intestinal peptide receptor 2
CUST_14299_PI429285431	lnc-MTR-1:3	lncipedia2.1	MTR	+	4548	5-methyltetrahydrofolate-homocysteine methyltransferase (EC:2.1.1.13)
CUST_14303_PI429285431	lnc-MIDN-1:1	lncipedia2.1	CIRBP	+	1153	cold inducible RNA binding protein
CUST_14303_PI429285431	lnc-MIDN-1:1	lncipedia2.1	MIDN	+	90007	midnolin
CUST_14311_PI429285431	lnc-ADAT1-1:1	lncipedia2.1	GABARAPL2	+	11345	GABA(A) receptor-associated protein-like 2
CUST_14311_PI429285431	lnc-ADAT1-1:1	lncipedia2.1	ADAT1	-	23536	adenosine deaminase, tRNA-specific 1
CUST_14312_PI429285431	lnc-ADAT1-1:1	lncipedia2.1	GABARAPL2	+	11345	GABA(A) receptor-associated protein-like 2
CUST_14312_PI429285431	lnc-ADAT1-1:1	lncipedia2.1	ADAT1	-	23536	adenosine deaminase, tRNA-specific 1
CUST_14313_PI429285431	lnc-HES4-1:1	lncipedia2.1	ISG15	+	9636	ISG15 ubiquitin-like modifier
CUST_14313_PI429285431	lnc-HES4-1:1	lncipedia2.1	AGRN	+	375790	agrin
CUST_14314_PI429285431	lnc-GSR-1:1	lncipedia2.1	GSR	-	2936	glutathione reductase (EC:1.8.1.7)
CUST_14314_PI429285431	lnc-GSR-1:1	lncipedia2.1	UBXN8	+	7993	UBX domain protein 8
CUST_14316_PI429285431	lnc-ATAD1-1:1	lncipedia2.1	ATAD1	-	84896	ATPase family, AAA domain containing 1
CUST_14318_PI429285431	lnc-CHST4-1:2	lncipedia2.1	CHST4	+	10164	carbohydrate (N-acetylglucosamine 6-O) sulfotransferase 4
CUST_14322_PI429285431	lnc-UMODL1-4:4	lncipedia2.1	RIPK4	-	54101	receptor-interacting serine-threonine kinase 4 (EC:2.7.11.1)
CUST_14329_PI429285431	lnc-PFKP-13:1	lncipedia2.1	KLF6	-	1316	Kruppel-like factor 6
CUST_14330_PI429285431	lnc-HMBOX1-1:2	lncipedia2.1	KIF13B	-	23303	kinesin family member 13B
CUST_14330_PI429285431	lnc-HMBOX1-1:2	lncipedia2.1	HMBOX1	+	79618	homeobox containing 1
CUST_14331_PI429285431	lnc-HMBOX1-1:2	lncipedia2.1	HMBOX1	+	79618	homeobox containing 1
CUST_14331_PI429285431	lnc-HMBOX1-1:2	lncipedia2.1	KIF13B	-	23303	kinesin family member 13B
CUST_14332_PI429285431	lnc-HMBOX1-1:2	lncipedia2.1	KIF13B	-	23303	kinesin family member 13B
CUST_14332_PI429285431	lnc-HMBOX1-1:2	lncipedia2.1	HMBOX1	+	79618	homeobox containing 1
CUST_14338_PI429285431	lnc-SOCS6-1:3	lncipedia2.1	SOCS6	+	9306	suppressor of cytokine signaling 6
CUST_14344_PI429285431	lnc-AC011298.2.1-1:2	lncipedia2.1	AQP12A	+	375318	aquaporin 12A
CUST_14344_PI429285431	lnc-AC011298.2.1-1:2	lncipedia2.1	AQP12B	-	653437	aquaporin 12B
CUST_14345_PI429285431	lnc-C9orf123-1:1	lncipedia2.1	C9orf123	-	90871	chromosome 9 open reading frame 123
CUST_14346_PI429285431	lnc-THBD-1:3	lncipedia2.1	SSTR4	+	6754	somatostatin receptor 4
CUST_14347_PI429285431	lnc-SLC2A13-3:2	lncipedia2.1	MUC19	+	283463	mucin 19, oligomeric
CUST_14349_PI429285431	lnc-JPH3-3:6	lncipedia2.1	ZCCHC14	-	23174	zinc finger, CCHC domain containing 14
CUST_1435_PI429285431	"transcript_id ""ENST00000497996.1"" | genecode_v17"	gencode_v17	FLJ25363	+	401082	similar to hypothetical protein FLJ25976
CUST_14351_PI429285431	lnc-ZNF8-1:1	lncipedia2.1	ZNF8	+	7554	zinc finger protein 8
CUST_14353_PI429285431	lnc-CMPK2-1:2	lncipedia2.1	CMPK2	-	129607	cytidine monophosphate (UMP-CMP) kinase 2, mitochondrial (EC:2.7.4.14)
CUST_14359_PI429285431	lnc-NOP58-1:1	lncipedia2.1	NOP58	+	51602	NOP58 ribonucleoprotein homolog (yeast)
CUST_1436_PI429285431	"transcript_id ""ENST00000489670.1"" | genecode_v17"	gencode_v17	FLJ25363	+	401082	similar to hypothetical protein FLJ25976
CUST_14360_PI429285431	lnc-EIF2B5-2:6	lncipedia2.1	MAGEF1	-	64110	melanoma antigen family F, 1
CUST_14362_PI429285431	lnc-NPC2-1:2	lncipedia2.1	NPC2	-	10577	Niemann-Pick disease, type C2
CUST_14363_PI429285431	lnc-ANKRD27-1:1	lncipedia2.1	NUDT19	+	390916	nudix (nucleoside diphosphate linked moiety X)-type motif 19
CUST_14363_PI429285431	lnc-ANKRD27-1:1	lncipedia2.1	RGS9BP	+	388531	regulator of G protein signaling 9 binding protein
CUST_14365_PI429285431	lnc-ZNF248-1:2	lncipedia2.1	ZNF248	-	57209	zinc finger protein 248
CUST_14366_PI429285431	lnc-PPIA-1:4	lncipedia2.1	H2AFV	-	94239	H2A histone family, member V
CUST_14371_PI429285431	lnc-PRDM15-1:1	lncipedia2.1	PRDM15	-	63977	PR domain containing 15
CUST_14373_PI429285431	lnc-C1orf132-1:1	lncipedia2.1	CD46	+	4179	CD46 molecule, complement regulatory protein
CUST_14375_PI429285431	lnc-GNAI2-1:5	lncipedia2.1	GNAI2	+	2771	guanine nucleotide binding protein (G protein), alpha inhibiting activity polypeptide 2
CUST_14375_PI429285431	lnc-GNAI2-1:5	lncipedia2.1	SEMA3B	+	7869	sema domain, immunoglobulin domain (Ig), short basic domain, secreted, (semaphorin) 3B
CUST_14380_PI429285431	lnc-C17orf101-1:1	lncipedia2.1	UTS2R	+	2837	urotensin 2 receptor
CUST_14380_PI429285431	lnc-C17orf101-1:1	lncipedia2.1	OGFOD3	-
CUST_14382_PI429285431	lnc-TLE3-6:1	lncipedia2.1	RPLP1	+	6176	ribosomal protein, large, P1
CUST_14390_PI429285431	lnc-NOL6-2:1	lncipedia2.1	ANKRD18B	+	441459	ankyrin repeat domain 18B
CUST_14393_PI429285431	lnc-BPHL-2:1	lncipedia2.1	PSMG4	+	389362	proteasome (prosome, macropain) assembly chaperone 4
CUST_14397_PI429285431	lnc-ZNF705D-3:7	lncipedia2.1	FAM86B2	-	653333	family with sequence similarity 86, member B2
CUST_14401_PI429285431	lnc-TRPM1-1:14	lncipedia2.1	LOC283710	-
CUST_14405_PI429285431	lnc-TAOK3-1:1	lncipedia2.1	PEBP1	+	5037	phosphatidylethanolamine binding protein 1
CUST_14406_PI429285431	lnc-RP11-210M15.2.1-1:1	lncipedia2.1	ARNT2	+	9915	aryl-hydrocarbon receptor nuclear translocator 2
CUST_14407_PI429285431	lnc-RP11-210M15.2.1-1:1	lncipedia2.1	ARNT2	+	9915	aryl-hydrocarbon receptor nuclear translocator 2
CUST_14408_PI429285431	lnc-RP11-210M15.2.1-1:1	lncipedia2.1	ARNT2	+	9915	aryl-hydrocarbon receptor nuclear translocator 2
CUST_14410_PI429285431	lnc-ABHD2-1:2	lncipedia2.1	ABHD2	+	11057	abhydrolase domain containing 2
CUST_14411_PI429285431	lnc-PTAR1-1:1	lncipedia2.1	C9orf135	+	138255	chromosome 9 open reading frame 135
CUST_14417_PI429285431	lnc-CNTN1-1:2	lncipedia2.1	MUC19	+	283463	mucin 19, oligomeric
CUST_14418_PI429285431	lnc-CNTN1-1:2	lncipedia2.1	MUC19	+	283463	mucin 19, oligomeric
CUST_14420_PI429285431	lnc-CTBP1-1:1	lncipedia2.1	MAEA	+	10296	macrophage erythroblast attacher
CUST_1443_PI429285431	"transcript_id ""ENST00000492981.1"" | genecode_v17"	gencode_v17	NAA50	-	80218	N(alpha)-acetyltransferase 50, NatE catalytic subunit (EC:2.3.1.-)
CUST_1443_PI429285431	"transcript_id ""ENST00000492981.1"" | genecode_v17"	gencode_v17	ATP6V1A	+	523	ATPase, H+ transporting, lysosomal 70kDa, V1 subunit A (EC:3.6.3.14)
CUST_14431_PI429285431	lnc-CYB5D2-1:2	lncipedia2.1	ANKFY1	-	51479	ankyrin repeat and FYVE domain containing 1
CUST_14431_PI429285431	lnc-CYB5D2-1:2	lncipedia2.1	CYB5D2	+	124936	cytochrome b5 domain containing 2
CUST_14435_PI429285431	lnc-LTN1-1:1	lncipedia2.1	LTN1	-
CUST_14437_PI429285431	lnc-ZNF333-2:1	lncipedia2.1	OR7C1	-	26664	olfactory receptor, family 7, subfamily C, member 1
CUST_1444_PI429285431	"transcript_id ""ENST00000465249.1"" | genecode_v17"	gencode_v17	ZBTB20	-	26137	zinc finger and BTB domain containing 20
CUST_14441_PI429285431	lnc-FCGR3B-4:2	lncipedia2.1	DUSP12	+	11266	dual specificity phosphatase 12 (EC:3.1.3.16 3.1.3.48)
CUST_14441_PI429285431	lnc-FCGR3B-4:2	lncipedia2.1	ATF6	+	22926	activating transcription factor 6
CUST_14447_PI429285431	lnc-PLAGL2-1:1	lncipedia2.1	KIF3B	+	9371	kinesin family member 3B (EC:3.6.4.4)
CUST_1445_PI429285431	"transcript_id ""ENST00000478301.1"" | genecode_v17"	gencode_v17	ZBTB20	-	26137	zinc finger and BTB domain containing 20
CUST_14451_PI429285431	lnc-ZNF367-1:1	lncipedia2.1	CDC14B	-	8555	CDC14 cell division cycle 14 homolog B (S. cerevisiae) (EC:3.1.3.16 3.1.3.48)
CUST_14451_PI429285431	lnc-ZNF367-1:1	lncipedia2.1	HABP4	+	22927	hyaluronan binding protein 4
CUST_14452_PI429285431	lnc-EGLN1-1:7	lncipedia2.1	TSNAX	+	7257	translin-associated factor X
CUST_14457_PI429285431	lnc-MAGEA12-1:1	lncipedia2.1	MAGEA2	+	4101	melanoma antigen family A, 2
CUST_14457_PI429285431	lnc-MAGEA12-1:1	lncipedia2.1	MAGEA2B	+	266740	melanoma antigen family A, 2B
CUST_14457_PI429285431	lnc-MAGEA12-1:1	lncipedia2.1	MAGEA12	-	4111	melanoma antigen family A, 12
CUST_1446_PI429285431	"transcript_id ""ENST00000498630.1"" | genecode_v17"	gencode_v17	ZBTB20	-	26137	zinc finger and BTB domain containing 20
CUST_14463_PI429285431	lnc-EHD3-1:1	lncipedia2.1	EHD3	+	30845	EH-domain containing 3
CUST_14464_PI429285431	lnc-AC069368.3.1-1:1	lncipedia2.1	PIF1	-	80119	PIF1 5'-to-3' DNA helicase homolog (S. cerevisiae)
CUST_14466_PI429285431	lnc-HRH4-1:1	lncipedia2.1	HRH4	+	59340	histamine receptor H4
CUST_14467_PI429285431	lnc-RAD23B-2:1	lncipedia2.1	RAD23B	+	5887	RAD23 homolog B (S. cerevisiae)
CUST_1447_PI429285431	"transcript_id ""ENST00000472323.1"" | genecode_v17"	gencode_v17	ZBTB20	-	26137	zinc finger and BTB domain containing 20
CUST_14471_PI429285431	lnc-C19orf12-2:1	lncipedia2.1	C19orf12	-	83636	chromosome 19 open reading frame 12
CUST_14473_PI429285431	lnc-RAB1A-2:2	lncipedia2.1	SLC1A4	+	6509	solute carrier family 1 (glutamate/neutral amino acid transporter), member 4
CUST_14478_PI429285431	lnc-LRPAP1-3:1	lncipedia2.1	ADRA2C	+	152	adrenergic, alpha-2C-, receptor
CUST_14479_PI429285431	lnc-LRPAP1-3:1	lncipedia2.1	ADRA2C	+	152	adrenergic, alpha-2C-, receptor
CUST_14482_PI429285431	lnc-PITRM1-2:1	lncipedia2.1	PFKP	+	5214	phosphofructokinase, platelet (EC:2.7.1.11)
CUST_14483_PI429285431	lnc-C10orf96-1:1	lncipedia2.1	GFRA1	-	2674	GDNF family receptor alpha 1
CUST_14490_PI429285431	lnc-MAPK8IP2-1:5	lncipedia2.1	CHKB	-	1120	choline kinase beta (EC:2.7.1.32 2.7.1.82)
CUST_14490_PI429285431	lnc-MAPK8IP2-1:5	lncipedia2.1	CPT1B	-	1375	carnitine palmitoyltransferase 1B (muscle) (EC:2.3.1.21)
CUST_14490_PI429285431	lnc-MAPK8IP2-1:5	lncipedia2.1	MAPK8IP2	+	23542	mitogen-activated protein kinase 8 interacting protein 2
CUST_14491_PI429285431	lnc-CD2AP-2:1	lncipedia2.1	TNFRSF21	-	27242	tumor necrosis factor receptor superfamily, member 21
CUST_14494_PI429285431	lnc-HYOU1-1:1	lncipedia2.1	HYOU1	-	10525	hypoxia up-regulated 1
CUST_14494_PI429285431	lnc-HYOU1-1:1	lncipedia2.1	VPS11	+	55823	vacuolar protein sorting 11 homolog (S. cerevisiae)
CUST_14500_PI429285431	lnc-NANOS1-2:1	lncipedia2.1	FAM204A	-
CUST_14509_PI429285431	lnc-PRDM1-1:1	lncipedia2.1	PRDM1	+	639	PR domain containing 1, with ZNF domain
CUST_14518_PI429285431	lnc-CDYL2-6:7	lncipedia2.1	DYNLRB2	+	83657	dynein, light chain, roadblock-type 2
CUST_14520_PI429285431	lnc-TMEM206-5:1	lncipedia2.1	PPP2R5A	+	5525	protein phosphatase 2, regulatory subunit B', alpha isoform
CUST_14522_PI429285431	lnc-NLGN2-1:2	lncipedia2.1	TMEM256	-
CUST_14522_PI429285431	lnc-NLGN2-1:2	lncipedia2.1	NLGN2	+	57555	neuroligin 2
CUST_14523_PI429285431	lnc-DHRS7-1:4	lncipedia2.1	PPM1A	+	5494	protein phosphatase 1A (formerly 2C), magnesium-dependent, alpha isoform (EC:3.1.3.16)
CUST_14525_PI429285431	lnc-TPCN2-4:1	lncipedia2.1	MRGPRF	-	116535	MAS-related GPR, member F
CUST_14529_PI429285431	lnc-SOD3-3:2	lncipedia2.1	PPARGC1A	-	10891	peroxisome proliferator-activated receptor gamma, coactivator 1 alpha
CUST_14530_PI429285431	lnc-RAB40B-1:4	lncipedia2.1	RAB40B	-	10966	RAB40B, member RAS oncogene family
CUST_14533_PI429285431	lnc-SERPING1-1:1	lncipedia2.1	SERPING1	+	710	serpin peptidase inhibitor, clade G (C1 inhibitor), member 1
CUST_14539_PI429285431	lnc-EFR3B-3:7	lncipedia2.1	DNAJC27	-	51277	DnaJ (Hsp40) homolog, subfamily C, member 27
CUST_14548_PI429285431	lnc-ZNF74-1:5	lncipedia2.1	MED15	+	51586	mediator complex subunit 15
CUST_14548_PI429285431	lnc-ZNF74-1:5	lncipedia2.1	KLHL22	-	84861	kelch-like 22 (Drosophila)
CUST_14550_PI429285431	lnc-ARFIP1-1:1	lncipedia2.1	TMEM154	-	201799	transmembrane protein 154
CUST_14551_PI429285431	lnc-SLC25A30-2:1	lncipedia2.1	SLC25A30	-	253512	solute carrier family 25, member 30
CUST_14553_PI429285431	lnc-CUL2-1:2	lncipedia2.1	CREM	+	1390	cAMP responsive element modulator
CUST_14557_PI429285431	lnc-PDZD7-3:1	lncipedia2.1	KAZALD1	+	81621	Kazal-type serine peptidase inhibitor domain 1
CUST_14566_PI429285431	lnc-MRPS33-1:1	lncipedia2.1	TMEM178B	+
CUST_14567_PI429285431	lnc-RABGAP1-1:1	lncipedia2.1	ZBTB26	-	57684	zinc finger and BTB domain containing 26
CUST_14567_PI429285431	lnc-RABGAP1-1:1	lncipedia2.1	RABGAP1	+	23637	RAB GTPase activating protein 1
CUST_14568_PI429285431	lnc-RABGAP1-1:1	lncipedia2.1	RABGAP1	+	23637	RAB GTPase activating protein 1
CUST_14568_PI429285431	lnc-RABGAP1-1:1	lncipedia2.1	ZBTB26	-	57684	zinc finger and BTB domain containing 26
CUST_14569_PI429285431	lnc-GNG8-1:1	lncipedia2.1	PTGIR	-	5739	prostaglandin I2 (prostacyclin) receptor (IP)
CUST_14569_PI429285431	lnc-GNG8-1:1	lncipedia2.1	GNG8	-	94235	guanine nucleotide binding protein (G protein), gamma 8
CUST_14569_PI429285431	lnc-GNG8-1:1	lncipedia2.1	DACT3	-	147906	dapper, antagonist of beta-catenin, homolog 3 (Xenopus laevis)
CUST_14570_PI429285431	lnc-GNG8-1:1	lncipedia2.1	DACT3	-	147906	dapper, antagonist of beta-catenin, homolog 3 (Xenopus laevis)
CUST_14570_PI429285431	lnc-GNG8-1:1	lncipedia2.1	GNG8	-	94235	guanine nucleotide binding protein (G protein), gamma 8
CUST_14570_PI429285431	lnc-GNG8-1:1	lncipedia2.1	PTGIR	-	5739	prostaglandin I2 (prostacyclin) receptor (IP)
CUST_14571_PI429285431	lnc-FAM198A-2:1	lncipedia2.1	GTDC2	-
CUST_14573_PI429285431	lnc-SLC44A3-1:6	lncipedia2.1	CNN3	-	1266	calponin 3, acidic
CUST_14575_PI429285431	lnc-ZNF180-2:1	lncipedia2.1	BCL3	+	602	B-cell CLL/lymphoma 3
CUST_14576_PI429285431	lnc-TCFL5-2:1	lncipedia2.1	MRGBP	+
CUST_14580_PI429285431	lnc-ELOVL1-1:2	lncipedia2.1	ELOVL1	-	64834	elongation of very long chain fatty acids (FEN1/Elo2, SUR4/Elo3, yeast)-like 1
CUST_14580_PI429285431	lnc-ELOVL1-1:2	lncipedia2.1	MPL	+	4352	myeloproliferative leukemia virus oncogene
CUST_14580_PI429285431	lnc-ELOVL1-1:2	lncipedia2.1	CDC20	+	991	cell division cycle 20 homolog (S. cerevisiae)
CUST_14581_PI429285431	lnc-PGPEP1L-1:3	lncipedia2.1	SYNM	+	23336	synemin, intermediate filament protein
CUST_14587_PI429285431	lnc-ENOX2-1:1	lncipedia2.1	ARHGAP36	+
CUST_14590_PI429285431	lnc-ZNF169-1:1	lncipedia2.1	NUTM2F	-
CUST_14591_PI429285431	lnc-ARHGAP25-1:2	lncipedia2.1	ARHGAP25	+	9938	Rho GTPase activating protein 25
CUST_14592_PI429285431	lnc-SLC6A9-1:1	lncipedia2.1	SLC6A9	-	6536	solute carrier family 6 (neurotransmitter transporter, glycine), member 9
CUST_14593_PI429285431	lnc-FAM153B-3:5	lncipedia2.1	THOC3	-	84321	THO complex 3
CUST_14594_PI429285431	lnc-TMEM14E-2:1	lncipedia2.1	RAP2B	+	5912	RAP2B, member of RAS oncogene family
CUST_14596_PI429285431	lnc-TTC35-1:1	lncipedia2.1	EMC2	+
CUST_14597_PI429285431	lnc-FLNA-1:1	lncipedia2.1	TKTL1	+	8277	transketolase-like 1 (EC:2.2.1.1)
CUST_14599_PI429285431	lnc-TBC1D19-4:3	lncipedia2.1	STIM2	+	57620	stromal interaction molecule 2
CUST_14602_PI429285431	lnc-SLC25A21-2:1	lncipedia2.1	FOXA1	-	3169	forkhead box A1
CUST_14611_PI429285431	lnc-IKZF2-1:2	lncipedia2.1	IKZF2	-	22807	IKAROS family zinc finger 2 (Helios)
CUST_14613_PI429285431	lnc-SCRG1-1:1	lncipedia2.1	SAP30	+	8819	Sin3A-associated protein, 30kDa
CUST_14618_PI429285431	lnc-KLF13-1:1	lncipedia2.1	LOC283710	-
CUST_14620_PI429285431	lnc-SLC4A10-4:1	lncipedia2.1	IFIH1	-	64135	interferon induced with helicase C domain 1
CUST_14622_PI429285431	lnc-PPP3CC-1:2	lncipedia2.1	PPP3CC	+	5533	protein phosphatase 3 (formerly 2B), catalytic subunit, gamma isoform (EC:3.1.3.16)
CUST_14622_PI429285431	lnc-PPP3CC-1:2	lncipedia2.1	SORBS3	+	10174	sorbin and SH3 domain containing 3
CUST_14625_PI429285431	lnc-ADAMTS8-1:1	lncipedia2.1	ADAMTS8	-	11095	ADAM metallopeptidase with thrombospondin type 1 motif, 8
CUST_14629_PI429285431	lnc-GPR55-1:1	lncipedia2.1	SPATA3	+	130560	spermatogenesis associated 3
CUST_1463_PI429285431	"transcript_id ""ENST00000514010.1"" | genecode_v17"	gencode_v17	ALG1L2	+	644974	asparagine-linked glycosylation 1-like 2
CUST_14631_PI429285431	lnc-FAM101A-1:2	lncipedia2.1	ZNF664-FAM101A	+
CUST_14632_PI429285431	lnc-GMPS-1:2	lncipedia2.1	SLC33A1	-	9197	solute carrier family 33 (acetyl-CoA transporter), member 1
CUST_14632_PI429285431	lnc-GMPS-1:2	lncipedia2.1	GMPS	+	8833	guanine monphosphate synthetase (EC:6.3.5.2)
CUST_14638_PI429285431	lnc-PPIE-3:1	lncipedia2.1	TRIT1	-	54802	tRNA isopentenyltransferase 1 (EC:2.5.1.8)
CUST_1464_PI429285431	"transcript_id ""ENST00000505557.1"" | genecode_v17"	gencode_v17	TMEM108	+	66000	transmembrane protein 108
CUST_14640_PI429285431	lnc-CSRNP3-3:1	lncipedia2.1	SCN1A	-	6323	sodium channel, voltage-gated, type I, alpha subunit
CUST_14645_PI429285431	lnc-RABL3-2:1	lncipedia2.1	STXBP5L	+	9515	syntaxin binding protein 5-like
CUST_14646_PI429285431	lnc-KIAA1919-1:1	lncipedia2.1	REV3L	-	5980	REV3-like, catalytic subunit of DNA polymerase zeta (yeast) (EC:2.7.7.7)
CUST_14646_PI429285431	lnc-KIAA1919-1:1	lncipedia2.1	KIAA1919	+
CUST_14647_PI429285431	lnc-LY86-1:1	lncipedia2.1	LY86	+	9450	lymphocyte antigen 86
CUST_14648_PI429285431	lnc-NPFFR2-2:1	lncipedia2.1	ADAMTS3	-	9508	ADAM metallopeptidase with thrombospondin type 1 motif, 3 (EC:3.4.24.-)
CUST_14649_PI429285431	lnc-USP25-1:1	lncipedia2.1	USP25	+	29761	ubiquitin specific peptidase 25 (EC:3.1.2.15)
CUST_14650_PI429285431	lnc-USP25-1:1	lncipedia2.1	USP25	+	29761	ubiquitin specific peptidase 25 (EC:3.1.2.15)
CUST_14656_PI429285431	lnc-HDDC3-4:3	lncipedia2.1	BLM	+	641	Bloom syndrome, RecQ helicase-like
CUST_1466_PI429285431	"transcript_id ""ENST00000478772.1"" | genecode_v17"	gencode_v17	SOX14	+	8403	SRY (sex determining region Y)-box 14
CUST_14669_PI429285431	lnc-OPN4-1:1	lncipedia2.1	WAPAL	-	23063	wings apart-like homolog (Drosophila)
CUST_1467_PI429285431	"transcript_id ""ENST00000469216.1"" | genecode_v17"	gencode_v17	SOX14	+	8403	SRY (sex determining region Y)-box 14
CUST_14681_PI429285431	lnc-NKIRAS1-3:1	lncipedia2.1	UBE2E2	+	7325	ubiquitin-conjugating enzyme E2E 2 (UBC4/5 homolog, yeast) (EC:6.3.2.19)
CUST_14682_PI429285431	lnc-HPCAL1-1:3	lncipedia2.1	ODC1	-	4953	ornithine decarboxylase 1 (EC:4.1.1.17)
CUST_14683_PI429285431	lnc-MARCH7-2:1	lncipedia2.1	LY75-CD302	-
CUST_14683_PI429285431	lnc-MARCH7-2:1	lncipedia2.1	LY75	-	4065	lymphocyte antigen 75
CUST_14684_PI429285431	lnc-LVRN.1-1:2	lncipedia2.1	AQPEP	+
CUST_14686_PI429285431	lnc-PRSS23-1:4	lncipedia2.1	FZD4	-	8322	frizzled homolog 4 (Drosophila)
CUST_14689_PI429285431	lnc-CHRAC1-1:1	lncipedia2.1	TRAPPC9	-	83696	trafficking protein particle complex 9
CUST_14690_PI429285431	lnc-KCTD15-1:1	lncipedia2.1	KCTD15	+	79047	potassium channel tetramerisation domain containing 15
CUST_14698_PI429285431	lnc-HNF1A-1:4	lncipedia2.1	SPPL3	-
CUST_14699_PI429285431	lnc-C8orf12-1:1	lncipedia2.1	SLC35G5	+
CUST_1470_PI429285431	"transcript_id ""ENST00000563865.1"" | genecode_v17"	gencode_v17	NMNAT3	-	349565	nicotinamide nucleotide adenylyltransferase 3 (EC:2.7.7.1 2.7.7.18)
CUST_14700_PI429285431	lnc-ZKSCAN1-1:2	lncipedia2.1	ZKSCAN1	+	7586	zinc finger with KRAB and SCAN domains 1
CUST_14702_PI429285431	lnc-ARHGAP6-1:1	lncipedia2.1	HCCS	+	3052	holocytochrome c synthase (cytochrome c heme-lyase) (EC:4.4.1.17)
CUST_14709_PI429285431	lnc-SEL1L3-1:1	lncipedia2.1	SEL1L3	-	23231	sel-1 suppressor of lin-12-like 3 (C. elegans)
CUST_1471_PI429285431	"transcript_id ""ENST00000563865.1"" | genecode_v17"	gencode_v17	NMNAT3	-	349565	nicotinamide nucleotide adenylyltransferase 3 (EC:2.7.7.1 2.7.7.18)
CUST_14713_PI429285431	lnc-ADAM11-1:1	lncipedia2.1	DBF4B	+	80174	DBF4 homolog B (S. cerevisiae)
CUST_14713_PI429285431	lnc-ADAM11-1:1	lncipedia2.1	ADAM11	+	4185	ADAM metallopeptidase domain 11
CUST_14714_PI429285431	lnc-WDR25-2:2	lncipedia2.1	BEGAIN	-	57596	brain-enriched guanylate kinase-associated homolog (rat)
CUST_14719_PI429285431	lnc-DBH-2:1	lncipedia2.1	VAV2	-	7410	vav 2 guanine nucleotide exchange factor
CUST_14721_PI429285431	lnc-RP11-1070N10.3.1-1:2	lncipedia2.1	CLMN	-	79789	calmin (calponin-like, transmembrane)
CUST_14722_PI429285431	lnc-RP11-791J7.2.1-1:3	lncipedia2.1	STT3A	+	3703	STT3, subunit of the oligosaccharyltransferase complex, homolog A (S. cerevisiae) (EC:2.4.1.119)
CUST_14722_PI429285431	lnc-RP11-791J7.2.1-1:3	lncipedia2.1	EI24	+	9538	etoposide induced 2.4 mRNA
CUST_14723_PI429285431	lnc-LGALS3-1:1	lncipedia2.1	DLGAP5	-	9787	discs, large (Drosophila) homolog-associated protein 5
CUST_14724_PI429285431	lnc-FES-1:1	lncipedia2.1	FES	+	2242	feline sarcoma oncogene (EC:2.7.10.2)
CUST_14724_PI429285431	lnc-FES-1:1	lncipedia2.1	MAN2A2	+	4122	mannosidase, alpha, class 2A, member 2 (EC:3.2.1.114)
CUST_14725_PI429285431	lnc-CDK5R2-1:2	lncipedia2.1	FEV	-	54738	FEV (ETS oncogene family)
CUST_14726_PI429285431	lnc-ZBTB44-1:1	lncipedia2.1	ZBTB44	-	29068	zinc finger and BTB domain containing 44
CUST_14726_PI429285431	lnc-ZBTB44-1:1	lncipedia2.1	ST14	+	6768	suppression of tumorigenicity 14 (colon carcinoma) (EC:3.4.21.109)
CUST_14731_PI429285431	lnc-DIRC1-1:2	lncipedia2.1	GULP1	+	51454	GULP, engulfment adaptor PTB domain containing 1
CUST_14737_PI429285431	lnc-DCDC1-1:1	lncipedia2.1	DCDC5	-	196296	doublecortin domain containing 5
CUST_14738_PI429285431	lnc-FAM151A-3:1	lncipedia2.1	SSBP3	-	23648	single stranded DNA binding protein 3
CUST_14741_PI429285431	lnc-RAC3-1:2	lncipedia2.1	LRRC45	+	201255	leucine rich repeat containing 45
CUST_14741_PI429285431	lnc-RAC3-1:2	lncipedia2.1	DCXR	-	51181	dicarbonyl/L-xylulose reductase (EC:1.1.1.10)
CUST_14741_PI429285431	lnc-RAC3-1:2	lncipedia2.1	RFNG	-	5986	RFNG O-fucosylpeptide 3-beta-N-acetylglucosaminyltransferase (EC:2.4.1.222)
CUST_14741_PI429285431	lnc-RAC3-1:2	lncipedia2.1	RAC3	+	5881	ras-related C3 botulinum toxin substrate 3 (rho family, small GTP binding protein Rac3)
CUST_14743_PI429285431	lnc-TMEM189-1:1	lncipedia2.1	TMEM189	-	387521	transmembrane protein 189
CUST_14743_PI429285431	lnc-TMEM189-1:1	lncipedia2.1	TMEM189-UBE2V1	-	387522	TMEM189-UBE2V1 readthrough
CUST_14745_PI429285431	lnc-TMEM98-1:4	lncipedia2.1	TMEM98	+	26022	transmembrane protein 98
CUST_1475_PI429285431	"transcript_id ""ENST00000602556.1"" | genecode_v17"	gencode_v17	TFDP2	-	7029	transcription factor Dp-2 (E2F dimerization partner 2)
CUST_14750_PI429285431	lnc-SNTG2-4:3	lncipedia2.1	TMEM18	-	129787	transmembrane protein 18
CUST_14751_PI429285431	lnc-SNTG2-4:3	lncipedia2.1	TMEM18	-	129787	transmembrane protein 18
CUST_14755_PI429285431	lnc-C20orf166-3:2	lncipedia2.1	GATA5	-	140628	GATA binding protein 5
CUST_14756_PI429285431	lnc-C20orf166-3:2	lncipedia2.1	GATA5	-	140628	GATA binding protein 5
CUST_14757_PI429285431	lnc-C20orf166-3:2	lncipedia2.1	GATA5	-	140628	GATA binding protein 5
CUST_1476_PI429285431	"transcript_id ""ENST00000492307.1"" | genecode_v17"	gencode_v17	CHST2	+	9435	carbohydrate (N-acetylglucosamine-6-O) sulfotransferase 2
CUST_14762_PI429285431	lnc-ZDHHC17-3:1	lncipedia2.1	E2F7	-	144455	E2F transcription factor 7
CUST_14764_PI429285431	lnc-NVL-3:1	lncipedia2.1	FBXO28	+	23219	F-box protein 28
CUST_1477_PI429285431	"transcript_id ""ENST00000483262.1"" | genecode_v17"	gencode_v17	CHST2	+	9435	carbohydrate (N-acetylglucosamine-6-O) sulfotransferase 2
CUST_14773_PI429285431	lnc-TRUB2-1:1	lncipedia2.1	COQ4	+	51117	coenzyme Q4 homolog (S. cerevisiae)
CUST_14773_PI429285431	lnc-TRUB2-1:1	lncipedia2.1	SLC27A4	+	10999	solute carrier family 27 (fatty acid transporter), member 4 (EC:6.2.1.-)
CUST_14778_PI429285431	lnc-SHOC2-2:1	lncipedia2.1	SHOC2	+	8036	soc-2 suppressor of clear homolog (C. elegans)
CUST_1478_PI429285431	"transcript_id ""ENST00000465880.1"" | genecode_v17"	gencode_v17	CHST2	+	9435	carbohydrate (N-acetylglucosamine-6-O) sulfotransferase 2
CUST_14782_PI429285431	lnc-ALX3-3:1	lncipedia2.1	SLC6A17	+	388662	solute carrier family 6, member 17
CUST_14782_PI429285431	lnc-ALX3-3:1	lncipedia2.1	KCNC4	+	3749	potassium voltage-gated channel, Shaw-related subfamily, member 4
CUST_14789_PI429285431	lnc-PALM2-AKAP2-1:1	lncipedia2.1	TXNDC8	-	255220	thioredoxin domain containing 8 (spermatozoa)
CUST_14792_PI429285431	lnc-PTP4A3-1:1	lncipedia2.1	GPR20	-	2843	G protein-coupled receptor 20
CUST_14800_PI429285431	lnc-PAM-4:2	lncipedia2.1	SLCO6A1	-	133482	solute carrier organic anion transporter family, member 6A1
CUST_14806_PI429285431	lnc-AC093726.6.1-1:5	lncipedia2.1	PAXIP1	-	22976	PAX interacting (with transcription-activation domain) protein 1
CUST_14807_PI429285431	lnc-FOXG1-6:2	lncipedia2.1	NOVA1	-	4857	neuro-oncological ventral antigen 1
CUST_14811_PI429285431	lnc-RPL21-1:1	lncipedia2.1	USP12	-	219333	ubiquitin specific peptidase 12 (EC:3.1.2.15)
CUST_14820_PI429285431	lnc-TMEM105-2:11	lncipedia2.1	LOC100130370	-
CUST_14824_PI429285431	lnc-CDH4-1:1	lncipedia2.1	CDH4	+	1002	cadherin 4, type 1, R-cadherin (retinal)
CUST_14826_PI429285431	lnc-NAPB-1:5	lncipedia2.1	NXT1	+	29107	NTF2-like export factor 1
CUST_14826_PI429285431	lnc-NAPB-1:5	lncipedia2.1	GZF1	+	64412	GDNF-inducible zinc finger protein 1
CUST_14827_PI429285431	lnc-AC009365.3.1-1:1	lncipedia2.1	PLXNA4	-	91584	plexin A4
CUST_14833_PI429285431	lnc-IL1R2-1:2	lncipedia2.1	IL1R2	+	7850	interleukin 1 receptor, type II
CUST_14836_PI429285431	lnc-SLC25A32-2:1	lncipedia2.1	DCAF13	+	25879	DDB1 and CUL4 associated factor 13
CUST_14840_PI429285431	lnc-C14orf101-3:1	lncipedia2.1	OTX2	-	5015	orthodenticle homeobox 2
CUST_14846_PI429285431	lnc-RAD23B-2:2	lncipedia2.1	RAD23B	+	5887	RAD23 homolog B (S. cerevisiae)
CUST_14850_PI429285431	lnc-TMSB4X-1:1	lncipedia2.1	FAM9C	-	171484	family with sequence similarity 9, member C
CUST_14855_PI429285431	lnc-MRPL44-1:1	lncipedia2.1	SERPINE2	-	5270	serpin peptidase inhibitor, clade E (nexin, plasminogen activator inhibitor type 1), member 2
CUST_14856_PI429285431	lnc-PFAS-1:2	lncipedia2.1	C17orf59	-	54785	chromosome 17 open reading frame 59
CUST_14856_PI429285431	lnc-PFAS-1:2	lncipedia2.1	TMEM107	-	84314	transmembrane protein 107
CUST_14859_PI429285431	lnc-SOCS6-1:2	lncipedia2.1	SOCS6	+	9306	suppressor of cytokine signaling 6
CUST_14861_PI429285431	lnc-CSNK1A1-1:1	lncipedia2.1	ARHGEF37	+
CUST_14876_PI429285431	lnc-GABRB2-2:1	lncipedia2.1	GABRA1	+	2554	gamma-aminobutyric acid (GABA) A receptor, alpha 1
CUST_14877_PI429285431	lnc-AC092117.1-1:3	lncipedia2.1	SRRM2	+	23524	serine/arginine repetitive matrix 2
CUST_14879_PI429285431	lnc-AL360004.1-1:1	lncipedia2.1	GPR107	+	57720	G protein-coupled receptor 107
CUST_14880_PI429285431	lnc-AL360004.1-1:1	lncipedia2.1	GPR107	+	57720	G protein-coupled receptor 107
CUST_14884_PI429285431	lnc-EIF2AK4-1:2	lncipedia2.1	GPR176	-	11245	G protein-coupled receptor 176
CUST_14884_PI429285431	lnc-EIF2AK4-1:2	lncipedia2.1	EIF2AK4	+	440275	eukaryotic translation initiation factor 2 alpha kinase 4 (EC:2.7.11.1)
CUST_14885_PI429285431	lnc-EIF2AK4-1:2	lncipedia2.1	EIF2AK4	+	440275	eukaryotic translation initiation factor 2 alpha kinase 4 (EC:2.7.11.1)
CUST_14885_PI429285431	lnc-EIF2AK4-1:2	lncipedia2.1	GPR176	-	11245	G protein-coupled receptor 176
CUST_14886_PI429285431	lnc-AC012313.1-1:1	lncipedia2.1	ZNF584	+	201514	zinc finger protein 584
CUST_14886_PI429285431	lnc-AC012313.1-1:1	lncipedia2.1	LOC646862	+
CUST_14887_PI429285431	lnc-MRPS25-4:1	lncipedia2.1	CCDC174	+
CUST_14889_PI429285431	lnc-SIX1-1:1	lncipedia2.1	SIX1	-	6495	SIX homeobox 1
CUST_14891_PI429285431	lnc-TACC2-2:1	lncipedia2.1	ATE1	-	11101	arginyltransferase 1 (EC:2.3.2.8)
CUST_14895_PI429285431	lnc-MRPS27-1:1	lncipedia2.1	MAP1B	+	4131	microtubule-associated protein 1B
CUST_14902_PI429285431	lnc-SETD6-3:3	lncipedia2.1	LOC729159	-
CUST_14904_PI429285431	lnc-AQP1-1:1	lncipedia2.1	GHRHR	+	2692	growth hormone releasing hormone receptor
CUST_14907_PI429285431	lnc-LRRIQ1-1:2	lncipedia2.1	SLC6A15	-	55117	solute carrier family 6 (neutral amino acid transporter), member 15
CUST_14908_PI429285431	lnc-TOX3-1:3	lncipedia2.1	TOX3	-	27324	TOX high mobility group box family member 3
CUST_14909_PI429285431	lnc-ANKDD1B-1:1	lncipedia2.1	POLK	+	51426	polymerase (DNA directed) kappa (EC:2.7.7.7)
CUST_14909_PI429285431	lnc-ANKDD1B-1:1	lncipedia2.1	ANKDD1B	+	728780	ankyrin repeat and death domain containing 1B
CUST_1491_PI429285431	"transcript_id ""ENST00000462931.1"" | genecode_v17"	gencode_v17	TM4SF1	-	4071	transmembrane 4 L six family member 1
CUST_14911_PI429285431	lnc-CNNM1-2:1	lncipedia2.1	HPSE2	-	60495	heparanase 2
CUST_14919_PI429285431	lnc-VAX1-1:5	lncipedia2.1	VAX1	-	11023	ventral anterior homeobox 1
CUST_1492_PI429285431	"transcript_id ""ENST00000471176.2"" | genecode_v17"	gencode_v17	PFN2	-	5217	profilin 2
CUST_14921_PI429285431	lnc-WDR33-1:1	lncipedia2.1	WDR33	-	55339	WD repeat domain 33
CUST_14921_PI429285431	lnc-WDR33-1:1	lncipedia2.1	SFT2D3	+	84826	SFT2 domain containing 3
CUST_14922_PI429285431	lnc-CDK9-1:2	lncipedia2.1	SH2D3C	-	10044	SH2 domain containing 3C
CUST_14922_PI429285431	lnc-CDK9-1:2	lncipedia2.1	CDK9	+	1025	cyclin-dependent kinase 9 (EC:2.7.11.23 2.7.11.22)
CUST_14925_PI429285431	lnc-PGPEP1L-1:2	lncipedia2.1	SYNM	+	23336	synemin, intermediate filament protein
CUST_14928_PI429285431	lnc-NDUFS5-1:1	lncipedia2.1	NDUFS5	+	4725	NADH dehydrogenase (ubiquinone) Fe-S protein 5, 15kDa (NADH-coenzyme Q reductase)
CUST_14929_PI429285431	lnc-NME4-1:2	lncipedia2.1	TMEM8A	-	58986	transmembrane protein 8A
CUST_1493_PI429285431	"transcript_id ""ENST00000323689.9"" | genecode_v17"	gencode_v17	PFN2	-	5217	profilin 2
CUST_14935_PI429285431	lnc-HOXB7-1:1	lncipedia2.1	HOXB9	-	3219	homeobox B9
CUST_14942_PI429285431	lnc-ABI3-1:3	lncipedia2.1	PHOSPHO1	-	162466	phosphatase, orphan 1 (EC:3.1.3.75)
CUST_14947_PI429285431	lnc-RHPN1-3:1	lncipedia2.1	MAFA	-	389692	v-maf musculoaponeurotic fibrosarcoma oncogene homolog A (avian)
CUST_14956_PI429285431	lnc-FGFBP1-1:1	lncipedia2.1	CD38	+	952	CD38 molecule (EC:3.2.2.5)
CUST_14964_PI429285431	lnc-TMEM217-1:1	lncipedia2.1	TBC1D22B	+	55633	TBC1 domain family, member 22B
CUST_14968_PI429285431	lnc-MAPK8IP2-1:7	lncipedia2.1	CHKB	-	1120	choline kinase beta (EC:2.7.1.32 2.7.1.82)
CUST_14968_PI429285431	lnc-MAPK8IP2-1:7	lncipedia2.1	CPT1B	-	1375	carnitine palmitoyltransferase 1B (muscle) (EC:2.3.1.21)
CUST_14969_PI429285431	lnc-MAPK8IP2-1:7	lncipedia2.1	CPT1B	-	1375	carnitine palmitoyltransferase 1B (muscle) (EC:2.3.1.21)
CUST_14969_PI429285431	lnc-MAPK8IP2-1:7	lncipedia2.1	CHKB	-	1120	choline kinase beta (EC:2.7.1.32 2.7.1.82)
CUST_14971_PI429285431	lnc-FGF8-1:2	lncipedia2.1	FGF8	-	2253	fibroblast growth factor 8 (androgen-induced)
CUST_14973_PI429285431	lnc-GIMAP8-1:6	lncipedia2.1	GIMAP8	+	155038	GTPase, IMAP family member 8
CUST_14976_PI429285431	lnc-C6orf123-1:1	lncipedia2.1	MLLT4	+	4301	myeloid/lymphoid or mixed-lineage leukemia (trithorax homolog, Drosophila); translocated to, 4
CUST_14981_PI429285431	lnc-EZH2-1:1	lncipedia2.1	C7orf33	+	202865	chromosome 7 open reading frame 33
CUST_14982_PI429285431	lnc-IAH1-2:3	lncipedia2.1	ADAM17	-	6868	ADAM metallopeptidase domain 17 (EC:3.4.24.86)
CUST_14984_PI429285431	lnc-CEP68-1:2	lncipedia2.1	SLC1A4	+	6509	solute carrier family 1 (glutamate/neutral amino acid transporter), member 4
CUST_14986_PI429285431	lnc-CKAP2L-1:1	lncipedia2.1	SLC20A1	+	6574	solute carrier family 20 (phosphate transporter), member 1
CUST_14987_PI429285431	lnc-C17orf97-7:1	lncipedia2.1	RPH3AL	-	9501	rabphilin 3A-like (without C2 domains)
CUST_14988_PI429285431	lnc-TBC1D19-4:4	lncipedia2.1	STIM2	+	57620	stromal interaction molecule 2
CUST_1499_PI429285431	"transcript_id ""ENST00000485020.1"" | genecode_v17"	gencode_v17	AADAC	+	13	arylacetamide deacetylase (esterase) (EC:3.1.1.-)
CUST_14998_PI429285431	lnc-TSEN2-1:2	lncipedia2.1	TSEN2	+	80746	tRNA splicing endonuclease 2 homolog (S. cerevisiae) (EC:3.1.27.9)
CUST_15_PI429285431	"transcript_id ""ENST00000438705.3"" | genecode_v17"	gencode_v17	MYO1G	-	64005	myosin IG
CUST_15001_PI429285431	lnc-CTAGE5-1:6	lncipedia2.1	FBXO33	-	254170	F-box protein 33
CUST_15004_PI429285431	lnc-KATNA1-1:1	lncipedia2.1	KATNA1	-	11104	katanin p60 (ATPase-containing) subunit A 1 (EC:3.6.4.3)
CUST_15004_PI429285431	lnc-KATNA1-1:1	lncipedia2.1	GINM1	+
CUST_15010_PI429285431	lnc-IKZF2-3:1	lncipedia2.1	SPAG16	+	79582	sperm associated antigen 16
CUST_15010_PI429285431	lnc-IKZF2-3:1	lncipedia2.1	LOC100130451	-
CUST_15024_PI429285431	lnc-EPN1-1:1	lncipedia2.1	NLRP9	-	338321	NLR family, pyrin domain containing 9
CUST_15024_PI429285431	lnc-EPN1-1:1	lncipedia2.1	EPN1	+	29924	epsin 1
CUST_15028_PI429285431	lnc-FSCN2-1:2	lncipedia2.1	FSCN2	+	25794	fascin homolog 2, actin-bundling protein, retinal (Strongylocentrotus purpuratus)
CUST_15028_PI429285431	lnc-FSCN2-1:2	lncipedia2.1	ACTG1	-	71	actin, gamma 1
CUST_15038_PI429285431	lnc-GMPS-1:1	lncipedia2.1	SLC33A1	-	9197	solute carrier family 33 (acetyl-CoA transporter), member 1
CUST_15038_PI429285431	lnc-GMPS-1:1	lncipedia2.1	GMPS	+	8833	guanine monphosphate synthetase (EC:6.3.5.2)
CUST_15049_PI429285431	lnc-GPR27-1:4	lncipedia2.1	PROK2	-	60675	prokineticin 2
CUST_15053_PI429285431	lnc-EGLN1-1:1	lncipedia2.1	TSNAX	+	7257	translin-associated factor X
CUST_15054_PI429285431	lnc-C9orf150-1:1	lncipedia2.1	LURAP1L	+
CUST_15055_PI429285431	lnc-TNP1-2:1	lncipedia2.1	TNP1	-	7141	transition protein 1 (during histone to protamine replacement)
CUST_15064_PI429285431	lnc-EIF2B5-1:1	lncipedia2.1	MAGEF1	-	64110	melanoma antigen family F, 1
CUST_15066_PI429285431	lnc-AL079342.1-1:1	lncipedia2.1	RNGTT	-	8732	RNA guanylyltransferase and 5'-phosphatase (EC:2.7.7.50 3.1.3.33)
CUST_15068_PI429285431	lnc-CETN1-1:1	lncipedia2.1	CETN1	+	1068	centrin, EF-hand protein, 1
CUST_15070_PI429285431	lnc-CMPK2-13:3	lncipedia2.1	SOX11	+	6664	SRY (sex determining region Y)-box 11
CUST_15075_PI429285431	lnc-RTEL1.1-1:1	lncipedia2.1	GMEB2	-	26205	glucocorticoid modulatory element binding protein 2
CUST_15076_PI429285431	lnc-ASAP1-1:1	lncipedia2.1	ASAP1	-	50807	ArfGAP with SH3 domain, ankyrin repeat and PH domain 1
CUST_15078_PI429285431	lnc-CALN1-1:7	lncipedia2.1	AUTS2	+	26053	autism susceptibility candidate 2
CUST_15079_PI429285431	lnc-DCAF10-2:1	lncipedia2.1	SLC25A51	-
CUST_15089_PI429285431	lnc-DNAH8-1:1	lncipedia2.1	DNAH8	+	1769	dynein, axonemal, heavy chain 8
CUST_15099_PI429285431	lnc-ANKRD27-2:2	lncipedia2.1	ZNF507	+	22847	zinc finger protein 507
CUST_15099_PI429285431	lnc-ANKRD27-2:2	lncipedia2.1	DPY19L3	+	147991	dpy-19-like 3 (C. elegans)
CUST_15118_PI429285431	lnc-SLC25A26-1:1	lncipedia2.1	MAGI1	-	9223	membrane associated guanylate kinase, WW and PDZ domain containing 1
CUST_15119_PI429285431	lnc-PRKAB2-1:1	lncipedia2.1	PRKAB2	-	5565	protein kinase, AMP-activated, beta 2 non-catalytic subunit
CUST_15123_PI429285431	lnc-TOMM34-1:3	lncipedia2.1	TOMM34	-	10953	translocase of outer mitochondrial membrane 34
CUST_15123_PI429285431	lnc-TOMM34-1:3	lncipedia2.1	STK4	+	6789	serine/threonine kinase 4 (EC:2.7.11.1)
CUST_15125_PI429285431	lnc-WISP3-2:1	lncipedia2.1	FYN	-	2534	FYN oncogene related to SRC, FGR, YES (EC:2.7.10.2)
CUST_15126_PI429285431	lnc-ERGIC1-1:2	lncipedia2.1	ERGIC1	+	57222	endoplasmic reticulum-golgi intermediate compartment (ERGIC) 1
[truncated: 41,403 more rows]
