# Supplementary material for: Long noncoding RNA expression profile and association with SLEDAI score in monocyte-derived dendritic cells from patients with systematic lupus erythematosus
Source: Arthritis Res Ther. 2018 Jul 11;20:138. doi: 10.1186/s13075-018-1640-x (PMC6042324; doi:10.1186/s13075-018-1640-x)
Supplement: Supplementary file 5 — Table S4. The predicted trans-associated genes of the differentially expressed lncRNAs. (XLSX 7838 kb) [file 13075_2018_1640_MOESM5_ESM.xlsx]

## Sheet: human_v5_lncRNA
probeID	refseq_accession	source	trans_target_symbol	trans_target_strand	trans_target_geneID	trans_target_genename
CUST_43224_PI429285431	ENST00000366360 havana:sense_intronic chromosome:GRCh37:11:47535157:47536441:-1 gene:ENSG00000270072 gene_biotype:sense_intronic transcript_biotype:sense_intronic	ensembl.GRCh37.72	AMBRA1	-	55626	autophagy/beclin-1 regulator 1
CUST_43224_PI429285431	ENST00000366360 havana:sense_intronic chromosome:GRCh37:11:47535157:47536441:-1 gene:ENSG00000270072 gene_biotype:sense_intronic transcript_biotype:sense_intronic	ensembl.GRCh37.72	BTG3	-	10950	BTG family, member 3
CUST_43224_PI429285431	ENST00000366360 havana:sense_intronic chromosome:GRCh37:11:47535157:47536441:-1 gene:ENSG00000270072 gene_biotype:sense_intronic transcript_biotype:sense_intronic	ensembl.GRCh37.72	CNGA1	-	1259	cyclic nucleotide gated channel alpha 1
CUST_43224_PI429285431	ENST00000366360 havana:sense_intronic chromosome:GRCh37:11:47535157:47536441:-1 gene:ENSG00000270072 gene_biotype:sense_intronic transcript_biotype:sense_intronic	ensembl.GRCh37.72	FAM122C	+	159091	family with sequence similarity 122C
CUST_43224_PI429285431	ENST00000366360 havana:sense_intronic chromosome:GRCh37:11:47535157:47536441:-1 gene:ENSG00000270072 gene_biotype:sense_intronic transcript_biotype:sense_intronic	ensembl.GRCh37.72	LOC100144595	-
CUST_43224_PI429285431	ENST00000366360 havana:sense_intronic chromosome:GRCh37:11:47535157:47536441:-1 gene:ENSG00000270072 gene_biotype:sense_intronic transcript_biotype:sense_intronic	ensembl.GRCh37.72	MYL10	-	93408	myosin, light chain 10, regulatory
CUST_43224_PI429285431	ENST00000366360 havana:sense_intronic chromosome:GRCh37:11:47535157:47536441:-1 gene:ENSG00000270072 gene_biotype:sense_intronic transcript_biotype:sense_intronic	ensembl.GRCh37.72	PODXL	-	5420	podocalyxin-like
CUST_43224_PI429285431	ENST00000366360 havana:sense_intronic chromosome:GRCh37:11:47535157:47536441:-1 gene:ENSG00000270072 gene_biotype:sense_intronic transcript_biotype:sense_intronic	ensembl.GRCh37.72	REL	+	5966	v-rel reticuloendotheliosis viral oncogene homolog (avian)
CUST_43224_PI429285431	ENST00000366360 havana:sense_intronic chromosome:GRCh37:11:47535157:47536441:-1 gene:ENSG00000270072 gene_biotype:sense_intronic transcript_biotype:sense_intronic	ensembl.GRCh37.72	RQCD1	+	9125	RCD1 required for cell differentiation1 homolog (S. pombe)
CUST_43224_PI429285431	ENST00000366360 havana:sense_intronic chromosome:GRCh37:11:47535157:47536441:-1 gene:ENSG00000270072 gene_biotype:sense_intronic transcript_biotype:sense_intronic	ensembl.GRCh37.72	SLC4A8	+	9498	solute carrier family 4, sodium bicarbonate cotransporter, member 8
CUST_43224_PI429285431	ENST00000366360 havana:sense_intronic chromosome:GRCh37:11:47535157:47536441:-1 gene:ENSG00000270072 gene_biotype:sense_intronic transcript_biotype:sense_intronic	ensembl.GRCh37.72	STAP2	-	55620	signal transducing adaptor family member 2
CUST_43224_PI429285431	ENST00000366360 havana:sense_intronic chromosome:GRCh37:11:47535157:47536441:-1 gene:ENSG00000270072 gene_biotype:sense_intronic transcript_biotype:sense_intronic	ensembl.GRCh37.72	WDR27	-	253769	WD repeat domain 27
CUST_43224_PI429285431	ENST00000366360 havana:sense_intronic chromosome:GRCh37:11:47535157:47536441:-1 gene:ENSG00000270072 gene_biotype:sense_intronic transcript_biotype:sense_intronic	ensembl.GRCh37.72	ZNF493	+	284443	zinc finger protein 493
CUST_43224_PI429285431	ENST00000366360 havana:sense_intronic chromosome:GRCh37:11:47535157:47536441:-1 gene:ENSG00000270072 gene_biotype:sense_intronic transcript_biotype:sense_intronic	ensembl.GRCh37.72	ZNF700	+	90592	zinc finger protein 700
CUST_43224_PI429285431	ENST00000366360 havana:sense_intronic chromosome:GRCh37:11:47535157:47536441:-1 gene:ENSG00000270072 gene_biotype:sense_intronic transcript_biotype:sense_intronic	ensembl.GRCh37.72	ZNF701	+	55762	zinc finger protein 701
CUST_41276_PI429285431	ENST00000384837 ncrna:miRNA chromosome:GRCh37:14:101348220:101348343:1 gene:ENSG00000207569 gene_biotype:miRNA transcript_biotype:miRNA	ensembl.GRCh37.72	RTL1	-	388015	retrotransposon-like 1
CUST_41723_PI429285431	ENST00000384876 ncrna:miRNA chromosome:GRCh37:14:101349316:101349412:1 gene:ENSG00000207608 gene_biotype:miRNA transcript_biotype:miRNA	ensembl.GRCh37.72	RTL1	-	388015	retrotransposon-like 1
CUST_41313_PI429285431	ENST00000385207 ncrna:miRNA chromosome:GRCh37:14:101351034:101351125:1 gene:ENSG00000207942 gene_biotype:miRNA transcript_biotype:miRNA	ensembl.GRCh37.72	RTL1	-	388015	retrotransposon-like 1
CUST_41904_PI429285431	ENST00000385266 ncrna:miRNA chromosome:GRCh37:14:101347344:101347457:1 gene:ENSG00000208001 gene_biotype:miRNA transcript_biotype:miRNA	ensembl.GRCh37.72	RTL1	-	388015	retrotransposon-like 1
CUST_41214_PI429285431	ENST00000408263 ncrna:miRNA chromosome:GRCh37:X:154612749:154612847:-1 gene:ENSG00000221190 gene_biotype:miRNA transcript_biotype:miRNA	ensembl.GRCh37.72	F8A1	+	8263	coagulation factor VIII-associated (intronic transcript) 1
CUST_41214_PI429285431	ENST00000408263 ncrna:miRNA chromosome:GRCh37:X:154612749:154612847:-1 gene:ENSG00000221190 gene_biotype:miRNA transcript_biotype:miRNA	ensembl.GRCh37.72	F8A1	-	8263	coagulation factor VIII-associated (intronic transcript) 1
CUST_41214_PI429285431	ENST00000408263 ncrna:miRNA chromosome:GRCh37:X:154612749:154612847:-1 gene:ENSG00000221190 gene_biotype:miRNA transcript_biotype:miRNA	ensembl.GRCh37.72	F8A2	+	474383	coagulation factor VIII-associated (intronic transcript) 2
CUST_41214_PI429285431	ENST00000408263 ncrna:miRNA chromosome:GRCh37:X:154612749:154612847:-1 gene:ENSG00000221190 gene_biotype:miRNA transcript_biotype:miRNA	ensembl.GRCh37.72	F8A2	-	474383	coagulation factor VIII-associated (intronic transcript) 2
CUST_41214_PI429285431	ENST00000408263 ncrna:miRNA chromosome:GRCh37:X:154612749:154612847:-1 gene:ENSG00000221190 gene_biotype:miRNA transcript_biotype:miRNA	ensembl.GRCh37.72	F8A3	+	474384	coagulation factor VIII-associated (intronic transcript) 3
CUST_41214_PI429285431	ENST00000408263 ncrna:miRNA chromosome:GRCh37:X:154612749:154612847:-1 gene:ENSG00000221190 gene_biotype:miRNA transcript_biotype:miRNA	ensembl.GRCh37.72	F8A3	-	474384	coagulation factor VIII-associated (intronic transcript) 3
CUST_41881_PI429285431	ENST00000408865 ncrna:miRNA chromosome:GRCh37:15:44085857:44085957:-1 gene:ENSG00000221792 gene_biotype:miRNA transcript_biotype:miRNA	ensembl.GRCh37.72	SERF2	+	10169	small EDRK-rich factor 2
CUST_42117_PI429285431	ENST00000410589 ncrna:miRNA chromosome:GRCh37:15:82336635:82336717:1 gene:ENSG00000222521 gene_biotype:miRNA transcript_biotype:miRNA	ensembl.GRCh37.72	MEX3A	-	92312	mex-3 homolog A (C. elegans)
CUST_42117_PI429285431	ENST00000410589 ncrna:miRNA chromosome:GRCh37:15:82336635:82336717:1 gene:ENSG00000222521 gene_biotype:miRNA transcript_biotype:miRNA	ensembl.GRCh37.72	MEX3B	-	84206	mex-3 homolog B (C. elegans)
CUST_42117_PI429285431	ENST00000410589 ncrna:miRNA chromosome:GRCh37:15:82336635:82336717:1 gene:ENSG00000222521 gene_biotype:miRNA transcript_biotype:miRNA	ensembl.GRCh37.72	MEX3D	-	399664	mex-3 homolog D (C. elegans)
CUST_41599_PI429285431	ENST00000410679 ncrna:miRNA chromosome:GRCh37:1:156047164:156047245:1 gene:ENSG00000222611 gene_biotype:miRNA transcript_biotype:miRNA	ensembl.GRCh37.72	MEX3A	-	92312	mex-3 homolog A (C. elegans)
CUST_41599_PI429285431	ENST00000410679 ncrna:miRNA chromosome:GRCh37:1:156047164:156047245:1 gene:ENSG00000222611 gene_biotype:miRNA transcript_biotype:miRNA	ensembl.GRCh37.72	MEX3B	-	84206	mex-3 homolog B (C. elegans)
CUST_41599_PI429285431	ENST00000410679 ncrna:miRNA chromosome:GRCh37:1:156047164:156047245:1 gene:ENSG00000222611 gene_biotype:miRNA transcript_biotype:miRNA	ensembl.GRCh37.72	MEX3D	-	399664	mex-3 homolog D (C. elegans)
CUST_41763_PI429285431	ENST00000410788 ncrna:miRNA chromosome:GRCh37:19:1556604:1556685:1 gene:ENSG00000222720 gene_biotype:miRNA transcript_biotype:miRNA	ensembl.GRCh37.72	MEX3A	-	92312	mex-3 homolog A (C. elegans)
CUST_41763_PI429285431	ENST00000410788 ncrna:miRNA chromosome:GRCh37:19:1556604:1556685:1 gene:ENSG00000222720 gene_biotype:miRNA transcript_biotype:miRNA	ensembl.GRCh37.72	MEX3B	-	84206	mex-3 homolog B (C. elegans)
CUST_41763_PI429285431	ENST00000410788 ncrna:miRNA chromosome:GRCh37:19:1556604:1556685:1 gene:ENSG00000222720 gene_biotype:miRNA transcript_biotype:miRNA	ensembl.GRCh37.72	MEX3D	-	399664	mex-3 homolog D (C. elegans)
CUST_42011_PI429285431	ENST00000411067 ncrna:miRNA chromosome:GRCh37:18:20716399:20716476:-1 gene:ENSG00000222999 gene_biotype:miRNA transcript_biotype:miRNA	ensembl.GRCh37.72	CABLES1	+	91768	Cdk5 and Abl enzyme substrate 1
CUST_43246_PI429285431	ENST00000418571 havana:sense_intronic chromosome:GRCh37:9:8700595:8701552:-1 gene:ENSG00000235389 gene_biotype:sense_intronic transcript_biotype:sense_intronic	ensembl.GRCh37.72	C8orf44	+	56260	chromosome 8 open reading frame 44
CUST_43246_PI429285431	ENST00000418571 havana:sense_intronic chromosome:GRCh37:9:8700595:8701552:-1 gene:ENSG00000235389 gene_biotype:sense_intronic transcript_biotype:sense_intronic	ensembl.GRCh37.72	CAGE1	-	285782	cancer antigen 1
CUST_43246_PI429285431	ENST00000418571 havana:sense_intronic chromosome:GRCh37:9:8700595:8701552:-1 gene:ENSG00000235389 gene_biotype:sense_intronic transcript_biotype:sense_intronic	ensembl.GRCh37.72	CYB561D1	+	284613	cytochrome b-561 domain containing 1
CUST_43246_PI429285431	ENST00000418571 havana:sense_intronic chromosome:GRCh37:9:8700595:8701552:-1 gene:ENSG00000235389 gene_biotype:sense_intronic transcript_biotype:sense_intronic	ensembl.GRCh37.72	FBLIM1	+	54751	filamin binding LIM protein 1
CUST_43246_PI429285431	ENST00000418571 havana:sense_intronic chromosome:GRCh37:9:8700595:8701552:-1 gene:ENSG00000235389 gene_biotype:sense_intronic transcript_biotype:sense_intronic	ensembl.GRCh37.72	JAM2	+	58494	junctional adhesion molecule 2
CUST_43246_PI429285431	ENST00000418571 havana:sense_intronic chromosome:GRCh37:9:8700595:8701552:-1 gene:ENSG00000235389 gene_biotype:sense_intronic transcript_biotype:sense_intronic	ensembl.GRCh37.72	PKP2	-	5318	plakophilin 2
CUST_43246_PI429285431	ENST00000418571 havana:sense_intronic chromosome:GRCh37:9:8700595:8701552:-1 gene:ENSG00000235389 gene_biotype:sense_intronic transcript_biotype:sense_intronic	ensembl.GRCh37.72	TCTN1	+	79600	tectonic family member 1
CUST_43246_PI429285431	ENST00000418571 havana:sense_intronic chromosome:GRCh37:9:8700595:8701552:-1 gene:ENSG00000235389 gene_biotype:sense_intronic transcript_biotype:sense_intronic	ensembl.GRCh37.72	ZNF429	+	353088	zinc finger protein 429
CUST_43234_PI429285431	ENST00000432047 havana:sense_intronic chromosome:GRCh37:3:196639972:196641450:1 gene:ENSG00000230732 gene_biotype:sense_intronic transcript_biotype:sense_intronic	ensembl.GRCh37.72	BIRC5	+	332	baculoviral IAP repeat-containing 5
CUST_43234_PI429285431	ENST00000432047 havana:sense_intronic chromosome:GRCh37:3:196639972:196641450:1 gene:ENSG00000230732 gene_biotype:sense_intronic transcript_biotype:sense_intronic	ensembl.GRCh37.72	C8orf44	+	56260	chromosome 8 open reading frame 44
CUST_43234_PI429285431	ENST00000432047 havana:sense_intronic chromosome:GRCh37:3:196639972:196641450:1 gene:ENSG00000230732 gene_biotype:sense_intronic transcript_biotype:sense_intronic	ensembl.GRCh37.72	CAGE1	-	285782	cancer antigen 1
CUST_43234_PI429285431	ENST00000432047 havana:sense_intronic chromosome:GRCh37:3:196639972:196641450:1 gene:ENSG00000230732 gene_biotype:sense_intronic transcript_biotype:sense_intronic	ensembl.GRCh37.72	CYB561D1	+	284613	cytochrome b-561 domain containing 1
CUST_43234_PI429285431	ENST00000432047 havana:sense_intronic chromosome:GRCh37:3:196639972:196641450:1 gene:ENSG00000230732 gene_biotype:sense_intronic transcript_biotype:sense_intronic	ensembl.GRCh37.72	ISY1	-	57461	ISY1 splicing factor homolog (S. cerevisiae)
CUST_43234_PI429285431	ENST00000432047 havana:sense_intronic chromosome:GRCh37:3:196639972:196641450:1 gene:ENSG00000230732 gene_biotype:sense_intronic transcript_biotype:sense_intronic	ensembl.GRCh37.72	JAM2	+	58494	junctional adhesion molecule 2
CUST_43234_PI429285431	ENST00000432047 havana:sense_intronic chromosome:GRCh37:3:196639972:196641450:1 gene:ENSG00000230732 gene_biotype:sense_intronic transcript_biotype:sense_intronic	ensembl.GRCh37.72	NANOGNB	+
CUST_43234_PI429285431	ENST00000432047 havana:sense_intronic chromosome:GRCh37:3:196639972:196641450:1 gene:ENSG00000230732 gene_biotype:sense_intronic transcript_biotype:sense_intronic	ensembl.GRCh37.72	OR1J1	-	347168	olfactory receptor, family 1, subfamily J, member 1
CUST_43234_PI429285431	ENST00000432047 havana:sense_intronic chromosome:GRCh37:3:196639972:196641450:1 gene:ENSG00000230732 gene_biotype:sense_intronic transcript_biotype:sense_intronic	ensembl.GRCh37.72	PKP2	-	5318	plakophilin 2
CUST_43234_PI429285431	ENST00000432047 havana:sense_intronic chromosome:GRCh37:3:196639972:196641450:1 gene:ENSG00000230732 gene_biotype:sense_intronic transcript_biotype:sense_intronic	ensembl.GRCh37.72	SEPP1	-	6414	selenoprotein P, plasma, 1
CUST_43234_PI429285431	ENST00000432047 havana:sense_intronic chromosome:GRCh37:3:196639972:196641450:1 gene:ENSG00000230732 gene_biotype:sense_intronic transcript_biotype:sense_intronic	ensembl.GRCh37.72	TSFM	+	10102	Ts translation elongation factor, mitochondrial
CUST_43234_PI429285431	ENST00000432047 havana:sense_intronic chromosome:GRCh37:3:196639972:196641450:1 gene:ENSG00000230732 gene_biotype:sense_intronic transcript_biotype:sense_intronic	ensembl.GRCh37.72	YIF1B	-	90522	Yip1 interacting factor homolog B (S. cerevisiae)
CUST_43234_PI429285431	ENST00000432047 havana:sense_intronic chromosome:GRCh37:3:196639972:196641450:1 gene:ENSG00000230732 gene_biotype:sense_intronic transcript_biotype:sense_intronic	ensembl.GRCh37.72	ZNF429	+	353088	zinc finger protein 429
CUST_43212_PI429285431	ENST00000450483 havana:sense_intronic chromosome:GRCh37:6:128768543:128770446:-1 gene:ENSG00000182404 gene_biotype:sense_intronic transcript_biotype:sense_intronic	ensembl.GRCh37.72	ADRA1A	-	148	adrenergic, alpha-1A-, receptor
CUST_43212_PI429285431	ENST00000450483 havana:sense_intronic chromosome:GRCh37:6:128768543:128770446:-1 gene:ENSG00000182404 gene_biotype:sense_intronic transcript_biotype:sense_intronic	ensembl.GRCh37.72	AGBL2	-	79841	ATP/GTP binding protein-like 2
CUST_43212_PI429285431	ENST00000450483 havana:sense_intronic chromosome:GRCh37:6:128768543:128770446:-1 gene:ENSG00000182404 gene_biotype:sense_intronic transcript_biotype:sense_intronic	ensembl.GRCh37.72	ANKDD1A	+	348094	ankyrin repeat and death domain containing 1A
CUST_43212_PI429285431	ENST00000450483 havana:sense_intronic chromosome:GRCh37:6:128768543:128770446:-1 gene:ENSG00000182404 gene_biotype:sense_intronic transcript_biotype:sense_intronic	ensembl.GRCh37.72	ANO6	+	196527	anoctamin 6
CUST_43212_PI429285431	ENST00000450483 havana:sense_intronic chromosome:GRCh37:6:128768543:128770446:-1 gene:ENSG00000182404 gene_biotype:sense_intronic transcript_biotype:sense_intronic	ensembl.GRCh37.72	BCAS4	+	55653	breast carcinoma amplified sequence 4
CUST_43212_PI429285431	ENST00000450483 havana:sense_intronic chromosome:GRCh37:6:128768543:128770446:-1 gene:ENSG00000182404 gene_biotype:sense_intronic transcript_biotype:sense_intronic	ensembl.GRCh37.72	BCL2L11	+	10018	BCL2-like 11 (apoptosis facilitator)
CUST_43212_PI429285431	ENST00000450483 havana:sense_intronic chromosome:GRCh37:6:128768543:128770446:-1 gene:ENSG00000182404 gene_biotype:sense_intronic transcript_biotype:sense_intronic	ensembl.GRCh37.72	BTG3	-	10950	BTG family, member 3
CUST_43212_PI429285431	ENST00000450483 havana:sense_intronic chromosome:GRCh37:6:128768543:128770446:-1 gene:ENSG00000182404 gene_biotype:sense_intronic transcript_biotype:sense_intronic	ensembl.GRCh37.72	C11orf88	+	399949	chromosome 11 open reading frame 88
CUST_43212_PI429285431	ENST00000450483 havana:sense_intronic chromosome:GRCh37:6:128768543:128770446:-1 gene:ENSG00000182404 gene_biotype:sense_intronic transcript_biotype:sense_intronic	ensembl.GRCh37.72	C15orf40	-	123207	chromosome 15 open reading frame 40
CUST_43212_PI429285431	ENST00000450483 havana:sense_intronic chromosome:GRCh37:6:128768543:128770446:-1 gene:ENSG00000182404 gene_biotype:sense_intronic transcript_biotype:sense_intronic	ensembl.GRCh37.72	CCNJL	-	79616	cyclin J-like
CUST_43212_PI429285431	ENST00000450483 havana:sense_intronic chromosome:GRCh37:6:128768543:128770446:-1 gene:ENSG00000182404 gene_biotype:sense_intronic transcript_biotype:sense_intronic	ensembl.GRCh37.72	CGA	-	1081	glycoprotein hormones, alpha polypeptide
CUST_43212_PI429285431	ENST00000450483 havana:sense_intronic chromosome:GRCh37:6:128768543:128770446:-1 gene:ENSG00000182404 gene_biotype:sense_intronic transcript_biotype:sense_intronic	ensembl.GRCh37.72	CREM	+	1390	cAMP responsive element modulator
CUST_43212_PI429285431	ENST00000450483 havana:sense_intronic chromosome:GRCh37:6:128768543:128770446:-1 gene:ENSG00000182404 gene_biotype:sense_intronic transcript_biotype:sense_intronic	ensembl.GRCh37.72	CSF2RA	+	1438	colony stimulating factor 2 receptor, alpha, low-affinity (granulocyte-macrophage)
CUST_43212_PI429285431	ENST00000450483 havana:sense_intronic chromosome:GRCh37:6:128768543:128770446:-1 gene:ENSG00000182404 gene_biotype:sense_intronic transcript_biotype:sense_intronic	ensembl.GRCh37.72	DISC1	+	27185	disrupted in schizophrenia 1
CUST_43212_PI429285431	ENST00000450483 havana:sense_intronic chromosome:GRCh37:6:128768543:128770446:-1 gene:ENSG00000182404 gene_biotype:sense_intronic transcript_biotype:sense_intronic	ensembl.GRCh37.72	DLGAP5	-	9787	discs, large (Drosophila) homolog-associated protein 5
CUST_43212_PI429285431	ENST00000450483 havana:sense_intronic chromosome:GRCh37:6:128768543:128770446:-1 gene:ENSG00000182404 gene_biotype:sense_intronic transcript_biotype:sense_intronic	ensembl.GRCh37.72	FAM122C	+	159091	family with sequence similarity 122C
CUST_43212_PI429285431	ENST00000450483 havana:sense_intronic chromosome:GRCh37:6:128768543:128770446:-1 gene:ENSG00000182404 gene_biotype:sense_intronic transcript_biotype:sense_intronic	ensembl.GRCh37.72	FAM76A	+	199870	family with sequence similarity 76, member A
CUST_43212_PI429285431	ENST00000450483 havana:sense_intronic chromosome:GRCh37:6:128768543:128770446:-1 gene:ENSG00000182404 gene_biotype:sense_intronic transcript_biotype:sense_intronic	ensembl.GRCh37.72	GDPD2	+	54857	glycerophosphodiester phosphodiesterase domain containing 2 (EC:3.1.4.43)
CUST_43212_PI429285431	ENST00000450483 havana:sense_intronic chromosome:GRCh37:6:128768543:128770446:-1 gene:ENSG00000182404 gene_biotype:sense_intronic transcript_biotype:sense_intronic	ensembl.GRCh37.72	KCNRG	+	283518	potassium channel regulator
CUST_43212_PI429285431	ENST00000450483 havana:sense_intronic chromosome:GRCh37:6:128768543:128770446:-1 gene:ENSG00000182404 gene_biotype:sense_intronic transcript_biotype:sense_intronic	ensembl.GRCh37.72	MAD2L1BP	+	9587	MAD2L1 binding protein
CUST_43212_PI429285431	ENST00000450483 havana:sense_intronic chromosome:GRCh37:6:128768543:128770446:-1 gene:ENSG00000182404 gene_biotype:sense_intronic transcript_biotype:sense_intronic	ensembl.GRCh37.72	MAP4K1	-	11184	mitogen-activated protein kinase kinase kinase kinase 1 (EC:2.7.11.1)
CUST_43212_PI429285431	ENST00000450483 havana:sense_intronic chromosome:GRCh37:6:128768543:128770446:-1 gene:ENSG00000182404 gene_biotype:sense_intronic transcript_biotype:sense_intronic	ensembl.GRCh37.72	MRPL10	-	124995	mitochondrial ribosomal protein L10
CUST_43212_PI429285431	ENST00000450483 havana:sense_intronic chromosome:GRCh37:6:128768543:128770446:-1 gene:ENSG00000182404 gene_biotype:sense_intronic transcript_biotype:sense_intronic	ensembl.GRCh37.72	MYL10	-	93408	myosin, light chain 10, regulatory
CUST_43212_PI429285431	ENST00000450483 havana:sense_intronic chromosome:GRCh37:6:128768543:128770446:-1 gene:ENSG00000182404 gene_biotype:sense_intronic transcript_biotype:sense_intronic	ensembl.GRCh37.72	NEK5	-	341676	NIMA (never in mitosis gene a)-related kinase 5 (EC:2.7.11.1)
CUST_43212_PI429285431	ENST00000450483 havana:sense_intronic chromosome:GRCh37:6:128768543:128770446:-1 gene:ENSG00000182404 gene_biotype:sense_intronic transcript_biotype:sense_intronic	ensembl.GRCh37.72	NOP2	-	4839	NOP2 nucleolar protein homolog (yeast)
CUST_43212_PI429285431	ENST00000450483 havana:sense_intronic chromosome:GRCh37:6:128768543:128770446:-1 gene:ENSG00000182404 gene_biotype:sense_intronic transcript_biotype:sense_intronic	ensembl.GRCh37.72	NPC1L1	-	29881	NPC1 (Niemann-Pick disease, type C1, gene)-like 1
CUST_43212_PI429285431	ENST00000450483 havana:sense_intronic chromosome:GRCh37:6:128768543:128770446:-1 gene:ENSG00000182404 gene_biotype:sense_intronic transcript_biotype:sense_intronic	ensembl.GRCh37.72	PODXL	-	5420	podocalyxin-like
CUST_43212_PI429285431	ENST00000450483 havana:sense_intronic chromosome:GRCh37:6:128768543:128770446:-1 gene:ENSG00000182404 gene_biotype:sense_intronic transcript_biotype:sense_intronic	ensembl.GRCh37.72	PPIL3	-	53938	peptidylprolyl isomerase (cyclophilin)-like 3 (EC:5.2.1.8)
CUST_43212_PI429285431	ENST00000450483 havana:sense_intronic chromosome:GRCh37:6:128768543:128770446:-1 gene:ENSG00000182404 gene_biotype:sense_intronic transcript_biotype:sense_intronic	ensembl.GRCh37.72	PPIP5K1	-
CUST_43212_PI429285431	ENST00000450483 havana:sense_intronic chromosome:GRCh37:6:128768543:128770446:-1 gene:ENSG00000182404 gene_biotype:sense_intronic transcript_biotype:sense_intronic	ensembl.GRCh37.72	PRR16	+	51334	proline rich 16
CUST_43212_PI429285431	ENST00000450483 havana:sense_intronic chromosome:GRCh37:6:128768543:128770446:-1 gene:ENSG00000182404 gene_biotype:sense_intronic transcript_biotype:sense_intronic	ensembl.GRCh37.72	REL	+	5966	v-rel reticuloendotheliosis viral oncogene homolog (avian)
CUST_43212_PI429285431	ENST00000450483 havana:sense_intronic chromosome:GRCh37:6:128768543:128770446:-1 gene:ENSG00000182404 gene_biotype:sense_intronic transcript_biotype:sense_intronic	ensembl.GRCh37.72	RHBG	+	57127	Rh family, B glycoprotein (gene/pseudogene)
CUST_43212_PI429285431	ENST00000450483 havana:sense_intronic chromosome:GRCh37:6:128768543:128770446:-1 gene:ENSG00000182404 gene_biotype:sense_intronic transcript_biotype:sense_intronic	ensembl.GRCh37.72	RQCD1	+	9125	RCD1 required for cell differentiation1 homolog (S. pombe)
CUST_43212_PI429285431	ENST00000450483 havana:sense_intronic chromosome:GRCh37:6:128768543:128770446:-1 gene:ENSG00000182404 gene_biotype:sense_intronic transcript_biotype:sense_intronic	ensembl.GRCh37.72	SGCE	-	8910	sarcoglycan, epsilon
CUST_43212_PI429285431	ENST00000450483 havana:sense_intronic chromosome:GRCh37:6:128768543:128770446:-1 gene:ENSG00000182404 gene_biotype:sense_intronic transcript_biotype:sense_intronic	ensembl.GRCh37.72	SLC30A6	+	55676	solute carrier family 30 (zinc transporter), member 6
CUST_43212_PI429285431	ENST00000450483 havana:sense_intronic chromosome:GRCh37:6:128768543:128770446:-1 gene:ENSG00000182404 gene_biotype:sense_intronic transcript_biotype:sense_intronic	ensembl.GRCh37.72	SLC36A3	-	285641	solute carrier family 36 (proton/amino acid symporter), member 3
CUST_43212_PI429285431	ENST00000450483 havana:sense_intronic chromosome:GRCh37:6:128768543:128770446:-1 gene:ENSG00000182404 gene_biotype:sense_intronic transcript_biotype:sense_intronic	ensembl.GRCh37.72	STAP2	-	55620	signal transducing adaptor family member 2
CUST_43212_PI429285431	ENST00000450483 havana:sense_intronic chromosome:GRCh37:6:128768543:128770446:-1 gene:ENSG00000182404 gene_biotype:sense_intronic transcript_biotype:sense_intronic	ensembl.GRCh37.72	SUGT1	+	10910	SGT1, suppressor of G2 allele of SKP1 (S. cerevisiae)
CUST_43212_PI429285431	ENST00000450483 havana:sense_intronic chromosome:GRCh37:6:128768543:128770446:-1 gene:ENSG00000182404 gene_biotype:sense_intronic transcript_biotype:sense_intronic	ensembl.GRCh37.72	SYT14	+	255928	synaptotagmin XIV
CUST_43212_PI429285431	ENST00000450483 havana:sense_intronic chromosome:GRCh37:6:128768543:128770446:-1 gene:ENSG00000182404 gene_biotype:sense_intronic transcript_biotype:sense_intronic	ensembl.GRCh37.72	TBXA2R	-	6915	thromboxane A2 receptor
CUST_43212_PI429285431	ENST00000450483 havana:sense_intronic chromosome:GRCh37:6:128768543:128770446:-1 gene:ENSG00000182404 gene_biotype:sense_intronic transcript_biotype:sense_intronic	ensembl.GRCh37.72	TCEANC	+	170082	transcription elongation factor A (SII) N-terminal and central domain containing
CUST_43212_PI429285431	ENST00000450483 havana:sense_intronic chromosome:GRCh37:6:128768543:128770446:-1 gene:ENSG00000182404 gene_biotype:sense_intronic transcript_biotype:sense_intronic	ensembl.GRCh37.72	TEX11	-	56159	testis expressed 11
CUST_43212_PI429285431	ENST00000450483 havana:sense_intronic chromosome:GRCh37:6:128768543:128770446:-1 gene:ENSG00000182404 gene_biotype:sense_intronic transcript_biotype:sense_intronic	ensembl.GRCh37.72	TRIM5	-	85363	tripartite motif-containing 5
CUST_43212_PI429285431	ENST00000450483 havana:sense_intronic chromosome:GRCh37:6:128768543:128770446:-1 gene:ENSG00000182404 gene_biotype:sense_intronic transcript_biotype:sense_intronic	ensembl.GRCh37.72	TRIM61	-	391712	tripartite motif-containing 61
CUST_43212_PI429285431	ENST00000450483 havana:sense_intronic chromosome:GRCh37:6:128768543:128770446:-1 gene:ENSG00000182404 gene_biotype:sense_intronic transcript_biotype:sense_intronic	ensembl.GRCh37.72	UBE2J2	-	118424	ubiquitin-conjugating enzyme E2, J2 (UBC6 homolog, yeast) (EC:6.3.2.19)
CUST_43212_PI429285431	ENST00000450483 havana:sense_intronic chromosome:GRCh37:6:128768543:128770446:-1 gene:ENSG00000182404 gene_biotype:sense_intronic transcript_biotype:sense_intronic	ensembl.GRCh37.72	USP4	-	7375	ubiquitin specific peptidase 4 (proto-oncogene) (EC:3.1.2.15)
CUST_43212_PI429285431	ENST00000450483 havana:sense_intronic chromosome:GRCh37:6:128768543:128770446:-1 gene:ENSG00000182404 gene_biotype:sense_intronic transcript_biotype:sense_intronic	ensembl.GRCh37.72	WDR27	-	253769	WD repeat domain 27
CUST_43212_PI429285431	ENST00000450483 havana:sense_intronic chromosome:GRCh37:6:128768543:128770446:-1 gene:ENSG00000182404 gene_biotype:sense_intronic transcript_biotype:sense_intronic	ensembl.GRCh37.72	ZMAT1	-	84460	zinc finger, matrin type 1
CUST_43212_PI429285431	ENST00000450483 havana:sense_intronic chromosome:GRCh37:6:128768543:128770446:-1 gene:ENSG00000182404 gene_biotype:sense_intronic transcript_biotype:sense_intronic	ensembl.GRCh37.72	ZNF283	+	284349	zinc finger protein 283
CUST_43212_PI429285431	ENST00000450483 havana:sense_intronic chromosome:GRCh37:6:128768543:128770446:-1 gene:ENSG00000182404 gene_biotype:sense_intronic transcript_biotype:sense_intronic	ensembl.GRCh37.72	ZNF410	+	57862	zinc finger protein 410
CUST_43212_PI429285431	ENST00000450483 havana:sense_intronic chromosome:GRCh37:6:128768543:128770446:-1 gene:ENSG00000182404 gene_biotype:sense_intronic transcript_biotype:sense_intronic	ensembl.GRCh37.72	ZNF493	+	284443	zinc finger protein 493
CUST_43212_PI429285431	ENST00000450483 havana:sense_intronic chromosome:GRCh37:6:128768543:128770446:-1 gene:ENSG00000182404 gene_biotype:sense_intronic transcript_biotype:sense_intronic	ensembl.GRCh37.72	ZNF573	-	126231	zinc finger protein 573
CUST_43212_PI429285431	ENST00000450483 havana:sense_intronic chromosome:GRCh37:6:128768543:128770446:-1 gene:ENSG00000182404 gene_biotype:sense_intronic transcript_biotype:sense_intronic	ensembl.GRCh37.72	ZNF700	+	90592	zinc finger protein 700
CUST_43212_PI429285431	ENST00000450483 havana:sense_intronic chromosome:GRCh37:6:128768543:128770446:-1 gene:ENSG00000182404 gene_biotype:sense_intronic transcript_biotype:sense_intronic	ensembl.GRCh37.72	ZNF701	+	55762	zinc finger protein 701
CUST_43327_PI429285431	ENST00000454051 havana:non_coding chromosome:GRCh37:HSCHR6_MHC_QBL:29969382:29992343:-1 gene:ENSG00000235814 gene_biotype:non_coding transcript_biotype:non_coding	ensembl.GRCh37.72	BIRC5	+	332	baculoviral IAP repeat-containing 5
CUST_43326_PI429285431	ENST00000454051 havana:non_coding chromosome:GRCh37:HSCHR6_MHC_QBL:29969382:29992343:-1 gene:ENSG00000235814 gene_biotype:non_coding transcript_biotype:non_coding	ensembl.GRCh37.72	BIRC5	+	332	baculoviral IAP repeat-containing 5
CUST_43328_PI429285431	ENST00000454051 havana:non_coding chromosome:GRCh37:HSCHR6_MHC_QBL:29969382:29992343:-1 gene:ENSG00000235814 gene_biotype:non_coding transcript_biotype:non_coding	ensembl.GRCh37.72	BIRC5	+	332	baculoviral IAP repeat-containing 5
CUST_43329_PI429285431	ENST00000454051 havana:non_coding chromosome:GRCh37:HSCHR6_MHC_QBL:29969382:29992343:-1 gene:ENSG00000235814 gene_biotype:non_coding transcript_biotype:non_coding	ensembl.GRCh37.72	BIRC5	+	332	baculoviral IAP repeat-containing 5
CUST_43327_PI429285431	ENST00000454051 havana:non_coding chromosome:GRCh37:HSCHR6_MHC_QBL:29969382:29992343:-1 gene:ENSG00000235814 gene_biotype:non_coding transcript_biotype:non_coding	ensembl.GRCh37.72	C8orf44	+	56260	chromosome 8 open reading frame 44
CUST_43326_PI429285431	ENST00000454051 havana:non_coding chromosome:GRCh37:HSCHR6_MHC_QBL:29969382:29992343:-1 gene:ENSG00000235814 gene_biotype:non_coding transcript_biotype:non_coding	ensembl.GRCh37.72	C8orf44	+	56260	chromosome 8 open reading frame 44
CUST_43328_PI429285431	ENST00000454051 havana:non_coding chromosome:GRCh37:HSCHR6_MHC_QBL:29969382:29992343:-1 gene:ENSG00000235814 gene_biotype:non_coding transcript_biotype:non_coding	ensembl.GRCh37.72	C8orf44	+	56260	chromosome 8 open reading frame 44
CUST_43329_PI429285431	ENST00000454051 havana:non_coding chromosome:GRCh37:HSCHR6_MHC_QBL:29969382:29992343:-1 gene:ENSG00000235814 gene_biotype:non_coding transcript_biotype:non_coding	ensembl.GRCh37.72	C8orf44	+	56260	chromosome 8 open reading frame 44
CUST_43327_PI429285431	ENST00000454051 havana:non_coding chromosome:GRCh37:HSCHR6_MHC_QBL:29969382:29992343:-1 gene:ENSG00000235814 gene_biotype:non_coding transcript_biotype:non_coding	ensembl.GRCh37.72	CAGE1	-	285782	cancer antigen 1
CUST_43326_PI429285431	ENST00000454051 havana:non_coding chromosome:GRCh37:HSCHR6_MHC_QBL:29969382:29992343:-1 gene:ENSG00000235814 gene_biotype:non_coding transcript_biotype:non_coding	ensembl.GRCh37.72	CAGE1	-	285782	cancer antigen 1
CUST_43328_PI429285431	ENST00000454051 havana:non_coding chromosome:GRCh37:HSCHR6_MHC_QBL:29969382:29992343:-1 gene:ENSG00000235814 gene_biotype:non_coding transcript_biotype:non_coding	ensembl.GRCh37.72	CAGE1	-	285782	cancer antigen 1
CUST_43329_PI429285431	ENST00000454051 havana:non_coding chromosome:GRCh37:HSCHR6_MHC_QBL:29969382:29992343:-1 gene:ENSG00000235814 gene_biotype:non_coding transcript_biotype:non_coding	ensembl.GRCh37.72	CAGE1	-	285782	cancer antigen 1
CUST_43327_PI429285431	ENST00000454051 havana:non_coding chromosome:GRCh37:HSCHR6_MHC_QBL:29969382:29992343:-1 gene:ENSG00000235814 gene_biotype:non_coding transcript_biotype:non_coding	ensembl.GRCh37.72	CYB561D1	+	284613	cytochrome b-561 domain containing 1
CUST_43326_PI429285431	ENST00000454051 havana:non_coding chromosome:GRCh37:HSCHR6_MHC_QBL:29969382:29992343:-1 gene:ENSG00000235814 gene_biotype:non_coding transcript_biotype:non_coding	ensembl.GRCh37.72	CYB561D1	+	284613	cytochrome b-561 domain containing 1
CUST_43328_PI429285431	ENST00000454051 havana:non_coding chromosome:GRCh37:HSCHR6_MHC_QBL:29969382:29992343:-1 gene:ENSG00000235814 gene_biotype:non_coding transcript_biotype:non_coding	ensembl.GRCh37.72	CYB561D1	+	284613	cytochrome b-561 domain containing 1
CUST_43329_PI429285431	ENST00000454051 havana:non_coding chromosome:GRCh37:HSCHR6_MHC_QBL:29969382:29992343:-1 gene:ENSG00000235814 gene_biotype:non_coding transcript_biotype:non_coding	ensembl.GRCh37.72	CYB561D1	+	284613	cytochrome b-561 domain containing 1
CUST_43327_PI429285431	ENST00000454051 havana:non_coding chromosome:GRCh37:HSCHR6_MHC_QBL:29969382:29992343:-1 gene:ENSG00000235814 gene_biotype:non_coding transcript_biotype:non_coding	ensembl.GRCh37.72	FBLIM1	+	54751	filamin binding LIM protein 1
CUST_43326_PI429285431	ENST00000454051 havana:non_coding chromosome:GRCh37:HSCHR6_MHC_QBL:29969382:29992343:-1 gene:ENSG00000235814 gene_biotype:non_coding transcript_biotype:non_coding	ensembl.GRCh37.72	FBLIM1	+	54751	filamin binding LIM protein 1
CUST_43328_PI429285431	ENST00000454051 havana:non_coding chromosome:GRCh37:HSCHR6_MHC_QBL:29969382:29992343:-1 gene:ENSG00000235814 gene_biotype:non_coding transcript_biotype:non_coding	ensembl.GRCh37.72	FBLIM1	+	54751	filamin binding LIM protein 1
CUST_43329_PI429285431	ENST00000454051 havana:non_coding chromosome:GRCh37:HSCHR6_MHC_QBL:29969382:29992343:-1 gene:ENSG00000235814 gene_biotype:non_coding transcript_biotype:non_coding	ensembl.GRCh37.72	FBLIM1	+	54751	filamin binding LIM protein 1
CUST_43327_PI429285431	ENST00000454051 havana:non_coding chromosome:GRCh37:HSCHR6_MHC_QBL:29969382:29992343:-1 gene:ENSG00000235814 gene_biotype:non_coding transcript_biotype:non_coding	ensembl.GRCh37.72	ISY1	-	57461	ISY1 splicing factor homolog (S. cerevisiae)
CUST_43326_PI429285431	ENST00000454051 havana:non_coding chromosome:GRCh37:HSCHR6_MHC_QBL:29969382:29992343:-1 gene:ENSG00000235814 gene_biotype:non_coding transcript_biotype:non_coding	ensembl.GRCh37.72	ISY1	-	57461	ISY1 splicing factor homolog (S. cerevisiae)
CUST_43328_PI429285431	ENST00000454051 havana:non_coding chromosome:GRCh37:HSCHR6_MHC_QBL:29969382:29992343:-1 gene:ENSG00000235814 gene_biotype:non_coding transcript_biotype:non_coding	ensembl.GRCh37.72	ISY1	-	57461	ISY1 splicing factor homolog (S. cerevisiae)
CUST_43329_PI429285431	ENST00000454051 havana:non_coding chromosome:GRCh37:HSCHR6_MHC_QBL:29969382:29992343:-1 gene:ENSG00000235814 gene_biotype:non_coding transcript_biotype:non_coding	ensembl.GRCh37.72	ISY1	-	57461	ISY1 splicing factor homolog (S. cerevisiae)
CUST_43327_PI429285431	ENST00000454051 havana:non_coding chromosome:GRCh37:HSCHR6_MHC_QBL:29969382:29992343:-1 gene:ENSG00000235814 gene_biotype:non_coding transcript_biotype:non_coding	ensembl.GRCh37.72	JAM2	+	58494	junctional adhesion molecule 2
CUST_43326_PI429285431	ENST00000454051 havana:non_coding chromosome:GRCh37:HSCHR6_MHC_QBL:29969382:29992343:-1 gene:ENSG00000235814 gene_biotype:non_coding transcript_biotype:non_coding	ensembl.GRCh37.72	JAM2	+	58494	junctional adhesion molecule 2
CUST_43328_PI429285431	ENST00000454051 havana:non_coding chromosome:GRCh37:HSCHR6_MHC_QBL:29969382:29992343:-1 gene:ENSG00000235814 gene_biotype:non_coding transcript_biotype:non_coding	ensembl.GRCh37.72	JAM2	+	58494	junctional adhesion molecule 2
CUST_43329_PI429285431	ENST00000454051 havana:non_coding chromosome:GRCh37:HSCHR6_MHC_QBL:29969382:29992343:-1 gene:ENSG00000235814 gene_biotype:non_coding transcript_biotype:non_coding	ensembl.GRCh37.72	JAM2	+	58494	junctional adhesion molecule 2
CUST_43327_PI429285431	ENST00000454051 havana:non_coding chromosome:GRCh37:HSCHR6_MHC_QBL:29969382:29992343:-1 gene:ENSG00000235814 gene_biotype:non_coding transcript_biotype:non_coding	ensembl.GRCh37.72	NANOGNB	+
CUST_43326_PI429285431	ENST00000454051 havana:non_coding chromosome:GRCh37:HSCHR6_MHC_QBL:29969382:29992343:-1 gene:ENSG00000235814 gene_biotype:non_coding transcript_biotype:non_coding	ensembl.GRCh37.72	NANOGNB	+
CUST_43328_PI429285431	ENST00000454051 havana:non_coding chromosome:GRCh37:HSCHR6_MHC_QBL:29969382:29992343:-1 gene:ENSG00000235814 gene_biotype:non_coding transcript_biotype:non_coding	ensembl.GRCh37.72	NANOGNB	+
CUST_43329_PI429285431	ENST00000454051 havana:non_coding chromosome:GRCh37:HSCHR6_MHC_QBL:29969382:29992343:-1 gene:ENSG00000235814 gene_biotype:non_coding transcript_biotype:non_coding	ensembl.GRCh37.72	NANOGNB	+
CUST_43327_PI429285431	ENST00000454051 havana:non_coding chromosome:GRCh37:HSCHR6_MHC_QBL:29969382:29992343:-1 gene:ENSG00000235814 gene_biotype:non_coding transcript_biotype:non_coding	ensembl.GRCh37.72	NARF	+	26502	nuclear prelamin A recognition factor
CUST_43326_PI429285431	ENST00000454051 havana:non_coding chromosome:GRCh37:HSCHR6_MHC_QBL:29969382:29992343:-1 gene:ENSG00000235814 gene_biotype:non_coding transcript_biotype:non_coding	ensembl.GRCh37.72	NARF	+	26502	nuclear prelamin A recognition factor
CUST_43328_PI429285431	ENST00000454051 havana:non_coding chromosome:GRCh37:HSCHR6_MHC_QBL:29969382:29992343:-1 gene:ENSG00000235814 gene_biotype:non_coding transcript_biotype:non_coding	ensembl.GRCh37.72	NARF	+	26502	nuclear prelamin A recognition factor
CUST_43329_PI429285431	ENST00000454051 havana:non_coding chromosome:GRCh37:HSCHR6_MHC_QBL:29969382:29992343:-1 gene:ENSG00000235814 gene_biotype:non_coding transcript_biotype:non_coding	ensembl.GRCh37.72	NARF	+	26502	nuclear prelamin A recognition factor
CUST_43327_PI429285431	ENST00000454051 havana:non_coding chromosome:GRCh37:HSCHR6_MHC_QBL:29969382:29992343:-1 gene:ENSG00000235814 gene_biotype:non_coding transcript_biotype:non_coding	ensembl.GRCh37.72	PKP2	-	5318	plakophilin 2
CUST_43326_PI429285431	ENST00000454051 havana:non_coding chromosome:GRCh37:HSCHR6_MHC_QBL:29969382:29992343:-1 gene:ENSG00000235814 gene_biotype:non_coding transcript_biotype:non_coding	ensembl.GRCh37.72	PKP2	-	5318	plakophilin 2
CUST_43328_PI429285431	ENST00000454051 havana:non_coding chromosome:GRCh37:HSCHR6_MHC_QBL:29969382:29992343:-1 gene:ENSG00000235814 gene_biotype:non_coding transcript_biotype:non_coding	ensembl.GRCh37.72	PKP2	-	5318	plakophilin 2
CUST_43329_PI429285431	ENST00000454051 havana:non_coding chromosome:GRCh37:HSCHR6_MHC_QBL:29969382:29992343:-1 gene:ENSG00000235814 gene_biotype:non_coding transcript_biotype:non_coding	ensembl.GRCh37.72	PKP2	-	5318	plakophilin 2
CUST_43327_PI429285431	ENST00000454051 havana:non_coding chromosome:GRCh37:HSCHR6_MHC_QBL:29969382:29992343:-1 gene:ENSG00000235814 gene_biotype:non_coding transcript_biotype:non_coding	ensembl.GRCh37.72	RGS3	+	5998	regulator of G-protein signaling 3
CUST_43326_PI429285431	ENST00000454051 havana:non_coding chromosome:GRCh37:HSCHR6_MHC_QBL:29969382:29992343:-1 gene:ENSG00000235814 gene_biotype:non_coding transcript_biotype:non_coding	ensembl.GRCh37.72	RGS3	+	5998	regulator of G-protein signaling 3
CUST_43328_PI429285431	ENST00000454051 havana:non_coding chromosome:GRCh37:HSCHR6_MHC_QBL:29969382:29992343:-1 gene:ENSG00000235814 gene_biotype:non_coding transcript_biotype:non_coding	ensembl.GRCh37.72	RGS3	+	5998	regulator of G-protein signaling 3
CUST_43329_PI429285431	ENST00000454051 havana:non_coding chromosome:GRCh37:HSCHR6_MHC_QBL:29969382:29992343:-1 gene:ENSG00000235814 gene_biotype:non_coding transcript_biotype:non_coding	ensembl.GRCh37.72	RGS3	+	5998	regulator of G-protein signaling 3
CUST_43327_PI429285431	ENST00000454051 havana:non_coding chromosome:GRCh37:HSCHR6_MHC_QBL:29969382:29992343:-1 gene:ENSG00000235814 gene_biotype:non_coding transcript_biotype:non_coding	ensembl.GRCh37.72	SEPP1	-	6414	selenoprotein P, plasma, 1
CUST_43326_PI429285431	ENST00000454051 havana:non_coding chromosome:GRCh37:HSCHR6_MHC_QBL:29969382:29992343:-1 gene:ENSG00000235814 gene_biotype:non_coding transcript_biotype:non_coding	ensembl.GRCh37.72	SEPP1	-	6414	selenoprotein P, plasma, 1
CUST_43328_PI429285431	ENST00000454051 havana:non_coding chromosome:GRCh37:HSCHR6_MHC_QBL:29969382:29992343:-1 gene:ENSG00000235814 gene_biotype:non_coding transcript_biotype:non_coding	ensembl.GRCh37.72	SEPP1	-	6414	selenoprotein P, plasma, 1
CUST_43329_PI429285431	ENST00000454051 havana:non_coding chromosome:GRCh37:HSCHR6_MHC_QBL:29969382:29992343:-1 gene:ENSG00000235814 gene_biotype:non_coding transcript_biotype:non_coding	ensembl.GRCh37.72	SEPP1	-	6414	selenoprotein P, plasma, 1
CUST_43327_PI429285431	ENST00000454051 havana:non_coding chromosome:GRCh37:HSCHR6_MHC_QBL:29969382:29992343:-1 gene:ENSG00000235814 gene_biotype:non_coding transcript_biotype:non_coding	ensembl.GRCh37.72	YIF1B	-	90522	Yip1 interacting factor homolog B (S. cerevisiae)
CUST_43326_PI429285431	ENST00000454051 havana:non_coding chromosome:GRCh37:HSCHR6_MHC_QBL:29969382:29992343:-1 gene:ENSG00000235814 gene_biotype:non_coding transcript_biotype:non_coding	ensembl.GRCh37.72	YIF1B	-	90522	Yip1 interacting factor homolog B (S. cerevisiae)
CUST_43328_PI429285431	ENST00000454051 havana:non_coding chromosome:GRCh37:HSCHR6_MHC_QBL:29969382:29992343:-1 gene:ENSG00000235814 gene_biotype:non_coding transcript_biotype:non_coding	ensembl.GRCh37.72	YIF1B	-	90522	Yip1 interacting factor homolog B (S. cerevisiae)
CUST_43329_PI429285431	ENST00000454051 havana:non_coding chromosome:GRCh37:HSCHR6_MHC_QBL:29969382:29992343:-1 gene:ENSG00000235814 gene_biotype:non_coding transcript_biotype:non_coding	ensembl.GRCh37.72	YIF1B	-	90522	Yip1 interacting factor homolog B (S. cerevisiae)
CUST_43327_PI429285431	ENST00000454051 havana:non_coding chromosome:GRCh37:HSCHR6_MHC_QBL:29969382:29992343:-1 gene:ENSG00000235814 gene_biotype:non_coding transcript_biotype:non_coding	ensembl.GRCh37.72	ZNF429	+	353088	zinc finger protein 429
CUST_43326_PI429285431	ENST00000454051 havana:non_coding chromosome:GRCh37:HSCHR6_MHC_QBL:29969382:29992343:-1 gene:ENSG00000235814 gene_biotype:non_coding transcript_biotype:non_coding	ensembl.GRCh37.72	ZNF429	+	353088	zinc finger protein 429
CUST_43328_PI429285431	ENST00000454051 havana:non_coding chromosome:GRCh37:HSCHR6_MHC_QBL:29969382:29992343:-1 gene:ENSG00000235814 gene_biotype:non_coding transcript_biotype:non_coding	ensembl.GRCh37.72	ZNF429	+	353088	zinc finger protein 429
CUST_43329_PI429285431	ENST00000454051 havana:non_coding chromosome:GRCh37:HSCHR6_MHC_QBL:29969382:29992343:-1 gene:ENSG00000235814 gene_biotype:non_coding transcript_biotype:non_coding	ensembl.GRCh37.72	ZNF429	+	353088	zinc finger protein 429
CUST_43327_PI429285431	ENST00000454051 havana:non_coding chromosome:GRCh37:HSCHR6_MHC_QBL:29969382:29992343:-1 gene:ENSG00000235814 gene_biotype:non_coding transcript_biotype:non_coding	ensembl.GRCh37.72	ZNF714	+	148206	zinc finger protein 714
CUST_43326_PI429285431	ENST00000454051 havana:non_coding chromosome:GRCh37:HSCHR6_MHC_QBL:29969382:29992343:-1 gene:ENSG00000235814 gene_biotype:non_coding transcript_biotype:non_coding	ensembl.GRCh37.72	ZNF714	+	148206	zinc finger protein 714
CUST_43328_PI429285431	ENST00000454051 havana:non_coding chromosome:GRCh37:HSCHR6_MHC_QBL:29969382:29992343:-1 gene:ENSG00000235814 gene_biotype:non_coding transcript_biotype:non_coding	ensembl.GRCh37.72	ZNF714	+	148206	zinc finger protein 714
CUST_43329_PI429285431	ENST00000454051 havana:non_coding chromosome:GRCh37:HSCHR6_MHC_QBL:29969382:29992343:-1 gene:ENSG00000235814 gene_biotype:non_coding transcript_biotype:non_coding	ensembl.GRCh37.72	ZNF714	+	148206	zinc finger protein 714
CUST_43327_PI429285431	ENST00000454051 havana:non_coding chromosome:GRCh37:HSCHR6_MHC_QBL:29969382:29992343:-1 gene:ENSG00000235814 gene_biotype:non_coding transcript_biotype:non_coding	ensembl.GRCh37.72	ZNF829	-	374899	zinc finger protein 829
CUST_43326_PI429285431	ENST00000454051 havana:non_coding chromosome:GRCh37:HSCHR6_MHC_QBL:29969382:29992343:-1 gene:ENSG00000235814 gene_biotype:non_coding transcript_biotype:non_coding	ensembl.GRCh37.72	ZNF829	-	374899	zinc finger protein 829
CUST_43328_PI429285431	ENST00000454051 havana:non_coding chromosome:GRCh37:HSCHR6_MHC_QBL:29969382:29992343:-1 gene:ENSG00000235814 gene_biotype:non_coding transcript_biotype:non_coding	ensembl.GRCh37.72	ZNF829	-	374899	zinc finger protein 829
CUST_43329_PI429285431	ENST00000454051 havana:non_coding chromosome:GRCh37:HSCHR6_MHC_QBL:29969382:29992343:-1 gene:ENSG00000235814 gene_biotype:non_coding transcript_biotype:non_coding	ensembl.GRCh37.72	ZNF829	-	374899	zinc finger protein 829
CUST_43327_PI429285431	ENST00000454051 havana:non_coding chromosome:GRCh37:HSCHR6_MHC_QBL:29969382:29992343:-1 gene:ENSG00000235814 gene_biotype:non_coding transcript_biotype:non_coding	ensembl.GRCh37.72	ZNF91	-	7644	zinc finger protein 91
CUST_43326_PI429285431	ENST00000454051 havana:non_coding chromosome:GRCh37:HSCHR6_MHC_QBL:29969382:29992343:-1 gene:ENSG00000235814 gene_biotype:non_coding transcript_biotype:non_coding	ensembl.GRCh37.72	ZNF91	-	7644	zinc finger protein 91
CUST_43328_PI429285431	ENST00000454051 havana:non_coding chromosome:GRCh37:HSCHR6_MHC_QBL:29969382:29992343:-1 gene:ENSG00000235814 gene_biotype:non_coding transcript_biotype:non_coding	ensembl.GRCh37.72	ZNF91	-	7644	zinc finger protein 91
CUST_43329_PI429285431	ENST00000454051 havana:non_coding chromosome:GRCh37:HSCHR6_MHC_QBL:29969382:29992343:-1 gene:ENSG00000235814 gene_biotype:non_coding transcript_biotype:non_coding	ensembl.GRCh37.72	ZNF91	-	7644	zinc finger protein 91
CUST_43330_PI429285431	ENST00000455027 havana:non_coding chromosome:GRCh37:HSCHR6_MHC_QBL:29977074:30019022:-1 gene:ENSG00000235814 gene_biotype:non_coding transcript_biotype:non_coding	ensembl.GRCh37.72	ZNRD1		30834	zinc ribbon domain containing 1
CUST_43330_PI429285431	ENST00000455027 havana:non_coding chromosome:GRCh37:HSCHR6_MHC_QBL:29977074:30019022:-1 gene:ENSG00000235814 gene_biotype:non_coding transcript_biotype:non_coding	ensembl.GRCh37.72	ZNRD1	+	30834	zinc ribbon domain containing 1
CUST_43239_PI429285431	ENST00000457162 havana:sense_intronic chromosome:GRCh37:21:30430394:30432416:-1 gene:ENSG00000231125 gene_biotype:sense_intronic transcript_biotype:sense_intronic	ensembl.GRCh37.72	ZNF429	+	353088	zinc finger protein 429
CUST_43099_PI429285431	ENST00000516068 ncrna:snRNA chromosome:GRCh37:6:28378047:28378233:1 gene:ENSG00000251877 gene_biotype:snRNA transcript_biotype:snRNA	ensembl.GRCh37.72	ZNF195	-	7748	zinc finger protein 195
CUST_42640_PI429285431	ENST00000516231 ncrna:snoRNA chromosome:GRCh37:16:68664126:68664257:-1 gene:ENSG00000252040 gene_biotype:snoRNA transcript_biotype:snoRNA	ensembl.GRCh37.72	ADRA1A	-	148	adrenergic, alpha-1A-, receptor
CUST_42640_PI429285431	ENST00000516231 ncrna:snoRNA chromosome:GRCh37:16:68664126:68664257:-1 gene:ENSG00000252040 gene_biotype:snoRNA transcript_biotype:snoRNA	ensembl.GRCh37.72	C15orf40	-	123207	chromosome 15 open reading frame 40
CUST_42640_PI429285431	ENST00000516231 ncrna:snoRNA chromosome:GRCh37:16:68664126:68664257:-1 gene:ENSG00000252040 gene_biotype:snoRNA transcript_biotype:snoRNA	ensembl.GRCh37.72	CREM	+	1390	cAMP responsive element modulator
CUST_42640_PI429285431	ENST00000516231 ncrna:snoRNA chromosome:GRCh37:16:68664126:68664257:-1 gene:ENSG00000252040 gene_biotype:snoRNA transcript_biotype:snoRNA	ensembl.GRCh37.72	LYRM4	-	57128	LYR motif containing 4
CUST_42640_PI429285431	ENST00000516231 ncrna:snoRNA chromosome:GRCh37:16:68664126:68664257:-1 gene:ENSG00000252040 gene_biotype:snoRNA transcript_biotype:snoRNA	ensembl.GRCh37.72	MYL10	-	93408	myosin, light chain 10, regulatory
CUST_42640_PI429285431	ENST00000516231 ncrna:snoRNA chromosome:GRCh37:16:68664126:68664257:-1 gene:ENSG00000252040 gene_biotype:snoRNA transcript_biotype:snoRNA	ensembl.GRCh37.72	TUBGCP2	-	10844	tubulin, gamma complex associated protein 2
CUST_42640_PI429285431	ENST00000516231 ncrna:snoRNA chromosome:GRCh37:16:68664126:68664257:-1 gene:ENSG00000252040 gene_biotype:snoRNA transcript_biotype:snoRNA	ensembl.GRCh37.72	WDR27	-	253769	WD repeat domain 27
CUST_42381_PI429285431	ENST00000516236 ncrna:snoRNA chromosome:GRCh37:21:33910609:33910744:1 gene:ENSG00000252045 gene_biotype:snoRNA transcript_biotype:snoRNA	ensembl.GRCh37.72	C16orf89	-	146556	chromosome 16 open reading frame 89
CUST_42381_PI429285431	ENST00000516236 ncrna:snoRNA chromosome:GRCh37:21:33910609:33910744:1 gene:ENSG00000252045 gene_biotype:snoRNA transcript_biotype:snoRNA	ensembl.GRCh37.72	CNGA1	-	1259	cyclic nucleotide gated channel alpha 1
CUST_42381_PI429285431	ENST00000516236 ncrna:snoRNA chromosome:GRCh37:21:33910609:33910744:1 gene:ENSG00000252045 gene_biotype:snoRNA transcript_biotype:snoRNA	ensembl.GRCh37.72	LOC100507462	-
CUST_42381_PI429285431	ENST00000516236 ncrna:snoRNA chromosome:GRCh37:21:33910609:33910744:1 gene:ENSG00000252045 gene_biotype:snoRNA transcript_biotype:snoRNA	ensembl.GRCh37.72	ZMAT1	-	84460	zinc finger, matrin type 1
CUST_42381_PI429285431	ENST00000516236 ncrna:snoRNA chromosome:GRCh37:21:33910609:33910744:1 gene:ENSG00000252045 gene_biotype:snoRNA transcript_biotype:snoRNA	ensembl.GRCh37.72	ZNF410	+	57862	zinc finger protein 410
CUST_42381_PI429285431	ENST00000516236 ncrna:snoRNA chromosome:GRCh37:21:33910609:33910744:1 gene:ENSG00000252045 gene_biotype:snoRNA transcript_biotype:snoRNA	ensembl.GRCh37.72	ZNF573	-	126231	zinc finger protein 573
CUST_42600_PI429285431	ENST00000517059 ncrna:snoRNA chromosome:GRCh37:15:29526072:29526183:1 gene:ENSG00000252868 gene_biotype:snoRNA transcript_biotype:snoRNA	ensembl.GRCh37.72	DCAF6	+	55827	DDB1 and CUL4 associated factor 6
CUST_43222_PI429285431	ENST00000524412 havana:sense_intronic chromosome:GRCh37:11:47189832:47191114:-1 gene:ENSG00000270060 gene_biotype:sense_intronic transcript_biotype:sense_intronic	ensembl.GRCh37.72	LOC100506688	-
CUST_43298_PI429285431	ENST00000553913 havana:sense_overlapping chromosome:GRCh37:14:96129593:96158967:1 gene:ENSG00000259084 gene_biotype:sense_overlapping transcript_biotype:sense_overlapping	ensembl.GRCh37.72	ADAMTS2	-	9509	ADAM metallopeptidase with thrombospondin type 1 motif, 2 (EC:3.4.24.14)
CUST_43297_PI429285431	ENST00000553913 havana:sense_overlapping chromosome:GRCh37:14:96129593:96158967:1 gene:ENSG00000259084 gene_biotype:sense_overlapping transcript_biotype:sense_overlapping	ensembl.GRCh37.72	ADAMTS2	-	9509	ADAM metallopeptidase with thrombospondin type 1 motif, 2 (EC:3.4.24.14)
CUST_43298_PI429285431	ENST00000553913 havana:sense_overlapping chromosome:GRCh37:14:96129593:96158967:1 gene:ENSG00000259084 gene_biotype:sense_overlapping transcript_biotype:sense_overlapping	ensembl.GRCh37.72	C8orf44	+	56260	chromosome 8 open reading frame 44
CUST_43297_PI429285431	ENST00000553913 havana:sense_overlapping chromosome:GRCh37:14:96129593:96158967:1 gene:ENSG00000259084 gene_biotype:sense_overlapping transcript_biotype:sense_overlapping	ensembl.GRCh37.72	C8orf44	+	56260	chromosome 8 open reading frame 44
CUST_43298_PI429285431	ENST00000553913 havana:sense_overlapping chromosome:GRCh37:14:96129593:96158967:1 gene:ENSG00000259084 gene_biotype:sense_overlapping transcript_biotype:sense_overlapping	ensembl.GRCh37.72	CAGE1	-	285782	cancer antigen 1
CUST_43297_PI429285431	ENST00000553913 havana:sense_overlapping chromosome:GRCh37:14:96129593:96158967:1 gene:ENSG00000259084 gene_biotype:sense_overlapping transcript_biotype:sense_overlapping	ensembl.GRCh37.72	CAGE1	-	285782	cancer antigen 1
CUST_43298_PI429285431	ENST00000553913 havana:sense_overlapping chromosome:GRCh37:14:96129593:96158967:1 gene:ENSG00000259084 gene_biotype:sense_overlapping transcript_biotype:sense_overlapping	ensembl.GRCh37.72	CYB561D1	+	284613	cytochrome b-561 domain containing 1
CUST_43297_PI429285431	ENST00000553913 havana:sense_overlapping chromosome:GRCh37:14:96129593:96158967:1 gene:ENSG00000259084 gene_biotype:sense_overlapping transcript_biotype:sense_overlapping	ensembl.GRCh37.72	CYB561D1	+	284613	cytochrome b-561 domain containing 1
CUST_43298_PI429285431	ENST00000553913 havana:sense_overlapping chromosome:GRCh37:14:96129593:96158967:1 gene:ENSG00000259084 gene_biotype:sense_overlapping transcript_biotype:sense_overlapping	ensembl.GRCh37.72	FBLIM1	+	54751	filamin binding LIM protein 1
CUST_43297_PI429285431	ENST00000553913 havana:sense_overlapping chromosome:GRCh37:14:96129593:96158967:1 gene:ENSG00000259084 gene_biotype:sense_overlapping transcript_biotype:sense_overlapping	ensembl.GRCh37.72	FBLIM1	+	54751	filamin binding LIM protein 1
CUST_43298_PI429285431	ENST00000553913 havana:sense_overlapping chromosome:GRCh37:14:96129593:96158967:1 gene:ENSG00000259084 gene_biotype:sense_overlapping transcript_biotype:sense_overlapping	ensembl.GRCh37.72	ISY1	-	57461	ISY1 splicing factor homolog (S. cerevisiae)
CUST_43297_PI429285431	ENST00000553913 havana:sense_overlapping chromosome:GRCh37:14:96129593:96158967:1 gene:ENSG00000259084 gene_biotype:sense_overlapping transcript_biotype:sense_overlapping	ensembl.GRCh37.72	ISY1	-	57461	ISY1 splicing factor homolog (S. cerevisiae)
CUST_43298_PI429285431	ENST00000553913 havana:sense_overlapping chromosome:GRCh37:14:96129593:96158967:1 gene:ENSG00000259084 gene_biotype:sense_overlapping transcript_biotype:sense_overlapping	ensembl.GRCh37.72	JAM2	+	58494	junctional adhesion molecule 2
CUST_43297_PI429285431	ENST00000553913 havana:sense_overlapping chromosome:GRCh37:14:96129593:96158967:1 gene:ENSG00000259084 gene_biotype:sense_overlapping transcript_biotype:sense_overlapping	ensembl.GRCh37.72	JAM2	+	58494	junctional adhesion molecule 2
CUST_43298_PI429285431	ENST00000553913 havana:sense_overlapping chromosome:GRCh37:14:96129593:96158967:1 gene:ENSG00000259084 gene_biotype:sense_overlapping transcript_biotype:sense_overlapping	ensembl.GRCh37.72	PKP2	-	5318	plakophilin 2
CUST_43297_PI429285431	ENST00000553913 havana:sense_overlapping chromosome:GRCh37:14:96129593:96158967:1 gene:ENSG00000259084 gene_biotype:sense_overlapping transcript_biotype:sense_overlapping	ensembl.GRCh37.72	PKP2	-	5318	plakophilin 2
CUST_43298_PI429285431	ENST00000553913 havana:sense_overlapping chromosome:GRCh37:14:96129593:96158967:1 gene:ENSG00000259084 gene_biotype:sense_overlapping transcript_biotype:sense_overlapping	ensembl.GRCh37.72	SEPP1	-	6414	selenoprotein P, plasma, 1
CUST_43297_PI429285431	ENST00000553913 havana:sense_overlapping chromosome:GRCh37:14:96129593:96158967:1 gene:ENSG00000259084 gene_biotype:sense_overlapping transcript_biotype:sense_overlapping	ensembl.GRCh37.72	SEPP1	-	6414	selenoprotein P, plasma, 1
CUST_43298_PI429285431	ENST00000553913 havana:sense_overlapping chromosome:GRCh37:14:96129593:96158967:1 gene:ENSG00000259084 gene_biotype:sense_overlapping transcript_biotype:sense_overlapping	ensembl.GRCh37.72	TSFM	+	10102	Ts translation elongation factor, mitochondrial
CUST_43297_PI429285431	ENST00000553913 havana:sense_overlapping chromosome:GRCh37:14:96129593:96158967:1 gene:ENSG00000259084 gene_biotype:sense_overlapping transcript_biotype:sense_overlapping	ensembl.GRCh37.72	TSFM	+	10102	Ts translation elongation factor, mitochondrial
CUST_43298_PI429285431	ENST00000553913 havana:sense_overlapping chromosome:GRCh37:14:96129593:96158967:1 gene:ENSG00000259084 gene_biotype:sense_overlapping transcript_biotype:sense_overlapping	ensembl.GRCh37.72	YIF1B	-	90522	Yip1 interacting factor homolog B (S. cerevisiae)
CUST_43297_PI429285431	ENST00000553913 havana:sense_overlapping chromosome:GRCh37:14:96129593:96158967:1 gene:ENSG00000259084 gene_biotype:sense_overlapping transcript_biotype:sense_overlapping	ensembl.GRCh37.72	YIF1B	-	90522	Yip1 interacting factor homolog B (S. cerevisiae)
CUST_43298_PI429285431	ENST00000553913 havana:sense_overlapping chromosome:GRCh37:14:96129593:96158967:1 gene:ENSG00000259084 gene_biotype:sense_overlapping transcript_biotype:sense_overlapping	ensembl.GRCh37.72	ZNF429	+	353088	zinc finger protein 429
CUST_43297_PI429285431	ENST00000553913 havana:sense_overlapping chromosome:GRCh37:14:96129593:96158967:1 gene:ENSG00000259084 gene_biotype:sense_overlapping transcript_biotype:sense_overlapping	ensembl.GRCh37.72	ZNF429	+	353088	zinc finger protein 429
CUST_43298_PI429285431	ENST00000553913 havana:sense_overlapping chromosome:GRCh37:14:96129593:96158967:1 gene:ENSG00000259084 gene_biotype:sense_overlapping transcript_biotype:sense_overlapping	ensembl.GRCh37.72	ZNF714	+	148206	zinc finger protein 714
CUST_43297_PI429285431	ENST00000553913 havana:sense_overlapping chromosome:GRCh37:14:96129593:96158967:1 gene:ENSG00000259084 gene_biotype:sense_overlapping transcript_biotype:sense_overlapping	ensembl.GRCh37.72	ZNF714	+	148206	zinc finger protein 714
CUST_43298_PI429285431	ENST00000553913 havana:sense_overlapping chromosome:GRCh37:14:96129593:96158967:1 gene:ENSG00000259084 gene_biotype:sense_overlapping transcript_biotype:sense_overlapping	ensembl.GRCh37.72	ZNF829	-	374899	zinc finger protein 829
CUST_43297_PI429285431	ENST00000553913 havana:sense_overlapping chromosome:GRCh37:14:96129593:96158967:1 gene:ENSG00000259084 gene_biotype:sense_overlapping transcript_biotype:sense_overlapping	ensembl.GRCh37.72	ZNF829	-	374899	zinc finger protein 829
CUST_43265_PI429285431	ENST00000554595 havana:sense_intronic chromosome:GRCh37:14:37566267:37567768:-1 gene:ENSG00000258827 gene_biotype:sense_intronic transcript_biotype:sense_intronic	ensembl.GRCh37.72	FAHD1	+	81889	fumarylacetoacetate hydrolase domain containing 1 (EC:3.-.-.-)
CUST_43265_PI429285431	ENST00000554595 havana:sense_intronic chromosome:GRCh37:14:37566267:37567768:-1 gene:ENSG00000258827 gene_biotype:sense_intronic transcript_biotype:sense_intronic	ensembl.GRCh37.72	GINS3	+	64785	GINS complex subunit 3 (Psf3 homolog)
CUST_43265_PI429285431	ENST00000554595 havana:sense_intronic chromosome:GRCh37:14:37566267:37567768:-1 gene:ENSG00000258827 gene_biotype:sense_intronic transcript_biotype:sense_intronic	ensembl.GRCh37.72	LOC100507462	-
CUST_43265_PI429285431	ENST00000554595 havana:sense_intronic chromosome:GRCh37:14:37566267:37567768:-1 gene:ENSG00000258827 gene_biotype:sense_intronic transcript_biotype:sense_intronic	ensembl.GRCh37.72	NXNL2	+	158046	nucleoredoxin-like 2 (EC:1.8.1.8)
CUST_43265_PI429285431	ENST00000554595 havana:sense_intronic chromosome:GRCh37:14:37566267:37567768:-1 gene:ENSG00000258827 gene_biotype:sense_intronic transcript_biotype:sense_intronic	ensembl.GRCh37.72	RHBG	+	57127	Rh family, B glycoprotein (gene/pseudogene)
CUST_43265_PI429285431	ENST00000554595 havana:sense_intronic chromosome:GRCh37:14:37566267:37567768:-1 gene:ENSG00000258827 gene_biotype:sense_intronic transcript_biotype:sense_intronic	ensembl.GRCh37.72	SLC39A14	+	23516	solute carrier family 39 (zinc transporter), member 14
CUST_43265_PI429285431	ENST00000554595 havana:sense_intronic chromosome:GRCh37:14:37566267:37567768:-1 gene:ENSG00000258827 gene_biotype:sense_intronic transcript_biotype:sense_intronic	ensembl.GRCh37.72	ZNF410	+	57862	zinc finger protein 410
CUST_43265_PI429285431	ENST00000554595 havana:sense_intronic chromosome:GRCh37:14:37566267:37567768:-1 gene:ENSG00000258827 gene_biotype:sense_intronic transcript_biotype:sense_intronic	ensembl.GRCh37.72	ZNF573	-	126231	zinc finger protein 573
CUST_43303_PI429285431	ENST00000562691 havana:sense_overlapping chromosome:GRCh37:12:14915438:14920865:-1 gene:ENSG00000261324 gene_biotype:sense_overlapping transcript_biotype:sense_overlapping	ensembl.GRCh37.72	ACAD10	+	80724	acyl-Coenzyme A dehydrogenase family, member 10
CUST_43302_PI429285431	ENST00000562691 havana:sense_overlapping chromosome:GRCh37:12:14915438:14920865:-1 gene:ENSG00000261324 gene_biotype:sense_overlapping transcript_biotype:sense_overlapping	ensembl.GRCh37.72	ACAD10	+	80724	acyl-Coenzyme A dehydrogenase family, member 10
CUST_43303_PI429285431	ENST00000562691 havana:sense_overlapping chromosome:GRCh37:12:14915438:14920865:-1 gene:ENSG00000261324 gene_biotype:sense_overlapping transcript_biotype:sense_overlapping	ensembl.GRCh37.72	BTBD9	-	114781	BTB (POZ) domain containing 9
CUST_43302_PI429285431	ENST00000562691 havana:sense_overlapping chromosome:GRCh37:12:14915438:14920865:-1 gene:ENSG00000261324 gene_biotype:sense_overlapping transcript_biotype:sense_overlapping	ensembl.GRCh37.72	BTBD9	-	114781	BTB (POZ) domain containing 9
CUST_43303_PI429285431	ENST00000562691 havana:sense_overlapping chromosome:GRCh37:12:14915438:14920865:-1 gene:ENSG00000261324 gene_biotype:sense_overlapping transcript_biotype:sense_overlapping	ensembl.GRCh37.72	C14orf178	+	283579	chromosome 14 open reading frame 178
CUST_43302_PI429285431	ENST00000562691 havana:sense_overlapping chromosome:GRCh37:12:14915438:14920865:-1 gene:ENSG00000261324 gene_biotype:sense_overlapping transcript_biotype:sense_overlapping	ensembl.GRCh37.72	C14orf178	+	283579	chromosome 14 open reading frame 178
CUST_43303_PI429285431	ENST00000562691 havana:sense_overlapping chromosome:GRCh37:12:14915438:14920865:-1 gene:ENSG00000261324 gene_biotype:sense_overlapping transcript_biotype:sense_overlapping	ensembl.GRCh37.72	CEACAM1	-	634	carcinoembryonic antigen-related cell adhesion molecule 1 (biliary glycoprotein)
CUST_43302_PI429285431	ENST00000562691 havana:sense_overlapping chromosome:GRCh37:12:14915438:14920865:-1 gene:ENSG00000261324 gene_biotype:sense_overlapping transcript_biotype:sense_overlapping	ensembl.GRCh37.72	CEACAM1	-	634	carcinoembryonic antigen-related cell adhesion molecule 1 (biliary glycoprotein)
CUST_43303_PI429285431	ENST00000562691 havana:sense_overlapping chromosome:GRCh37:12:14915438:14920865:-1 gene:ENSG00000261324 gene_biotype:sense_overlapping transcript_biotype:sense_overlapping	ensembl.GRCh37.72	CNGA1	-	1259	cyclic nucleotide gated channel alpha 1
CUST_43302_PI429285431	ENST00000562691 havana:sense_overlapping chromosome:GRCh37:12:14915438:14920865:-1 gene:ENSG00000261324 gene_biotype:sense_overlapping transcript_biotype:sense_overlapping	ensembl.GRCh37.72	CNGA1	-	1259	cyclic nucleotide gated channel alpha 1
CUST_43303_PI429285431	ENST00000562691 havana:sense_overlapping chromosome:GRCh37:12:14915438:14920865:-1 gene:ENSG00000261324 gene_biotype:sense_overlapping transcript_biotype:sense_overlapping	ensembl.GRCh37.72	EIF4E	-	1977	eukaryotic translation initiation factor 4E
CUST_43302_PI429285431	ENST00000562691 havana:sense_overlapping chromosome:GRCh37:12:14915438:14920865:-1 gene:ENSG00000261324 gene_biotype:sense_overlapping transcript_biotype:sense_overlapping	ensembl.GRCh37.72	EIF4E	-	1977	eukaryotic translation initiation factor 4E
CUST_43303_PI429285431	ENST00000562691 havana:sense_overlapping chromosome:GRCh37:12:14915438:14920865:-1 gene:ENSG00000261324 gene_biotype:sense_overlapping transcript_biotype:sense_overlapping	ensembl.GRCh37.72	FAM193A	+	8603	family with sequence similarity 193, member A
CUST_43302_PI429285431	ENST00000562691 havana:sense_overlapping chromosome:GRCh37:12:14915438:14920865:-1 gene:ENSG00000261324 gene_biotype:sense_overlapping transcript_biotype:sense_overlapping	ensembl.GRCh37.72	FAM193A	+	8603	family with sequence similarity 193, member A
CUST_43303_PI429285431	ENST00000562691 havana:sense_overlapping chromosome:GRCh37:12:14915438:14920865:-1 gene:ENSG00000261324 gene_biotype:sense_overlapping transcript_biotype:sense_overlapping	ensembl.GRCh37.72	GYG2	+	8908	glycogenin 2 (EC:2.4.1.186)
CUST_43302_PI429285431	ENST00000562691 havana:sense_overlapping chromosome:GRCh37:12:14915438:14920865:-1 gene:ENSG00000261324 gene_biotype:sense_overlapping transcript_biotype:sense_overlapping	ensembl.GRCh37.72	GYG2	+	8908	glycogenin 2 (EC:2.4.1.186)
CUST_43303_PI429285431	ENST00000562691 havana:sense_overlapping chromosome:GRCh37:12:14915438:14920865:-1 gene:ENSG00000261324 gene_biotype:sense_overlapping transcript_biotype:sense_overlapping	ensembl.GRCh37.72	KDM5D	-	8284	lysine (K)-specific demethylase 5D
CUST_43302_PI429285431	ENST00000562691 havana:sense_overlapping chromosome:GRCh37:12:14915438:14920865:-1 gene:ENSG00000261324 gene_biotype:sense_overlapping transcript_biotype:sense_overlapping	ensembl.GRCh37.72	KDM5D	-	8284	lysine (K)-specific demethylase 5D
CUST_43303_PI429285431	ENST00000562691 havana:sense_overlapping chromosome:GRCh37:12:14915438:14920865:-1 gene:ENSG00000261324 gene_biotype:sense_overlapping transcript_biotype:sense_overlapping	ensembl.GRCh37.72	METTL10	-	399818	methyltransferase like 10
CUST_43302_PI429285431	ENST00000562691 havana:sense_overlapping chromosome:GRCh37:12:14915438:14920865:-1 gene:ENSG00000261324 gene_biotype:sense_overlapping transcript_biotype:sense_overlapping	ensembl.GRCh37.72	METTL10	-	399818	methyltransferase like 10
CUST_43303_PI429285431	ENST00000562691 havana:sense_overlapping chromosome:GRCh37:12:14915438:14920865:-1 gene:ENSG00000261324 gene_biotype:sense_overlapping transcript_biotype:sense_overlapping	ensembl.GRCh37.72	MRPL10	-	124995	mitochondrial ribosomal protein L10
CUST_43302_PI429285431	ENST00000562691 havana:sense_overlapping chromosome:GRCh37:12:14915438:14920865:-1 gene:ENSG00000261324 gene_biotype:sense_overlapping transcript_biotype:sense_overlapping	ensembl.GRCh37.72	MRPL10	-	124995	mitochondrial ribosomal protein L10
CUST_43303_PI429285431	ENST00000562691 havana:sense_overlapping chromosome:GRCh37:12:14915438:14920865:-1 gene:ENSG00000261324 gene_biotype:sense_overlapping transcript_biotype:sense_overlapping	ensembl.GRCh37.72	NOP2	-	4839	NOP2 nucleolar protein homolog (yeast)
CUST_43302_PI429285431	ENST00000562691 havana:sense_overlapping chromosome:GRCh37:12:14915438:14920865:-1 gene:ENSG00000261324 gene_biotype:sense_overlapping transcript_biotype:sense_overlapping	ensembl.GRCh37.72	NOP2	-	4839	NOP2 nucleolar protein homolog (yeast)
CUST_43303_PI429285431	ENST00000562691 havana:sense_overlapping chromosome:GRCh37:12:14915438:14920865:-1 gene:ENSG00000261324 gene_biotype:sense_overlapping transcript_biotype:sense_overlapping	ensembl.GRCh37.72	PODXL	-	5420	podocalyxin-like
CUST_43302_PI429285431	ENST00000562691 havana:sense_overlapping chromosome:GRCh37:12:14915438:14920865:-1 gene:ENSG00000261324 gene_biotype:sense_overlapping transcript_biotype:sense_overlapping	ensembl.GRCh37.72	PODXL	-	5420	podocalyxin-like
CUST_43303_PI429285431	ENST00000562691 havana:sense_overlapping chromosome:GRCh37:12:14915438:14920865:-1 gene:ENSG00000261324 gene_biotype:sense_overlapping transcript_biotype:sense_overlapping	ensembl.GRCh37.72	PPIP5K1	-
CUST_43302_PI429285431	ENST00000562691 havana:sense_overlapping chromosome:GRCh37:12:14915438:14920865:-1 gene:ENSG00000261324 gene_biotype:sense_overlapping transcript_biotype:sense_overlapping	ensembl.GRCh37.72	PPIP5K1	-
CUST_43303_PI429285431	ENST00000562691 havana:sense_overlapping chromosome:GRCh37:12:14915438:14920865:-1 gene:ENSG00000261324 gene_biotype:sense_overlapping transcript_biotype:sense_overlapping	ensembl.GRCh37.72	REL	+	5966	v-rel reticuloendotheliosis viral oncogene homolog (avian)
CUST_43302_PI429285431	ENST00000562691 havana:sense_overlapping chromosome:GRCh37:12:14915438:14920865:-1 gene:ENSG00000261324 gene_biotype:sense_overlapping transcript_biotype:sense_overlapping	ensembl.GRCh37.72	REL	+	5966	v-rel reticuloendotheliosis viral oncogene homolog (avian)
CUST_43303_PI429285431	ENST00000562691 havana:sense_overlapping chromosome:GRCh37:12:14915438:14920865:-1 gene:ENSG00000261324 gene_biotype:sense_overlapping transcript_biotype:sense_overlapping	ensembl.GRCh37.72	RQCD1	+	9125	RCD1 required for cell differentiation1 homolog (S. pombe)
CUST_43302_PI429285431	ENST00000562691 havana:sense_overlapping chromosome:GRCh37:12:14915438:14920865:-1 gene:ENSG00000261324 gene_biotype:sense_overlapping transcript_biotype:sense_overlapping	ensembl.GRCh37.72	RQCD1	+	9125	RCD1 required for cell differentiation1 homolog (S. pombe)
CUST_43303_PI429285431	ENST00000562691 havana:sense_overlapping chromosome:GRCh37:12:14915438:14920865:-1 gene:ENSG00000261324 gene_biotype:sense_overlapping transcript_biotype:sense_overlapping	ensembl.GRCh37.72	STAP2	-	55620	signal transducing adaptor family member 2
CUST_43302_PI429285431	ENST00000562691 havana:sense_overlapping chromosome:GRCh37:12:14915438:14920865:-1 gene:ENSG00000261324 gene_biotype:sense_overlapping transcript_biotype:sense_overlapping	ensembl.GRCh37.72	STAP2	-	55620	signal transducing adaptor family member 2
CUST_43303_PI429285431	ENST00000562691 havana:sense_overlapping chromosome:GRCh37:12:14915438:14920865:-1 gene:ENSG00000261324 gene_biotype:sense_overlapping transcript_biotype:sense_overlapping	ensembl.GRCh37.72	TPCN1	+	53373	two pore segment channel 1
CUST_43302_PI429285431	ENST00000562691 havana:sense_overlapping chromosome:GRCh37:12:14915438:14920865:-1 gene:ENSG00000261324 gene_biotype:sense_overlapping transcript_biotype:sense_overlapping	ensembl.GRCh37.72	TPCN1	+	53373	two pore segment channel 1
CUST_43303_PI429285431	ENST00000562691 havana:sense_overlapping chromosome:GRCh37:12:14915438:14920865:-1 gene:ENSG00000261324 gene_biotype:sense_overlapping transcript_biotype:sense_overlapping	ensembl.GRCh37.72	TTC22	-	55001	tetratricopeptide repeat domain 22
CUST_43302_PI429285431	ENST00000562691 havana:sense_overlapping chromosome:GRCh37:12:14915438:14920865:-1 gene:ENSG00000261324 gene_biotype:sense_overlapping transcript_biotype:sense_overlapping	ensembl.GRCh37.72	TTC22	-	55001	tetratricopeptide repeat domain 22
CUST_43303_PI429285431	ENST00000562691 havana:sense_overlapping chromosome:GRCh37:12:14915438:14920865:-1 gene:ENSG00000261324 gene_biotype:sense_overlapping transcript_biotype:sense_overlapping	ensembl.GRCh37.72	ZNF700	+	90592	zinc finger protein 700
CUST_43302_PI429285431	ENST00000562691 havana:sense_overlapping chromosome:GRCh37:12:14915438:14920865:-1 gene:ENSG00000261324 gene_biotype:sense_overlapping transcript_biotype:sense_overlapping	ensembl.GRCh37.72	ZNF700	+	90592	zinc finger protein 700
CUST_43133_PI429285431	ENST00000567473 havana:lincRNA chromosome:GRCh37:HG7_PATCH:142445732:142458950:1 gene:ENSG00000261106 gene_biotype:lincRNA transcript_biotype:lincRNA	ensembl.GRCh37.72	ASCC1	-	51008	activating signal cointegrator 1 complex subunit 1
CUST_43133_PI429285431	ENST00000567473 havana:lincRNA chromosome:GRCh37:HG7_PATCH:142445732:142458950:1 gene:ENSG00000261106 gene_biotype:lincRNA transcript_biotype:lincRNA	ensembl.GRCh37.72	BCL2L11	+	10018	BCL2-like 11 (apoptosis facilitator)
CUST_43133_PI429285431	ENST00000567473 havana:lincRNA chromosome:GRCh37:HG7_PATCH:142445732:142458950:1 gene:ENSG00000261106 gene_biotype:lincRNA transcript_biotype:lincRNA	ensembl.GRCh37.72	BTG3	-	10950	BTG family, member 3
CUST_43133_PI429285431	ENST00000567473 havana:lincRNA chromosome:GRCh37:HG7_PATCH:142445732:142458950:1 gene:ENSG00000261106 gene_biotype:lincRNA transcript_biotype:lincRNA	ensembl.GRCh37.72	C14orf178	+	283579	chromosome 14 open reading frame 178
CUST_43133_PI429285431	ENST00000567473 havana:lincRNA chromosome:GRCh37:HG7_PATCH:142445732:142458950:1 gene:ENSG00000261106 gene_biotype:lincRNA transcript_biotype:lincRNA	ensembl.GRCh37.72	CGA	-	1081	glycoprotein hormones, alpha polypeptide
CUST_43133_PI429285431	ENST00000567473 havana:lincRNA chromosome:GRCh37:HG7_PATCH:142445732:142458950:1 gene:ENSG00000261106 gene_biotype:lincRNA transcript_biotype:lincRNA	ensembl.GRCh37.72	CNGA1	-	1259	cyclic nucleotide gated channel alpha 1
CUST_43133_PI429285431	ENST00000567473 havana:lincRNA chromosome:GRCh37:HG7_PATCH:142445732:142458950:1 gene:ENSG00000261106 gene_biotype:lincRNA transcript_biotype:lincRNA	ensembl.GRCh37.72	CSF2RA	+	1438	colony stimulating factor 2 receptor, alpha, low-affinity (granulocyte-macrophage)
CUST_43133_PI429285431	ENST00000567473 havana:lincRNA chromosome:GRCh37:HG7_PATCH:142445732:142458950:1 gene:ENSG00000261106 gene_biotype:lincRNA transcript_biotype:lincRNA	ensembl.GRCh37.72	DISC1	+	27185	disrupted in schizophrenia 1
CUST_43133_PI429285431	ENST00000567473 havana:lincRNA chromosome:GRCh37:HG7_PATCH:142445732:142458950:1 gene:ENSG00000261106 gene_biotype:lincRNA transcript_biotype:lincRNA	ensembl.GRCh37.72	EXOSC9	+	5393	exosome component 9
CUST_43133_PI429285431	ENST00000567473 havana:lincRNA chromosome:GRCh37:HG7_PATCH:142445732:142458950:1 gene:ENSG00000261106 gene_biotype:lincRNA transcript_biotype:lincRNA	ensembl.GRCh37.72	FAM76A	+	199870	family with sequence similarity 76, member A
CUST_43133_PI429285431	ENST00000567473 havana:lincRNA chromosome:GRCh37:HG7_PATCH:142445732:142458950:1 gene:ENSG00000261106 gene_biotype:lincRNA transcript_biotype:lincRNA	ensembl.GRCh37.72	FBXO18	+	84893	F-box protein, helicase, 18
CUST_43133_PI429285431	ENST00000567473 havana:lincRNA chromosome:GRCh37:HG7_PATCH:142445732:142458950:1 gene:ENSG00000261106 gene_biotype:lincRNA transcript_biotype:lincRNA	ensembl.GRCh37.72	GYG2	+	8908	glycogenin 2 (EC:2.4.1.186)
CUST_43133_PI429285431	ENST00000567473 havana:lincRNA chromosome:GRCh37:HG7_PATCH:142445732:142458950:1 gene:ENSG00000261106 gene_biotype:lincRNA transcript_biotype:lincRNA	ensembl.GRCh37.72	KCNRG	+	283518	potassium channel regulator
CUST_43133_PI429285431	ENST00000567473 havana:lincRNA chromosome:GRCh37:HG7_PATCH:142445732:142458950:1 gene:ENSG00000261106 gene_biotype:lincRNA transcript_biotype:lincRNA	ensembl.GRCh37.72	LOC100130357	-
CUST_43133_PI429285431	ENST00000567473 havana:lincRNA chromosome:GRCh37:HG7_PATCH:142445732:142458950:1 gene:ENSG00000261106 gene_biotype:lincRNA transcript_biotype:lincRNA	ensembl.GRCh37.72	LOC100144595	-
CUST_43133_PI429285431	ENST00000567473 havana:lincRNA chromosome:GRCh37:HG7_PATCH:142445732:142458950:1 gene:ENSG00000261106 gene_biotype:lincRNA transcript_biotype:lincRNA	ensembl.GRCh37.72	MAP4K1	-	11184	mitogen-activated protein kinase kinase kinase kinase 1 (EC:2.7.11.1)
CUST_43133_PI429285431	ENST00000567473 havana:lincRNA chromosome:GRCh37:HG7_PATCH:142445732:142458950:1 gene:ENSG00000261106 gene_biotype:lincRNA transcript_biotype:lincRNA	ensembl.GRCh37.72	MRPL10	-	124995	mitochondrial ribosomal protein L10
CUST_43133_PI429285431	ENST00000567473 havana:lincRNA chromosome:GRCh37:HG7_PATCH:142445732:142458950:1 gene:ENSG00000261106 gene_biotype:lincRNA transcript_biotype:lincRNA	ensembl.GRCh37.72	MYL10	-	93408	myosin, light chain 10, regulatory
CUST_43133_PI429285431	ENST00000567473 havana:lincRNA chromosome:GRCh37:HG7_PATCH:142445732:142458950:1 gene:ENSG00000261106 gene_biotype:lincRNA transcript_biotype:lincRNA	ensembl.GRCh37.72	NOP2	-	4839	NOP2 nucleolar protein homolog (yeast)
CUST_43133_PI429285431	ENST00000567473 havana:lincRNA chromosome:GRCh37:HG7_PATCH:142445732:142458950:1 gene:ENSG00000261106 gene_biotype:lincRNA transcript_biotype:lincRNA	ensembl.GRCh37.72	NOS3	+	4846	nitric oxide synthase 3 (endothelial cell) (EC:1.14.13.39)
CUST_43133_PI429285431	ENST00000567473 havana:lincRNA chromosome:GRCh37:HG7_PATCH:142445732:142458950:1 gene:ENSG00000261106 gene_biotype:lincRNA transcript_biotype:lincRNA	ensembl.GRCh37.72	NPC1L1	-	29881	NPC1 (Niemann-Pick disease, type C1, gene)-like 1
CUST_43133_PI429285431	ENST00000567473 havana:lincRNA chromosome:GRCh37:HG7_PATCH:142445732:142458950:1 gene:ENSG00000261106 gene_biotype:lincRNA transcript_biotype:lincRNA	ensembl.GRCh37.72	NUDT7	+	283927	nudix (nucleoside diphosphate linked moiety X)-type motif 7 (EC:3.6.1.-)
CUST_43133_PI429285431	ENST00000567473 havana:lincRNA chromosome:GRCh37:HG7_PATCH:142445732:142458950:1 gene:ENSG00000261106 gene_biotype:lincRNA transcript_biotype:lincRNA	ensembl.GRCh37.72	PODXL	-	5420	podocalyxin-like
CUST_43133_PI429285431	ENST00000567473 havana:lincRNA chromosome:GRCh37:HG7_PATCH:142445732:142458950:1 gene:ENSG00000261106 gene_biotype:lincRNA transcript_biotype:lincRNA	ensembl.GRCh37.72	PPIL3	-	53938	peptidylprolyl isomerase (cyclophilin)-like 3 (EC:5.2.1.8)
CUST_43133_PI429285431	ENST00000567473 havana:lincRNA chromosome:GRCh37:HG7_PATCH:142445732:142458950:1 gene:ENSG00000261106 gene_biotype:lincRNA transcript_biotype:lincRNA	ensembl.GRCh37.72	REL	+	5966	v-rel reticuloendotheliosis viral oncogene homolog (avian)
CUST_43133_PI429285431	ENST00000567473 havana:lincRNA chromosome:GRCh37:HG7_PATCH:142445732:142458950:1 gene:ENSG00000261106 gene_biotype:lincRNA transcript_biotype:lincRNA	ensembl.GRCh37.72	RQCD1	+	9125	RCD1 required for cell differentiation1 homolog (S. pombe)
CUST_43133_PI429285431	ENST00000567473 havana:lincRNA chromosome:GRCh37:HG7_PATCH:142445732:142458950:1 gene:ENSG00000261106 gene_biotype:lincRNA transcript_biotype:lincRNA	ensembl.GRCh37.72	STAP2	-	55620	signal transducing adaptor family member 2
CUST_43133_PI429285431	ENST00000567473 havana:lincRNA chromosome:GRCh37:HG7_PATCH:142445732:142458950:1 gene:ENSG00000261106 gene_biotype:lincRNA transcript_biotype:lincRNA	ensembl.GRCh37.72	SUGT1	+	10910	SGT1, suppressor of G2 allele of SKP1 (S. cerevisiae)
CUST_43133_PI429285431	ENST00000567473 havana:lincRNA chromosome:GRCh37:HG7_PATCH:142445732:142458950:1 gene:ENSG00000261106 gene_biotype:lincRNA transcript_biotype:lincRNA	ensembl.GRCh37.72	TEX11	-	56159	testis expressed 11
CUST_43133_PI429285431	ENST00000567473 havana:lincRNA chromosome:GRCh37:HG7_PATCH:142445732:142458950:1 gene:ENSG00000261106 gene_biotype:lincRNA transcript_biotype:lincRNA	ensembl.GRCh37.72	TRIM5	-	85363	tripartite motif-containing 5
CUST_43133_PI429285431	ENST00000567473 havana:lincRNA chromosome:GRCh37:HG7_PATCH:142445732:142458950:1 gene:ENSG00000261106 gene_biotype:lincRNA transcript_biotype:lincRNA	ensembl.GRCh37.72	USP4	-	7375	ubiquitin specific peptidase 4 (proto-oncogene) (EC:3.1.2.15)
CUST_43133_PI429285431	ENST00000567473 havana:lincRNA chromosome:GRCh37:HG7_PATCH:142445732:142458950:1 gene:ENSG00000261106 gene_biotype:lincRNA transcript_biotype:lincRNA	ensembl.GRCh37.72	ZNF700	+	90592	zinc finger protein 700
CUST_43133_PI429285431	ENST00000567473 havana:lincRNA chromosome:GRCh37:HG7_PATCH:142445732:142458950:1 gene:ENSG00000261106 gene_biotype:lincRNA transcript_biotype:lincRNA	ensembl.GRCh37.72	ZNF701	+	55762	zinc finger protein 701
CUST_43263_PI429285431	ENST00000568262 havana:sense_intronic chromosome:GRCh37:16:23579994:23581017:1 gene:ENSG00000260751 gene_biotype:sense_intronic transcript_biotype:sense_intronic	ensembl.GRCh37.72	ASCC1	-	51008	activating signal cointegrator 1 complex subunit 1
CUST_43263_PI429285431	ENST00000568262 havana:sense_intronic chromosome:GRCh37:16:23579994:23581017:1 gene:ENSG00000260751 gene_biotype:sense_intronic transcript_biotype:sense_intronic	ensembl.GRCh37.72	BCAS4	+	55653	breast carcinoma amplified sequence 4
CUST_43263_PI429285431	ENST00000568262 havana:sense_intronic chromosome:GRCh37:16:23579994:23581017:1 gene:ENSG00000260751 gene_biotype:sense_intronic transcript_biotype:sense_intronic	ensembl.GRCh37.72	BCL2L11	+	10018	BCL2-like 11 (apoptosis facilitator)
CUST_43263_PI429285431	ENST00000568262 havana:sense_intronic chromosome:GRCh37:16:23579994:23581017:1 gene:ENSG00000260751 gene_biotype:sense_intronic transcript_biotype:sense_intronic	ensembl.GRCh37.72	BTG3	-	10950	BTG family, member 3
CUST_43263_PI429285431	ENST00000568262 havana:sense_intronic chromosome:GRCh37:16:23579994:23581017:1 gene:ENSG00000260751 gene_biotype:sense_intronic transcript_biotype:sense_intronic	ensembl.GRCh37.72	CCNJL	-	79616	cyclin J-like
CUST_43263_PI429285431	ENST00000568262 havana:sense_intronic chromosome:GRCh37:16:23579994:23581017:1 gene:ENSG00000260751 gene_biotype:sense_intronic transcript_biotype:sense_intronic	ensembl.GRCh37.72	CGA	-	1081	glycoprotein hormones, alpha polypeptide
CUST_43263_PI429285431	ENST00000568262 havana:sense_intronic chromosome:GRCh37:16:23579994:23581017:1 gene:ENSG00000260751 gene_biotype:sense_intronic transcript_biotype:sense_intronic	ensembl.GRCh37.72	CNGA1	-	1259	cyclic nucleotide gated channel alpha 1
CUST_43263_PI429285431	ENST00000568262 havana:sense_intronic chromosome:GRCh37:16:23579994:23581017:1 gene:ENSG00000260751 gene_biotype:sense_intronic transcript_biotype:sense_intronic	ensembl.GRCh37.72	DISC1	+	27185	disrupted in schizophrenia 1
CUST_43263_PI429285431	ENST00000568262 havana:sense_intronic chromosome:GRCh37:16:23579994:23581017:1 gene:ENSG00000260751 gene_biotype:sense_intronic transcript_biotype:sense_intronic	ensembl.GRCh37.72	EIF4E	-	1977	eukaryotic translation initiation factor 4E
CUST_43263_PI429285431	ENST00000568262 havana:sense_intronic chromosome:GRCh37:16:23579994:23581017:1 gene:ENSG00000260751 gene_biotype:sense_intronic transcript_biotype:sense_intronic	ensembl.GRCh37.72	FAM76A	+	199870	family with sequence similarity 76, member A
CUST_43263_PI429285431	ENST00000568262 havana:sense_intronic chromosome:GRCh37:16:23579994:23581017:1 gene:ENSG00000260751 gene_biotype:sense_intronic transcript_biotype:sense_intronic	ensembl.GRCh37.72	GYG2	+	8908	glycogenin 2 (EC:2.4.1.186)
CUST_43263_PI429285431	ENST00000568262 havana:sense_intronic chromosome:GRCh37:16:23579994:23581017:1 gene:ENSG00000260751 gene_biotype:sense_intronic transcript_biotype:sense_intronic	ensembl.GRCh37.72	HSD11B1L	+	374875	hydroxysteroid (11-beta) dehydrogenase 1-like
CUST_43263_PI429285431	ENST00000568262 havana:sense_intronic chromosome:GRCh37:16:23579994:23581017:1 gene:ENSG00000260751 gene_biotype:sense_intronic transcript_biotype:sense_intronic	ensembl.GRCh37.72	LOC100507462	-
CUST_43263_PI429285431	ENST00000568262 havana:sense_intronic chromosome:GRCh37:16:23579994:23581017:1 gene:ENSG00000260751 gene_biotype:sense_intronic transcript_biotype:sense_intronic	ensembl.GRCh37.72	MAP4K1	-	11184	mitogen-activated protein kinase kinase kinase kinase 1 (EC:2.7.11.1)
CUST_43263_PI429285431	ENST00000568262 havana:sense_intronic chromosome:GRCh37:16:23579994:23581017:1 gene:ENSG00000260751 gene_biotype:sense_intronic transcript_biotype:sense_intronic	ensembl.GRCh37.72	MLLT10	+	8028	myeloid/lymphoid or mixed-lineage leukemia (trithorax homolog, Drosophila); translocated to, 10
CUST_43263_PI429285431	ENST00000568262 havana:sense_intronic chromosome:GRCh37:16:23579994:23581017:1 gene:ENSG00000260751 gene_biotype:sense_intronic transcript_biotype:sense_intronic	ensembl.GRCh37.72	MRPL10	-	124995	mitochondrial ribosomal protein L10
CUST_43263_PI429285431	ENST00000568262 havana:sense_intronic chromosome:GRCh37:16:23579994:23581017:1 gene:ENSG00000260751 gene_biotype:sense_intronic transcript_biotype:sense_intronic	ensembl.GRCh37.72	MYL10	-	93408	myosin, light chain 10, regulatory
CUST_43263_PI429285431	ENST00000568262 havana:sense_intronic chromosome:GRCh37:16:23579994:23581017:1 gene:ENSG00000260751 gene_biotype:sense_intronic transcript_biotype:sense_intronic	ensembl.GRCh37.72	OSTC	+	58505	oligosaccharyltransferase complex subunit
CUST_43263_PI429285431	ENST00000568262 havana:sense_intronic chromosome:GRCh37:16:23579994:23581017:1 gene:ENSG00000260751 gene_biotype:sense_intronic transcript_biotype:sense_intronic	ensembl.GRCh37.72	PODXL	-	5420	podocalyxin-like
CUST_43263_PI429285431	ENST00000568262 havana:sense_intronic chromosome:GRCh37:16:23579994:23581017:1 gene:ENSG00000260751 gene_biotype:sense_intronic transcript_biotype:sense_intronic	ensembl.GRCh37.72	PPIP5K1	-
CUST_43263_PI429285431	ENST00000568262 havana:sense_intronic chromosome:GRCh37:16:23579994:23581017:1 gene:ENSG00000260751 gene_biotype:sense_intronic transcript_biotype:sense_intronic	ensembl.GRCh37.72	PRR16	+	51334	proline rich 16
CUST_43263_PI429285431	ENST00000568262 havana:sense_intronic chromosome:GRCh37:16:23579994:23581017:1 gene:ENSG00000260751 gene_biotype:sense_intronic transcript_biotype:sense_intronic	ensembl.GRCh37.72	REL	+	5966	v-rel reticuloendotheliosis viral oncogene homolog (avian)
CUST_43263_PI429285431	ENST00000568262 havana:sense_intronic chromosome:GRCh37:16:23579994:23581017:1 gene:ENSG00000260751 gene_biotype:sense_intronic transcript_biotype:sense_intronic	ensembl.GRCh37.72	RHBG	+	57127	Rh family, B glycoprotein (gene/pseudogene)
CUST_43263_PI429285431	ENST00000568262 havana:sense_intronic chromosome:GRCh37:16:23579994:23581017:1 gene:ENSG00000260751 gene_biotype:sense_intronic transcript_biotype:sense_intronic	ensembl.GRCh37.72	RPP30	+	10556	ribonuclease P/MRP 30kDa subunit (EC:3.1.26.5)
CUST_43263_PI429285431	ENST00000568262 havana:sense_intronic chromosome:GRCh37:16:23579994:23581017:1 gene:ENSG00000260751 gene_biotype:sense_intronic transcript_biotype:sense_intronic	ensembl.GRCh37.72	RQCD1	+	9125	RCD1 required for cell differentiation1 homolog (S. pombe)
CUST_43263_PI429285431	ENST00000568262 havana:sense_intronic chromosome:GRCh37:16:23579994:23581017:1 gene:ENSG00000260751 gene_biotype:sense_intronic transcript_biotype:sense_intronic	ensembl.GRCh37.72	SGCE	-	8910	sarcoglycan, epsilon
CUST_43263_PI429285431	ENST00000568262 havana:sense_intronic chromosome:GRCh37:16:23579994:23581017:1 gene:ENSG00000260751 gene_biotype:sense_intronic transcript_biotype:sense_intronic	ensembl.GRCh37.72	SLC30A6	+	55676	solute carrier family 30 (zinc transporter), member 6
CUST_43263_PI429285431	ENST00000568262 havana:sense_intronic chromosome:GRCh37:16:23579994:23581017:1 gene:ENSG00000260751 gene_biotype:sense_intronic transcript_biotype:sense_intronic	ensembl.GRCh37.72	STAP2	-	55620	signal transducing adaptor family member 2
CUST_43263_PI429285431	ENST00000568262 havana:sense_intronic chromosome:GRCh37:16:23579994:23581017:1 gene:ENSG00000260751 gene_biotype:sense_intronic transcript_biotype:sense_intronic	ensembl.GRCh37.72	SUGT1	+	10910	SGT1, suppressor of G2 allele of SKP1 (S. cerevisiae)
CUST_43263_PI429285431	ENST00000568262 havana:sense_intronic chromosome:GRCh37:16:23579994:23581017:1 gene:ENSG00000260751 gene_biotype:sense_intronic transcript_biotype:sense_intronic	ensembl.GRCh37.72	TBXA2R	-	6915	thromboxane A2 receptor
CUST_43263_PI429285431	ENST00000568262 havana:sense_intronic chromosome:GRCh37:16:23579994:23581017:1 gene:ENSG00000260751 gene_biotype:sense_intronic transcript_biotype:sense_intronic	ensembl.GRCh37.72	TEX11	-	56159	testis expressed 11
CUST_43263_PI429285431	ENST00000568262 havana:sense_intronic chromosome:GRCh37:16:23579994:23581017:1 gene:ENSG00000260751 gene_biotype:sense_intronic transcript_biotype:sense_intronic	ensembl.GRCh37.72	TRIM61	-	391712	tripartite motif-containing 61
CUST_43263_PI429285431	ENST00000568262 havana:sense_intronic chromosome:GRCh37:16:23579994:23581017:1 gene:ENSG00000260751 gene_biotype:sense_intronic transcript_biotype:sense_intronic	ensembl.GRCh37.72	UBE2J2	-	118424	ubiquitin-conjugating enzyme E2, J2 (UBC6 homolog, yeast) (EC:6.3.2.19)
CUST_43263_PI429285431	ENST00000568262 havana:sense_intronic chromosome:GRCh37:16:23579994:23581017:1 gene:ENSG00000260751 gene_biotype:sense_intronic transcript_biotype:sense_intronic	ensembl.GRCh37.72	WDR27	-	253769	WD repeat domain 27
CUST_43263_PI429285431	ENST00000568262 havana:sense_intronic chromosome:GRCh37:16:23579994:23581017:1 gene:ENSG00000260751 gene_biotype:sense_intronic transcript_biotype:sense_intronic	ensembl.GRCh37.72	ZMAT1	-	84460	zinc finger, matrin type 1
CUST_43263_PI429285431	ENST00000568262 havana:sense_intronic chromosome:GRCh37:16:23579994:23581017:1 gene:ENSG00000260751 gene_biotype:sense_intronic transcript_biotype:sense_intronic	ensembl.GRCh37.72	ZNF283	+	284349	zinc finger protein 283
CUST_43263_PI429285431	ENST00000568262 havana:sense_intronic chromosome:GRCh37:16:23579994:23581017:1 gene:ENSG00000260751 gene_biotype:sense_intronic transcript_biotype:sense_intronic	ensembl.GRCh37.72	ZNF410	+	57862	zinc finger protein 410
CUST_43263_PI429285431	ENST00000568262 havana:sense_intronic chromosome:GRCh37:16:23579994:23581017:1 gene:ENSG00000260751 gene_biotype:sense_intronic transcript_biotype:sense_intronic	ensembl.GRCh37.72	ZNF573	-	126231	zinc finger protein 573
CUST_43263_PI429285431	ENST00000568262 havana:sense_intronic chromosome:GRCh37:16:23579994:23581017:1 gene:ENSG00000260751 gene_biotype:sense_intronic transcript_biotype:sense_intronic	ensembl.GRCh37.72	ZNF700	+	90592	zinc finger protein 700
CUST_43263_PI429285431	ENST00000568262 havana:sense_intronic chromosome:GRCh37:16:23579994:23581017:1 gene:ENSG00000260751 gene_biotype:sense_intronic transcript_biotype:sense_intronic	ensembl.GRCh37.72	ZNF701	+	55762	zinc finger protein 701
CUST_43132_PI429285431	ENST00000576240 havana:lincRNA chromosome:GRCh37:HSCHR19_1_CTG3:20998050:21005050:1 gene:ENSG00000262975 gene_biotype:lincRNA transcript_biotype:lincRNA	ensembl.GRCh37.72	ADRA1A	-	148	adrenergic, alpha-1A-, receptor
CUST_43132_PI429285431	ENST00000576240 havana:lincRNA chromosome:GRCh37:HSCHR19_1_CTG3:20998050:21005050:1 gene:ENSG00000262975 gene_biotype:lincRNA transcript_biotype:lincRNA	ensembl.GRCh37.72	AGBL2	-	79841	ATP/GTP binding protein-like 2
CUST_43132_PI429285431	ENST00000576240 havana:lincRNA chromosome:GRCh37:HSCHR19_1_CTG3:20998050:21005050:1 gene:ENSG00000262975 gene_biotype:lincRNA transcript_biotype:lincRNA	ensembl.GRCh37.72	BCAS4	+	55653	breast carcinoma amplified sequence 4
CUST_43132_PI429285431	ENST00000576240 havana:lincRNA chromosome:GRCh37:HSCHR19_1_CTG3:20998050:21005050:1 gene:ENSG00000262975 gene_biotype:lincRNA transcript_biotype:lincRNA	ensembl.GRCh37.72	BCL2L11	+	10018	BCL2-like 11 (apoptosis facilitator)
CUST_43132_PI429285431	ENST00000576240 havana:lincRNA chromosome:GRCh37:HSCHR19_1_CTG3:20998050:21005050:1 gene:ENSG00000262975 gene_biotype:lincRNA transcript_biotype:lincRNA	ensembl.GRCh37.72	BRD2		6046	bromodomain containing 2
CUST_43132_PI429285431	ENST00000576240 havana:lincRNA chromosome:GRCh37:HSCHR19_1_CTG3:20998050:21005050:1 gene:ENSG00000262975 gene_biotype:lincRNA transcript_biotype:lincRNA	ensembl.GRCh37.72	BRD2	+	6046	bromodomain containing 2
CUST_43132_PI429285431	ENST00000576240 havana:lincRNA chromosome:GRCh37:HSCHR19_1_CTG3:20998050:21005050:1 gene:ENSG00000262975 gene_biotype:lincRNA transcript_biotype:lincRNA	ensembl.GRCh37.72	C14orf178	+	283579	chromosome 14 open reading frame 178
CUST_43132_PI429285431	ENST00000576240 havana:lincRNA chromosome:GRCh37:HSCHR19_1_CTG3:20998050:21005050:1 gene:ENSG00000262975 gene_biotype:lincRNA transcript_biotype:lincRNA	ensembl.GRCh37.72	CHID1	-	66005	chitinase domain containing 1
CUST_43132_PI429285431	ENST00000576240 havana:lincRNA chromosome:GRCh37:HSCHR19_1_CTG3:20998050:21005050:1 gene:ENSG00000262975 gene_biotype:lincRNA transcript_biotype:lincRNA	ensembl.GRCh37.72	CSF2RA	+	1438	colony stimulating factor 2 receptor, alpha, low-affinity (granulocyte-macrophage)
CUST_43132_PI429285431	ENST00000576240 havana:lincRNA chromosome:GRCh37:HSCHR19_1_CTG3:20998050:21005050:1 gene:ENSG00000262975 gene_biotype:lincRNA transcript_biotype:lincRNA	ensembl.GRCh37.72	DISC1	+	27185	disrupted in schizophrenia 1
CUST_43132_PI429285431	ENST00000576240 havana:lincRNA chromosome:GRCh37:HSCHR19_1_CTG3:20998050:21005050:1 gene:ENSG00000262975 gene_biotype:lincRNA transcript_biotype:lincRNA	ensembl.GRCh37.72	FAM122C	+	159091	family with sequence similarity 122C
CUST_43132_PI429285431	ENST00000576240 havana:lincRNA chromosome:GRCh37:HSCHR19_1_CTG3:20998050:21005050:1 gene:ENSG00000262975 gene_biotype:lincRNA transcript_biotype:lincRNA	ensembl.GRCh37.72	FAM76A	+	199870	family with sequence similarity 76, member A
CUST_43132_PI429285431	ENST00000576240 havana:lincRNA chromosome:GRCh37:HSCHR19_1_CTG3:20998050:21005050:1 gene:ENSG00000262975 gene_biotype:lincRNA transcript_biotype:lincRNA	ensembl.GRCh37.72	GDPD2	+	54857	glycerophosphodiester phosphodiesterase domain containing 2 (EC:3.1.4.43)
CUST_43132_PI429285431	ENST00000576240 havana:lincRNA chromosome:GRCh37:HSCHR19_1_CTG3:20998050:21005050:1 gene:ENSG00000262975 gene_biotype:lincRNA transcript_biotype:lincRNA	ensembl.GRCh37.72	HSD11B1L	+	374875	hydroxysteroid (11-beta) dehydrogenase 1-like
CUST_43132_PI429285431	ENST00000576240 havana:lincRNA chromosome:GRCh37:HSCHR19_1_CTG3:20998050:21005050:1 gene:ENSG00000262975 gene_biotype:lincRNA transcript_biotype:lincRNA	ensembl.GRCh37.72	LOC100506688	-
CUST_43132_PI429285431	ENST00000576240 havana:lincRNA chromosome:GRCh37:HSCHR19_1_CTG3:20998050:21005050:1 gene:ENSG00000262975 gene_biotype:lincRNA transcript_biotype:lincRNA	ensembl.GRCh37.72	LOC100507462	-
CUST_43132_PI429285431	ENST00000576240 havana:lincRNA chromosome:GRCh37:HSCHR19_1_CTG3:20998050:21005050:1 gene:ENSG00000262975 gene_biotype:lincRNA transcript_biotype:lincRNA	ensembl.GRCh37.72	LYRM4	-	57128	LYR motif containing 4
CUST_43132_PI429285431	ENST00000576240 havana:lincRNA chromosome:GRCh37:HSCHR19_1_CTG3:20998050:21005050:1 gene:ENSG00000262975 gene_biotype:lincRNA transcript_biotype:lincRNA	ensembl.GRCh37.72	MAP4K1	-	11184	mitogen-activated protein kinase kinase kinase kinase 1 (EC:2.7.11.1)
CUST_43132_PI429285431	ENST00000576240 havana:lincRNA chromosome:GRCh37:HSCHR19_1_CTG3:20998050:21005050:1 gene:ENSG00000262975 gene_biotype:lincRNA transcript_biotype:lincRNA	ensembl.GRCh37.72	MRPL10	-	124995	mitochondrial ribosomal protein L10
CUST_43132_PI429285431	ENST00000576240 havana:lincRNA chromosome:GRCh37:HSCHR19_1_CTG3:20998050:21005050:1 gene:ENSG00000262975 gene_biotype:lincRNA transcript_biotype:lincRNA	ensembl.GRCh37.72	MYL10	-	93408	myosin, light chain 10, regulatory
CUST_43132_PI429285431	ENST00000576240 havana:lincRNA chromosome:GRCh37:HSCHR19_1_CTG3:20998050:21005050:1 gene:ENSG00000262975 gene_biotype:lincRNA transcript_biotype:lincRNA	ensembl.GRCh37.72	NEK5	-	341676	NIMA (never in mitosis gene a)-related kinase 5 (EC:2.7.11.1)
CUST_43132_PI429285431	ENST00000576240 havana:lincRNA chromosome:GRCh37:HSCHR19_1_CTG3:20998050:21005050:1 gene:ENSG00000262975 gene_biotype:lincRNA transcript_biotype:lincRNA	ensembl.GRCh37.72	NOP2	-	4839	NOP2 nucleolar protein homolog (yeast)
CUST_43132_PI429285431	ENST00000576240 havana:lincRNA chromosome:GRCh37:HSCHR19_1_CTG3:20998050:21005050:1 gene:ENSG00000262975 gene_biotype:lincRNA transcript_biotype:lincRNA	ensembl.GRCh37.72	NOS3	+	4846	nitric oxide synthase 3 (endothelial cell) (EC:1.14.13.39)
CUST_43132_PI429285431	ENST00000576240 havana:lincRNA chromosome:GRCh37:HSCHR19_1_CTG3:20998050:21005050:1 gene:ENSG00000262975 gene_biotype:lincRNA transcript_biotype:lincRNA	ensembl.GRCh37.72	NPC1L1	-	29881	NPC1 (Niemann-Pick disease, type C1, gene)-like 1
CUST_43132_PI429285431	ENST00000576240 havana:lincRNA chromosome:GRCh37:HSCHR19_1_CTG3:20998050:21005050:1 gene:ENSG00000262975 gene_biotype:lincRNA transcript_biotype:lincRNA	ensembl.GRCh37.72	PRR16	+	51334	proline rich 16
CUST_43132_PI429285431	ENST00000576240 havana:lincRNA chromosome:GRCh37:HSCHR19_1_CTG3:20998050:21005050:1 gene:ENSG00000262975 gene_biotype:lincRNA transcript_biotype:lincRNA	ensembl.GRCh37.72	REL	+	5966	v-rel reticuloendotheliosis viral oncogene homolog (avian)
CUST_43132_PI429285431	ENST00000576240 havana:lincRNA chromosome:GRCh37:HSCHR19_1_CTG3:20998050:21005050:1 gene:ENSG00000262975 gene_biotype:lincRNA transcript_biotype:lincRNA	ensembl.GRCh37.72	ST6GAL2	-	84620	ST6 beta-galactosamide alpha-2,6-sialyltranferase 2 (EC:2.4.99.1)
CUST_43132_PI429285431	ENST00000576240 havana:lincRNA chromosome:GRCh37:HSCHR19_1_CTG3:20998050:21005050:1 gene:ENSG00000262975 gene_biotype:lincRNA transcript_biotype:lincRNA	ensembl.GRCh37.72	STAP2	-	55620	signal transducing adaptor family member 2
CUST_43132_PI429285431	ENST00000576240 havana:lincRNA chromosome:GRCh37:HSCHR19_1_CTG3:20998050:21005050:1 gene:ENSG00000262975 gene_biotype:lincRNA transcript_biotype:lincRNA	ensembl.GRCh37.72	SUGT1	+	10910	SGT1, suppressor of G2 allele of SKP1 (S. cerevisiae)
CUST_43132_PI429285431	ENST00000576240 havana:lincRNA chromosome:GRCh37:HSCHR19_1_CTG3:20998050:21005050:1 gene:ENSG00000262975 gene_biotype:lincRNA transcript_biotype:lincRNA	ensembl.GRCh37.72	TCEANC	+	170082	transcription elongation factor A (SII) N-terminal and central domain containing
CUST_43132_PI429285431	ENST00000576240 havana:lincRNA chromosome:GRCh37:HSCHR19_1_CTG3:20998050:21005050:1 gene:ENSG00000262975 gene_biotype:lincRNA transcript_biotype:lincRNA	ensembl.GRCh37.72	TEX11	-	56159	testis expressed 11
CUST_43132_PI429285431	ENST00000576240 havana:lincRNA chromosome:GRCh37:HSCHR19_1_CTG3:20998050:21005050:1 gene:ENSG00000262975 gene_biotype:lincRNA transcript_biotype:lincRNA	ensembl.GRCh37.72	THEMIS	-	387357	thymocyte selection associated
CUST_43132_PI429285431	ENST00000576240 havana:lincRNA chromosome:GRCh37:HSCHR19_1_CTG3:20998050:21005050:1 gene:ENSG00000262975 gene_biotype:lincRNA transcript_biotype:lincRNA	ensembl.GRCh37.72	TRIM5	-	85363	tripartite motif-containing 5
CUST_43132_PI429285431	ENST00000576240 havana:lincRNA chromosome:GRCh37:HSCHR19_1_CTG3:20998050:21005050:1 gene:ENSG00000262975 gene_biotype:lincRNA transcript_biotype:lincRNA	ensembl.GRCh37.72	UGT2A1	-	10941	UDP glucuronosyltransferase 2 family, polypeptide A1 (EC:2.4.1.17)
CUST_43132_PI429285431	ENST00000576240 havana:lincRNA chromosome:GRCh37:HSCHR19_1_CTG3:20998050:21005050:1 gene:ENSG00000262975 gene_biotype:lincRNA transcript_biotype:lincRNA	ensembl.GRCh37.72	USP4	-	7375	ubiquitin specific peptidase 4 (proto-oncogene) (EC:3.1.2.15)
CUST_43132_PI429285431	ENST00000576240 havana:lincRNA chromosome:GRCh37:HSCHR19_1_CTG3:20998050:21005050:1 gene:ENSG00000262975 gene_biotype:lincRNA transcript_biotype:lincRNA	ensembl.GRCh37.72	ZMAT1	-	84460	zinc finger, matrin type 1
CUST_43132_PI429285431	ENST00000576240 havana:lincRNA chromosome:GRCh37:HSCHR19_1_CTG3:20998050:21005050:1 gene:ENSG00000262975 gene_biotype:lincRNA transcript_biotype:lincRNA	ensembl.GRCh37.72	ZNF283	+	284349	zinc finger protein 283
CUST_43132_PI429285431	ENST00000576240 havana:lincRNA chromosome:GRCh37:HSCHR19_1_CTG3:20998050:21005050:1 gene:ENSG00000262975 gene_biotype:lincRNA transcript_biotype:lincRNA	ensembl.GRCh37.72	ZNF410	+	57862	zinc finger protein 410
CUST_43132_PI429285431	ENST00000576240 havana:lincRNA chromosome:GRCh37:HSCHR19_1_CTG3:20998050:21005050:1 gene:ENSG00000262975 gene_biotype:lincRNA transcript_biotype:lincRNA	ensembl.GRCh37.72	ZNF573	-	126231	zinc finger protein 573
CUST_43132_PI429285431	ENST00000576240 havana:lincRNA chromosome:GRCh37:HSCHR19_1_CTG3:20998050:21005050:1 gene:ENSG00000262975 gene_biotype:lincRNA transcript_biotype:lincRNA	ensembl.GRCh37.72	ZNF700	+	90592	zinc finger protein 700
CUST_43132_PI429285431	ENST00000576240 havana:lincRNA chromosome:GRCh37:HSCHR19_1_CTG3:20998050:21005050:1 gene:ENSG00000262975 gene_biotype:lincRNA transcript_biotype:lincRNA	ensembl.GRCh37.72	ZNF701	+	55762	zinc finger protein 701
CUST_43138_PI429285431	ENST00000577073 havana:lincRNA chromosome:GRCh37:HSCHR5_1_CTG1:69475596:69477340:-1 gene:ENSG00000262360 gene_biotype:lincRNA transcript_biotype:lincRNA	ensembl.GRCh37.72	AMBRA1	-	55626	autophagy/beclin-1 regulator 1
CUST_43138_PI429285431	ENST00000577073 havana:lincRNA chromosome:GRCh37:HSCHR5_1_CTG1:69475596:69477340:-1 gene:ENSG00000262360 gene_biotype:lincRNA transcript_biotype:lincRNA	ensembl.GRCh37.72	BTG3	-	10950	BTG family, member 3
CUST_43138_PI429285431	ENST00000577073 havana:lincRNA chromosome:GRCh37:HSCHR5_1_CTG1:69475596:69477340:-1 gene:ENSG00000262360 gene_biotype:lincRNA transcript_biotype:lincRNA	ensembl.GRCh37.72	PDLIM5	+	10611	PDZ and LIM domain 5
CUST_43138_PI429285431	ENST00000577073 havana:lincRNA chromosome:GRCh37:HSCHR5_1_CTG1:69475596:69477340:-1 gene:ENSG00000262360 gene_biotype:lincRNA transcript_biotype:lincRNA	ensembl.GRCh37.72	PPIP5K1	-
CUST_43138_PI429285431	ENST00000577073 havana:lincRNA chromosome:GRCh37:HSCHR5_1_CTG1:69475596:69477340:-1 gene:ENSG00000262360 gene_biotype:lincRNA transcript_biotype:lincRNA	ensembl.GRCh37.72	ZNF701	+	55762	zinc finger protein 701
CUST_42183_PI429285431	ENST00000577394 ncrna:miRNA chromosome:GRCh37:5:133561448:133561543:1 gene:ENSG00000266751 gene_biotype:miRNA transcript_biotype:miRNA	ensembl.GRCh37.72	PPP2CA	-	5515	protein phosphatase 2 (formerly 2A), catalytic subunit, alpha isoform (EC:3.1.3.16)
CUST_42183_PI429285431	ENST00000577394 ncrna:miRNA chromosome:GRCh37:5:133561448:133561543:1 gene:ENSG00000266751 gene_biotype:miRNA transcript_biotype:miRNA	ensembl.GRCh37.72	PPP2CB	-	5516	protein phosphatase 2 (formerly 2A), catalytic subunit, beta isoform (EC:3.1.3.16)
CUST_41916_PI429285431	ENST00000577401 ncrna:miRNA chromosome:GRCh37:7:6731608:6731690:1 gene:ENSG00000265245 gene_biotype:miRNA transcript_biotype:miRNA	ensembl.GRCh37.72	ZNF12	-	7559	zinc finger protein 12
CUST_41444_PI429285431	ENST00000581508 ncrna:miRNA chromosome:GRCh37:3:134156669:134156748:1 gene:ENSG00000263554 gene_biotype:miRNA transcript_biotype:miRNA	ensembl.GRCh37.72	HMGB3	+	3149	high-mobility group box 3
CUST_41397_PI429285431	ENST00000582890 ncrna:miRNA chromosome:GRCh37:11:96074602:96074690:1 gene:ENSG00000266192 gene_biotype:miRNA transcript_biotype:miRNA	ensembl.GRCh37.72	MAML2	-	84441	mastermind-like 2 (Drosophila)
CUST_41577_PI429285431	ENST00000583431 ncrna:miRNA chromosome:GRCh37:19:813584:813653:1 gene:ENSG00000263414 gene_biotype:miRNA transcript_biotype:miRNA	ensembl.GRCh37.72	LPPR3	-	79948	lipid phosphate phosphatase-related protein type 3 (EC:3.1.3.4)
CUST_42163_PI429285431	ENST00000583461 ncrna:miRNA chromosome:GRCh37:10:38120817:38120899:1 gene:ENSG00000266800 gene_biotype:miRNA transcript_biotype:miRNA	ensembl.GRCh37.72	ZNF12	-	7559	zinc finger protein 12
CUST_42163_PI429285431	ENST00000583461 ncrna:miRNA chromosome:GRCh37:10:38120817:38120899:1 gene:ENSG00000266800 gene_biotype:miRNA transcript_biotype:miRNA	ensembl.GRCh37.72	ZNF248	-	57209	zinc finger protein 248
CUST_43168_PI429285431	ENST00000584365 havana:sense_intronic chromosome:GRCh37:17:19053592:19054599:1 gene:ENSG00000266664 gene_biotype:sense_intronic transcript_biotype:sense_intronic	ensembl.GRCh37.72	BCL2L11	+	10018	BCL2-like 11 (apoptosis facilitator)
CUST_43168_PI429285431	ENST00000584365 havana:sense_intronic chromosome:GRCh37:17:19053592:19054599:1 gene:ENSG00000266664 gene_biotype:sense_intronic transcript_biotype:sense_intronic	ensembl.GRCh37.72	CNGA1	-	1259	cyclic nucleotide gated channel alpha 1
CUST_43168_PI429285431	ENST00000584365 havana:sense_intronic chromosome:GRCh37:17:19053592:19054599:1 gene:ENSG00000266664 gene_biotype:sense_intronic transcript_biotype:sense_intronic	ensembl.GRCh37.72	LOC100506688	-
CUST_43168_PI429285431	ENST00000584365 havana:sense_intronic chromosome:GRCh37:17:19053592:19054599:1 gene:ENSG00000266664 gene_biotype:sense_intronic transcript_biotype:sense_intronic	ensembl.GRCh37.72	LOC100507462	-
CUST_43168_PI429285431	ENST00000584365 havana:sense_intronic chromosome:GRCh37:17:19053592:19054599:1 gene:ENSG00000266664 gene_biotype:sense_intronic transcript_biotype:sense_intronic	ensembl.GRCh37.72	SLC39A14	+	23516	solute carrier family 39 (zinc transporter), member 14
CUST_43168_PI429285431	ENST00000584365 havana:sense_intronic chromosome:GRCh37:17:19053592:19054599:1 gene:ENSG00000266664 gene_biotype:sense_intronic transcript_biotype:sense_intronic	ensembl.GRCh37.72	ZMAT1	-	84460	zinc finger, matrin type 1
CUST_43168_PI429285431	ENST00000584365 havana:sense_intronic chromosome:GRCh37:17:19053592:19054599:1 gene:ENSG00000266664 gene_biotype:sense_intronic transcript_biotype:sense_intronic	ensembl.GRCh37.72	ZNF283	+	284349	zinc finger protein 283
CUST_43168_PI429285431	ENST00000584365 havana:sense_intronic chromosome:GRCh37:17:19053592:19054599:1 gene:ENSG00000266664 gene_biotype:sense_intronic transcript_biotype:sense_intronic	ensembl.GRCh37.72	ZNF573	-	126231	zinc finger protein 573
CUST_41359_PI429285431	ENST00000584757 ncrna:miRNA chromosome:GRCh37:4:44450022:44450127:1 gene:ENSG00000266496 gene_biotype:miRNA transcript_biotype:miRNA	ensembl.GRCh37.72	KCTD8	-	386617	potassium channel tetramerisation domain containing 8
CUST_41158_PI429285431	ENST00000585288 ncrna:miRNA supercontig:GRCh37:GL000230.1:19097:19180:1 gene:ENSG00000264001 gene_biotype:miRNA transcript_biotype:miRNA	ensembl.GRCh37.72	ZNF717	-	100131827	zinc finger protein 717
CUST_43169_PI429285431	ENST00000585877 havana:sense_intronic chromosome:GRCh37:18:12670425:12671144:-1 gene:ENSG00000267249 gene_biotype:sense_intronic transcript_biotype:sense_intronic	ensembl.GRCh37.72	FLJ25363	+	401082	similar to hypothetical protein FLJ25976
CUST_43169_PI429285431	ENST00000585877 havana:sense_intronic chromosome:GRCh37:18:12670425:12671144:-1 gene:ENSG00000267249 gene_biotype:sense_intronic transcript_biotype:sense_intronic	ensembl.GRCh37.72	MKNK1	-	8569	MAP kinase interacting serine/threonine kinase 1 (EC:2.7.11.1)
CUST_43169_PI429285431	ENST00000585877 havana:sense_intronic chromosome:GRCh37:18:12670425:12671144:-1 gene:ENSG00000267249 gene_biotype:sense_intronic transcript_biotype:sense_intronic	ensembl.GRCh37.72	SULT1C2	+	6819	sulfotransferase family, cytosolic, 1C, member 2 (EC:2.8.2.-)
CUST_43242_PI429285431	ENST00000586051 havana:sense_intronic chromosome:GRCh37:19:11432832:11434871:1 gene:ENSG00000267576 gene_biotype:sense_intronic transcript_biotype:sense_intronic	ensembl.GRCh37.72	AMBRA1	-	55626	autophagy/beclin-1 regulator 1
CUST_43274_PI429285431	ENST00000586101 havana:sense_intronic chromosome:GRCh37:6:170170509:170172138:1 gene:ENSG00000266896 gene_biotype:sense_intronic transcript_biotype:sense_intronic	ensembl.GRCh37.72	ADAMTS2	-	9509	ADAM metallopeptidase with thrombospondin type 1 motif, 2 (EC:3.4.24.14)
CUST_43274_PI429285431	ENST00000586101 havana:sense_intronic chromosome:GRCh37:6:170170509:170172138:1 gene:ENSG00000266896 gene_biotype:sense_intronic transcript_biotype:sense_intronic	ensembl.GRCh37.72	BIRC5	+	332	baculoviral IAP repeat-containing 5
CUST_43274_PI429285431	ENST00000586101 havana:sense_intronic chromosome:GRCh37:6:170170509:170172138:1 gene:ENSG00000266896 gene_biotype:sense_intronic transcript_biotype:sense_intronic	ensembl.GRCh37.72	BTG3	-	10950	BTG family, member 3
CUST_43274_PI429285431	ENST00000586101 havana:sense_intronic chromosome:GRCh37:6:170170509:170172138:1 gene:ENSG00000266896 gene_biotype:sense_intronic transcript_biotype:sense_intronic	ensembl.GRCh37.72	C8orf44	+	56260	chromosome 8 open reading frame 44
CUST_43274_PI429285431	ENST00000586101 havana:sense_intronic chromosome:GRCh37:6:170170509:170172138:1 gene:ENSG00000266896 gene_biotype:sense_intronic transcript_biotype:sense_intronic	ensembl.GRCh37.72	CAGE1	-	285782	cancer antigen 1
CUST_43274_PI429285431	ENST00000586101 havana:sense_intronic chromosome:GRCh37:6:170170509:170172138:1 gene:ENSG00000266896 gene_biotype:sense_intronic transcript_biotype:sense_intronic	ensembl.GRCh37.72	CC2D2A	+	57545	coiled-coil and C2 domain containing 2A
CUST_43274_PI429285431	ENST00000586101 havana:sense_intronic chromosome:GRCh37:6:170170509:170172138:1 gene:ENSG00000266896 gene_biotype:sense_intronic transcript_biotype:sense_intronic	ensembl.GRCh37.72	CGA	-	1081	glycoprotein hormones, alpha polypeptide
CUST_43274_PI429285431	ENST00000586101 havana:sense_intronic chromosome:GRCh37:6:170170509:170172138:1 gene:ENSG00000266896 gene_biotype:sense_intronic transcript_biotype:sense_intronic	ensembl.GRCh37.72	CYB561D1	+	284613	cytochrome b-561 domain containing 1
CUST_43274_PI429285431	ENST00000586101 havana:sense_intronic chromosome:GRCh37:6:170170509:170172138:1 gene:ENSG00000266896 gene_biotype:sense_intronic transcript_biotype:sense_intronic	ensembl.GRCh37.72	DHPS	-	1725	deoxyhypusine synthase (EC:2.5.1.46)
CUST_43274_PI429285431	ENST00000586101 havana:sense_intronic chromosome:GRCh37:6:170170509:170172138:1 gene:ENSG00000266896 gene_biotype:sense_intronic transcript_biotype:sense_intronic	ensembl.GRCh37.72	DISC1	+	27185	disrupted in schizophrenia 1
CUST_43274_PI429285431	ENST00000586101 havana:sense_intronic chromosome:GRCh37:6:170170509:170172138:1 gene:ENSG00000266896 gene_biotype:sense_intronic transcript_biotype:sense_intronic	ensembl.GRCh37.72	DUOXA1	-	90527	dual oxidase maturation factor 1
CUST_43274_PI429285431	ENST00000586101 havana:sense_intronic chromosome:GRCh37:6:170170509:170172138:1 gene:ENSG00000266896 gene_biotype:sense_intronic transcript_biotype:sense_intronic	ensembl.GRCh37.72	EIF4E	-	1977	eukaryotic translation initiation factor 4E
CUST_43274_PI429285431	ENST00000586101 havana:sense_intronic chromosome:GRCh37:6:170170509:170172138:1 gene:ENSG00000266896 gene_biotype:sense_intronic transcript_biotype:sense_intronic	ensembl.GRCh37.72	FBLIM1	+	54751	filamin binding LIM protein 1
CUST_43274_PI429285431	ENST00000586101 havana:sense_intronic chromosome:GRCh37:6:170170509:170172138:1 gene:ENSG00000266896 gene_biotype:sense_intronic transcript_biotype:sense_intronic	ensembl.GRCh37.72	ISY1	-	57461	ISY1 splicing factor homolog (S. cerevisiae)
CUST_43274_PI429285431	ENST00000586101 havana:sense_intronic chromosome:GRCh37:6:170170509:170172138:1 gene:ENSG00000266896 gene_biotype:sense_intronic transcript_biotype:sense_intronic	ensembl.GRCh37.72	JAM2	+	58494	junctional adhesion molecule 2
CUST_43274_PI429285431	ENST00000586101 havana:sense_intronic chromosome:GRCh37:6:170170509:170172138:1 gene:ENSG00000266896 gene_biotype:sense_intronic transcript_biotype:sense_intronic	ensembl.GRCh37.72	MAP4K1	-	11184	mitogen-activated protein kinase kinase kinase kinase 1 (EC:2.7.11.1)
CUST_43274_PI429285431	ENST00000586101 havana:sense_intronic chromosome:GRCh37:6:170170509:170172138:1 gene:ENSG00000266896 gene_biotype:sense_intronic transcript_biotype:sense_intronic	ensembl.GRCh37.72	MYL10	-	93408	myosin, light chain 10, regulatory
CUST_43274_PI429285431	ENST00000586101 havana:sense_intronic chromosome:GRCh37:6:170170509:170172138:1 gene:ENSG00000266896 gene_biotype:sense_intronic transcript_biotype:sense_intronic	ensembl.GRCh37.72	NANOGNB	+
CUST_43274_PI429285431	ENST00000586101 havana:sense_intronic chromosome:GRCh37:6:170170509:170172138:1 gene:ENSG00000266896 gene_biotype:sense_intronic transcript_biotype:sense_intronic	ensembl.GRCh37.72	NUDT7	+	283927	nudix (nucleoside diphosphate linked moiety X)-type motif 7 (EC:3.6.1.-)
CUST_43274_PI429285431	ENST00000586101 havana:sense_intronic chromosome:GRCh37:6:170170509:170172138:1 gene:ENSG00000266896 gene_biotype:sense_intronic transcript_biotype:sense_intronic	ensembl.GRCh37.72	PKP2	-	5318	plakophilin 2
CUST_43274_PI429285431	ENST00000586101 havana:sense_intronic chromosome:GRCh37:6:170170509:170172138:1 gene:ENSG00000266896 gene_biotype:sense_intronic transcript_biotype:sense_intronic	ensembl.GRCh37.72	PODXL	-	5420	podocalyxin-like
CUST_43274_PI429285431	ENST00000586101 havana:sense_intronic chromosome:GRCh37:6:170170509:170172138:1 gene:ENSG00000266896 gene_biotype:sense_intronic transcript_biotype:sense_intronic	ensembl.GRCh37.72	PPIP5K1	-
CUST_43274_PI429285431	ENST00000586101 havana:sense_intronic chromosome:GRCh37:6:170170509:170172138:1 gene:ENSG00000266896 gene_biotype:sense_intronic transcript_biotype:sense_intronic	ensembl.GRCh37.72	PRR16	+	51334	proline rich 16
CUST_43274_PI429285431	ENST00000586101 havana:sense_intronic chromosome:GRCh37:6:170170509:170172138:1 gene:ENSG00000266896 gene_biotype:sense_intronic transcript_biotype:sense_intronic	ensembl.GRCh37.72	REL	+	5966	v-rel reticuloendotheliosis viral oncogene homolog (avian)
CUST_43274_PI429285431	ENST00000586101 havana:sense_intronic chromosome:GRCh37:6:170170509:170172138:1 gene:ENSG00000266896 gene_biotype:sense_intronic transcript_biotype:sense_intronic	ensembl.GRCh37.72	RPP30	+	10556	ribonuclease P/MRP 30kDa subunit (EC:3.1.26.5)
CUST_43274_PI429285431	ENST00000586101 havana:sense_intronic chromosome:GRCh37:6:170170509:170172138:1 gene:ENSG00000266896 gene_biotype:sense_intronic transcript_biotype:sense_intronic	ensembl.GRCh37.72	RQCD1	+	9125	RCD1 required for cell differentiation1 homolog (S. pombe)
CUST_43274_PI429285431	ENST00000586101 havana:sense_intronic chromosome:GRCh37:6:170170509:170172138:1 gene:ENSG00000266896 gene_biotype:sense_intronic transcript_biotype:sense_intronic	ensembl.GRCh37.72	SLC30A6	+	55676	solute carrier family 30 (zinc transporter), member 6
CUST_43274_PI429285431	ENST00000586101 havana:sense_intronic chromosome:GRCh37:6:170170509:170172138:1 gene:ENSG00000266896 gene_biotype:sense_intronic transcript_biotype:sense_intronic	ensembl.GRCh37.72	ST6GAL2	-	84620	ST6 beta-galactosamide alpha-2,6-sialyltranferase 2 (EC:2.4.99.1)
CUST_43274_PI429285431	ENST00000586101 havana:sense_intronic chromosome:GRCh37:6:170170509:170172138:1 gene:ENSG00000266896 gene_biotype:sense_intronic transcript_biotype:sense_intronic	ensembl.GRCh37.72	STAP2	-	55620	signal transducing adaptor family member 2
CUST_43274_PI429285431	ENST00000586101 havana:sense_intronic chromosome:GRCh37:6:170170509:170172138:1 gene:ENSG00000266896 gene_biotype:sense_intronic transcript_biotype:sense_intronic	ensembl.GRCh37.72	SUGT1	+	10910	SGT1, suppressor of G2 allele of SKP1 (S. cerevisiae)
CUST_43274_PI429285431	ENST00000586101 havana:sense_intronic chromosome:GRCh37:6:170170509:170172138:1 gene:ENSG00000266896 gene_biotype:sense_intronic transcript_biotype:sense_intronic	ensembl.GRCh37.72	TMEM67	+	91147	transmembrane protein 67
CUST_43274_PI429285431	ENST00000586101 havana:sense_intronic chromosome:GRCh37:6:170170509:170172138:1 gene:ENSG00000266896 gene_biotype:sense_intronic transcript_biotype:sense_intronic	ensembl.GRCh37.72	YIF1B	-	90522	Yip1 interacting factor homolog B (S. cerevisiae)
CUST_43274_PI429285431	ENST00000586101 havana:sense_intronic chromosome:GRCh37:6:170170509:170172138:1 gene:ENSG00000266896 gene_biotype:sense_intronic transcript_biotype:sense_intronic	ensembl.GRCh37.72	ZMAT1	-	84460	zinc finger, matrin type 1
CUST_43274_PI429285431	ENST00000586101 havana:sense_intronic chromosome:GRCh37:6:170170509:170172138:1 gene:ENSG00000266896 gene_biotype:sense_intronic transcript_biotype:sense_intronic	ensembl.GRCh37.72	ZNF700	+	90592	zinc finger protein 700
CUST_43274_PI429285431	ENST00000586101 havana:sense_intronic chromosome:GRCh37:6:170170509:170172138:1 gene:ENSG00000266896 gene_biotype:sense_intronic transcript_biotype:sense_intronic	ensembl.GRCh37.72	ZNF701	+	55762	zinc finger protein 701
CUST_43274_PI429285431	ENST00000586101 havana:sense_intronic chromosome:GRCh37:6:170170509:170172138:1 gene:ENSG00000266896 gene_biotype:sense_intronic transcript_biotype:sense_intronic	ensembl.GRCh37.72	ZNF829	-	374899	zinc finger protein 829
CUST_43274_PI429285431	ENST00000586101 havana:sense_intronic chromosome:GRCh37:6:170170509:170172138:1 gene:ENSG00000266896 gene_biotype:sense_intronic transcript_biotype:sense_intronic	ensembl.GRCh37.72	ZNF91	-	7644	zinc finger protein 91
CUST_43122_PI429285431	ENST00000586356 havana:3prime_overlapping_ncrna chromosome:GRCh37:19:11411453:11435117:-1 gene:ENSG00000267174 gene_biotype:3prime_overlapping_ncrna transcript_biotype:3prime_overlapping_ncrna	ensembl.GRCh37.72	TSPAN16	+	26526	tetraspanin 16
CUST_43205_PI429285431	ENST00000586403 havana:sense_intronic chromosome:GRCh37:19:1413900:1414734:1 gene:ENSG00000267759 gene_biotype:sense_intronic transcript_biotype:sense_intronic	ensembl.GRCh37.72	ADRA1A	-	148	adrenergic, alpha-1A-, receptor
CUST_43205_PI429285431	ENST00000586403 havana:sense_intronic chromosome:GRCh37:19:1413900:1414734:1 gene:ENSG00000267759 gene_biotype:sense_intronic transcript_biotype:sense_intronic	ensembl.GRCh37.72	C11orf80	+	79703	chromosome 11 open reading frame 80
CUST_43205_PI429285431	ENST00000586403 havana:sense_intronic chromosome:GRCh37:19:1413900:1414734:1 gene:ENSG00000267759 gene_biotype:sense_intronic transcript_biotype:sense_intronic	ensembl.GRCh37.72	C16orf89	-	146556	chromosome 16 open reading frame 89
CUST_43205_PI429285431	ENST00000586403 havana:sense_intronic chromosome:GRCh37:19:1413900:1414734:1 gene:ENSG00000267759 gene_biotype:sense_intronic transcript_biotype:sense_intronic	ensembl.GRCh37.72	CNGA1	-	1259	cyclic nucleotide gated channel alpha 1
CUST_43205_PI429285431	ENST00000586403 havana:sense_intronic chromosome:GRCh37:19:1413900:1414734:1 gene:ENSG00000267759 gene_biotype:sense_intronic transcript_biotype:sense_intronic	ensembl.GRCh37.72	CREM	+	1390	cAMP responsive element modulator
CUST_43205_PI429285431	ENST00000586403 havana:sense_intronic chromosome:GRCh37:19:1413900:1414734:1 gene:ENSG00000267759 gene_biotype:sense_intronic transcript_biotype:sense_intronic	ensembl.GRCh37.72	FAM122C	+	159091	family with sequence similarity 122C
CUST_43205_PI429285431	ENST00000586403 havana:sense_intronic chromosome:GRCh37:19:1413900:1414734:1 gene:ENSG00000267759 gene_biotype:sense_intronic transcript_biotype:sense_intronic	ensembl.GRCh37.72	ITCH	+	83737	itchy E3 ubiquitin protein ligase homolog (mouse)
CUST_43205_PI429285431	ENST00000586403 havana:sense_intronic chromosome:GRCh37:19:1413900:1414734:1 gene:ENSG00000267759 gene_biotype:sense_intronic transcript_biotype:sense_intronic	ensembl.GRCh37.72	LOC100130357	-
CUST_43205_PI429285431	ENST00000586403 havana:sense_intronic chromosome:GRCh37:19:1413900:1414734:1 gene:ENSG00000267759 gene_biotype:sense_intronic transcript_biotype:sense_intronic	ensembl.GRCh37.72	LOC100506688	-
CUST_43205_PI429285431	ENST00000586403 havana:sense_intronic chromosome:GRCh37:19:1413900:1414734:1 gene:ENSG00000267759 gene_biotype:sense_intronic transcript_biotype:sense_intronic	ensembl.GRCh37.72	LOC100507462	-
CUST_43205_PI429285431	ENST00000586403 havana:sense_intronic chromosome:GRCh37:19:1413900:1414734:1 gene:ENSG00000267759 gene_biotype:sense_intronic transcript_biotype:sense_intronic	ensembl.GRCh37.72	LYRM4	-	57128	LYR motif containing 4
CUST_43205_PI429285431	ENST00000586403 havana:sense_intronic chromosome:GRCh37:19:1413900:1414734:1 gene:ENSG00000267759 gene_biotype:sense_intronic transcript_biotype:sense_intronic	ensembl.GRCh37.72	MAP4K1	-	11184	mitogen-activated protein kinase kinase kinase kinase 1 (EC:2.7.11.1)
CUST_43205_PI429285431	ENST00000586403 havana:sense_intronic chromosome:GRCh37:19:1413900:1414734:1 gene:ENSG00000267759 gene_biotype:sense_intronic transcript_biotype:sense_intronic	ensembl.GRCh37.72	MLLT10	+	8028	myeloid/lymphoid or mixed-lineage leukemia (trithorax homolog, Drosophila); translocated to, 10
CUST_43205_PI429285431	ENST00000586403 havana:sense_intronic chromosome:GRCh37:19:1413900:1414734:1 gene:ENSG00000267759 gene_biotype:sense_intronic transcript_biotype:sense_intronic	ensembl.GRCh37.72	NEK5	-	341676	NIMA (never in mitosis gene a)-related kinase 5 (EC:2.7.11.1)
CUST_43205_PI429285431	ENST00000586403 havana:sense_intronic chromosome:GRCh37:19:1413900:1414734:1 gene:ENSG00000267759 gene_biotype:sense_intronic transcript_biotype:sense_intronic	ensembl.GRCh37.72	NXNL2	+	158046	nucleoredoxin-like 2 (EC:1.8.1.8)
CUST_43205_PI429285431	ENST00000586403 havana:sense_intronic chromosome:GRCh37:19:1413900:1414734:1 gene:ENSG00000267759 gene_biotype:sense_intronic transcript_biotype:sense_intronic	ensembl.GRCh37.72	OSTC	+	58505	oligosaccharyltransferase complex subunit
CUST_43205_PI429285431	ENST00000586403 havana:sense_intronic chromosome:GRCh37:19:1413900:1414734:1 gene:ENSG00000267759 gene_biotype:sense_intronic transcript_biotype:sense_intronic	ensembl.GRCh37.72	PPIL3	-	53938	peptidylprolyl isomerase (cyclophilin)-like 3 (EC:5.2.1.8)
CUST_43205_PI429285431	ENST00000586403 havana:sense_intronic chromosome:GRCh37:19:1413900:1414734:1 gene:ENSG00000267759 gene_biotype:sense_intronic transcript_biotype:sense_intronic	ensembl.GRCh37.72	RPGRIP1L	-	23322	RPGRIP1-like
CUST_43205_PI429285431	ENST00000586403 havana:sense_intronic chromosome:GRCh37:19:1413900:1414734:1 gene:ENSG00000267759 gene_biotype:sense_intronic transcript_biotype:sense_intronic	ensembl.GRCh37.72	RTBDN	-	83546	retbindin
CUST_43205_PI429285431	ENST00000586403 havana:sense_intronic chromosome:GRCh37:19:1413900:1414734:1 gene:ENSG00000267759 gene_biotype:sense_intronic transcript_biotype:sense_intronic	ensembl.GRCh37.72	SGCE	-	8910	sarcoglycan, epsilon
CUST_43205_PI429285431	ENST00000586403 havana:sense_intronic chromosome:GRCh37:19:1413900:1414734:1 gene:ENSG00000267759 gene_biotype:sense_intronic transcript_biotype:sense_intronic	ensembl.GRCh37.72	SLC36A3	-	285641	solute carrier family 36 (proton/amino acid symporter), member 3
CUST_43205_PI429285431	ENST00000586403 havana:sense_intronic chromosome:GRCh37:19:1413900:1414734:1 gene:ENSG00000267759 gene_biotype:sense_intronic transcript_biotype:sense_intronic	ensembl.GRCh37.72	SLC39A14	+	23516	solute carrier family 39 (zinc transporter), member 14
CUST_43205_PI429285431	ENST00000586403 havana:sense_intronic chromosome:GRCh37:19:1413900:1414734:1 gene:ENSG00000267759 gene_biotype:sense_intronic transcript_biotype:sense_intronic	ensembl.GRCh37.72	TBXA2R	-	6915	thromboxane A2 receptor
CUST_43205_PI429285431	ENST00000586403 havana:sense_intronic chromosome:GRCh37:19:1413900:1414734:1 gene:ENSG00000267759 gene_biotype:sense_intronic transcript_biotype:sense_intronic	ensembl.GRCh37.72	TUBGCP2	-	10844	tubulin, gamma complex associated protein 2
CUST_43205_PI429285431	ENST00000586403 havana:sense_intronic chromosome:GRCh37:19:1413900:1414734:1 gene:ENSG00000267759 gene_biotype:sense_intronic transcript_biotype:sense_intronic	ensembl.GRCh37.72	UGT2A1	-	10941	UDP glucuronosyltransferase 2 family, polypeptide A1 (EC:2.4.1.17)
CUST_43205_PI429285431	ENST00000586403 havana:sense_intronic chromosome:GRCh37:19:1413900:1414734:1 gene:ENSG00000267759 gene_biotype:sense_intronic transcript_biotype:sense_intronic	ensembl.GRCh37.72	USP4	-	7375	ubiquitin specific peptidase 4 (proto-oncogene) (EC:3.1.2.15)
CUST_43205_PI429285431	ENST00000586403 havana:sense_intronic chromosome:GRCh37:19:1413900:1414734:1 gene:ENSG00000267759 gene_biotype:sense_intronic transcript_biotype:sense_intronic	ensembl.GRCh37.72	WDR27	-	253769	WD repeat domain 27
CUST_43205_PI429285431	ENST00000586403 havana:sense_intronic chromosome:GRCh37:19:1413900:1414734:1 gene:ENSG00000267759 gene_biotype:sense_intronic transcript_biotype:sense_intronic	ensembl.GRCh37.72	ZNF283	+	284349	zinc finger protein 283
CUST_43205_PI429285431	ENST00000586403 havana:sense_intronic chromosome:GRCh37:19:1413900:1414734:1 gene:ENSG00000267759 gene_biotype:sense_intronic transcript_biotype:sense_intronic	ensembl.GRCh37.72	ZNF410	+	57862	zinc finger protein 410
CUST_43205_PI429285431	ENST00000586403 havana:sense_intronic chromosome:GRCh37:19:1413900:1414734:1 gene:ENSG00000267759 gene_biotype:sense_intronic transcript_biotype:sense_intronic	ensembl.GRCh37.72	ZNF573	-	126231	zinc finger protein 573
CUST_43156_PI429285431	ENST00000587240 havana:sense_intronic chromosome:GRCh37:17:35355897:35357333:1 gene:ENSG00000267798 gene_biotype:sense_intronic transcript_biotype:sense_intronic	ensembl.GRCh37.72	C14orf178	+	283579	chromosome 14 open reading frame 178
CUST_43156_PI429285431	ENST00000587240 havana:sense_intronic chromosome:GRCh37:17:35355897:35357333:1 gene:ENSG00000267798 gene_biotype:sense_intronic transcript_biotype:sense_intronic	ensembl.GRCh37.72	RAB43	-	339122	RAB43, member RAS oncogene family
CUST_43165_PI429285431	ENST00000587526 havana:sense_intronic chromosome:GRCh37:17:41127706:41129292:-1 gene:ENSG00000267230 gene_biotype:sense_intronic transcript_biotype:sense_intronic	ensembl.GRCh37.72	ADRA1A	-	148	adrenergic, alpha-1A-, receptor
CUST_43165_PI429285431	ENST00000587526 havana:sense_intronic chromosome:GRCh37:17:41127706:41129292:-1 gene:ENSG00000267230 gene_biotype:sense_intronic transcript_biotype:sense_intronic	ensembl.GRCh37.72	ANO6	+	196527	anoctamin 6
CUST_43165_PI429285431	ENST00000587526 havana:sense_intronic chromosome:GRCh37:17:41127706:41129292:-1 gene:ENSG00000267230 gene_biotype:sense_intronic transcript_biotype:sense_intronic	ensembl.GRCh37.72	ASCC1	-	51008	activating signal cointegrator 1 complex subunit 1
CUST_43165_PI429285431	ENST00000587526 havana:sense_intronic chromosome:GRCh37:17:41127706:41129292:-1 gene:ENSG00000267230 gene_biotype:sense_intronic transcript_biotype:sense_intronic	ensembl.GRCh37.72	BCL2L11	+	10018	BCL2-like 11 (apoptosis facilitator)
CUST_43165_PI429285431	ENST00000587526 havana:sense_intronic chromosome:GRCh37:17:41127706:41129292:-1 gene:ENSG00000267230 gene_biotype:sense_intronic transcript_biotype:sense_intronic	ensembl.GRCh37.72	BIRC5	+	332	baculoviral IAP repeat-containing 5
CUST_43165_PI429285431	ENST00000587526 havana:sense_intronic chromosome:GRCh37:17:41127706:41129292:-1 gene:ENSG00000267230 gene_biotype:sense_intronic transcript_biotype:sense_intronic	ensembl.GRCh37.72	BRD2		6046	bromodomain containing 2
CUST_43165_PI429285431	ENST00000587526 havana:sense_intronic chromosome:GRCh37:17:41127706:41129292:-1 gene:ENSG00000267230 gene_biotype:sense_intronic transcript_biotype:sense_intronic	ensembl.GRCh37.72	BRD2	+	6046	bromodomain containing 2
CUST_43165_PI429285431	ENST00000587526 havana:sense_intronic chromosome:GRCh37:17:41127706:41129292:-1 gene:ENSG00000267230 gene_biotype:sense_intronic transcript_biotype:sense_intronic	ensembl.GRCh37.72	C22orf26	-	55267	chromosome 22 open reading frame 26
CUST_43165_PI429285431	ENST00000587526 havana:sense_intronic chromosome:GRCh37:17:41127706:41129292:-1 gene:ENSG00000267230 gene_biotype:sense_intronic transcript_biotype:sense_intronic	ensembl.GRCh37.72	C8orf44	+	56260	chromosome 8 open reading frame 44
CUST_43165_PI429285431	ENST00000587526 havana:sense_intronic chromosome:GRCh37:17:41127706:41129292:-1 gene:ENSG00000267230 gene_biotype:sense_intronic transcript_biotype:sense_intronic	ensembl.GRCh37.72	C9orf37	-	85026	chromosome 9 open reading frame 37
CUST_43165_PI429285431	ENST00000587526 havana:sense_intronic chromosome:GRCh37:17:41127706:41129292:-1 gene:ENSG00000267230 gene_biotype:sense_intronic transcript_biotype:sense_intronic	ensembl.GRCh37.72	CAGE1	-	285782	cancer antigen 1
CUST_43165_PI429285431	ENST00000587526 havana:sense_intronic chromosome:GRCh37:17:41127706:41129292:-1 gene:ENSG00000267230 gene_biotype:sense_intronic transcript_biotype:sense_intronic	ensembl.GRCh37.72	CCNJL	-	79616	cyclin J-like
CUST_43165_PI429285431	ENST00000587526 havana:sense_intronic chromosome:GRCh37:17:41127706:41129292:-1 gene:ENSG00000267230 gene_biotype:sense_intronic transcript_biotype:sense_intronic	ensembl.GRCh37.72	CNGA1	-	1259	cyclic nucleotide gated channel alpha 1
CUST_43165_PI429285431	ENST00000587526 havana:sense_intronic chromosome:GRCh37:17:41127706:41129292:-1 gene:ENSG00000267230 gene_biotype:sense_intronic transcript_biotype:sense_intronic	ensembl.GRCh37.72	CREM	+	1390	cAMP responsive element modulator
CUST_43165_PI429285431	ENST00000587526 havana:sense_intronic chromosome:GRCh37:17:41127706:41129292:-1 gene:ENSG00000267230 gene_biotype:sense_intronic transcript_biotype:sense_intronic	ensembl.GRCh37.72	CSF2RA	+	1438	colony stimulating factor 2 receptor, alpha, low-affinity (granulocyte-macrophage)
CUST_43165_PI429285431	ENST00000587526 havana:sense_intronic chromosome:GRCh37:17:41127706:41129292:-1 gene:ENSG00000267230 gene_biotype:sense_intronic transcript_biotype:sense_intronic	ensembl.GRCh37.72	DISC1	+	27185	disrupted in schizophrenia 1
CUST_43165_PI429285431	ENST00000587526 havana:sense_intronic chromosome:GRCh37:17:41127706:41129292:-1 gene:ENSG00000267230 gene_biotype:sense_intronic transcript_biotype:sense_intronic	ensembl.GRCh37.72	FAM122C	+	159091	family with sequence similarity 122C
CUST_43165_PI429285431	ENST00000587526 havana:sense_intronic chromosome:GRCh37:17:41127706:41129292:-1 gene:ENSG00000267230 gene_biotype:sense_intronic transcript_biotype:sense_intronic	ensembl.GRCh37.72	FAM76A	+	199870	family with sequence similarity 76, member A
CUST_43165_PI429285431	ENST00000587526 havana:sense_intronic chromosome:GRCh37:17:41127706:41129292:-1 gene:ENSG00000267230 gene_biotype:sense_intronic transcript_biotype:sense_intronic	ensembl.GRCh37.72	GDPD2	+	54857	glycerophosphodiester phosphodiesterase domain containing 2 (EC:3.1.4.43)
CUST_43165_PI429285431	ENST00000587526 havana:sense_intronic chromosome:GRCh37:17:41127706:41129292:-1 gene:ENSG00000267230 gene_biotype:sense_intronic transcript_biotype:sense_intronic	ensembl.GRCh37.72	HSD11B1L	+	374875	hydroxysteroid (11-beta) dehydrogenase 1-like
CUST_43165_PI429285431	ENST00000587526 havana:sense_intronic chromosome:GRCh37:17:41127706:41129292:-1 gene:ENSG00000267230 gene_biotype:sense_intronic transcript_biotype:sense_intronic	ensembl.GRCh37.72	ISY1	-	57461	ISY1 splicing factor homolog (S. cerevisiae)
CUST_43165_PI429285431	ENST00000587526 havana:sense_intronic chromosome:GRCh37:17:41127706:41129292:-1 gene:ENSG00000267230 gene_biotype:sense_intronic transcript_biotype:sense_intronic	ensembl.GRCh37.72	ITCH	+	83737	itchy E3 ubiquitin protein ligase homolog (mouse)
CUST_43165_PI429285431	ENST00000587526 havana:sense_intronic chromosome:GRCh37:17:41127706:41129292:-1 gene:ENSG00000267230 gene_biotype:sense_intronic transcript_biotype:sense_intronic	ensembl.GRCh37.72	JAM2	+	58494	junctional adhesion molecule 2
CUST_43165_PI429285431	ENST00000587526 havana:sense_intronic chromosome:GRCh37:17:41127706:41129292:-1 gene:ENSG00000267230 gene_biotype:sense_intronic transcript_biotype:sense_intronic	ensembl.GRCh37.72	KCNRG	+	283518	potassium channel regulator
CUST_43165_PI429285431	ENST00000587526 havana:sense_intronic chromosome:GRCh37:17:41127706:41129292:-1 gene:ENSG00000267230 gene_biotype:sense_intronic transcript_biotype:sense_intronic	ensembl.GRCh37.72	MAP4K1	-	11184	mitogen-activated protein kinase kinase kinase kinase 1 (EC:2.7.11.1)
CUST_43165_PI429285431	ENST00000587526 havana:sense_intronic chromosome:GRCh37:17:41127706:41129292:-1 gene:ENSG00000267230 gene_biotype:sense_intronic transcript_biotype:sense_intronic	ensembl.GRCh37.72	MCU	+
CUST_43165_PI429285431	ENST00000587526 havana:sense_intronic chromosome:GRCh37:17:41127706:41129292:-1 gene:ENSG00000267230 gene_biotype:sense_intronic transcript_biotype:sense_intronic	ensembl.GRCh37.72	MLLT10	+	8028	myeloid/lymphoid or mixed-lineage leukemia (trithorax homolog, Drosophila); translocated to, 10
CUST_43165_PI429285431	ENST00000587526 havana:sense_intronic chromosome:GRCh37:17:41127706:41129292:-1 gene:ENSG00000267230 gene_biotype:sense_intronic transcript_biotype:sense_intronic	ensembl.GRCh37.72	MRPL10	-	124995	mitochondrial ribosomal protein L10
CUST_43165_PI429285431	ENST00000587526 havana:sense_intronic chromosome:GRCh37:17:41127706:41129292:-1 gene:ENSG00000267230 gene_biotype:sense_intronic transcript_biotype:sense_intronic	ensembl.GRCh37.72	MYL10	-	93408	myosin, light chain 10, regulatory
CUST_43165_PI429285431	ENST00000587526 havana:sense_intronic chromosome:GRCh37:17:41127706:41129292:-1 gene:ENSG00000267230 gene_biotype:sense_intronic transcript_biotype:sense_intronic	ensembl.GRCh37.72	NEK5	-	341676	NIMA (never in mitosis gene a)-related kinase 5 (EC:2.7.11.1)
CUST_43165_PI429285431	ENST00000587526 havana:sense_intronic chromosome:GRCh37:17:41127706:41129292:-1 gene:ENSG00000267230 gene_biotype:sense_intronic transcript_biotype:sense_intronic	ensembl.GRCh37.72	NOP2	-	4839	NOP2 nucleolar protein homolog (yeast)
CUST_43165_PI429285431	ENST00000587526 havana:sense_intronic chromosome:GRCh37:17:41127706:41129292:-1 gene:ENSG00000267230 gene_biotype:sense_intronic transcript_biotype:sense_intronic	ensembl.GRCh37.72	NPC1L1	-	29881	NPC1 (Niemann-Pick disease, type C1, gene)-like 1
CUST_43165_PI429285431	ENST00000587526 havana:sense_intronic chromosome:GRCh37:17:41127706:41129292:-1 gene:ENSG00000267230 gene_biotype:sense_intronic transcript_biotype:sense_intronic	ensembl.GRCh37.72	OSTC	+	58505	oligosaccharyltransferase complex subunit
CUST_43165_PI429285431	ENST00000587526 havana:sense_intronic chromosome:GRCh37:17:41127706:41129292:-1 gene:ENSG00000267230 gene_biotype:sense_intronic transcript_biotype:sense_intronic	ensembl.GRCh37.72	PKP2	-	5318	plakophilin 2
CUST_43165_PI429285431	ENST00000587526 havana:sense_intronic chromosome:GRCh37:17:41127706:41129292:-1 gene:ENSG00000267230 gene_biotype:sense_intronic transcript_biotype:sense_intronic	ensembl.GRCh37.72	PRR16	+	51334	proline rich 16
CUST_43165_PI429285431	ENST00000587526 havana:sense_intronic chromosome:GRCh37:17:41127706:41129292:-1 gene:ENSG00000267230 gene_biotype:sense_intronic transcript_biotype:sense_intronic	ensembl.GRCh37.72	RAD51B	+
CUST_43165_PI429285431	ENST00000587526 havana:sense_intronic chromosome:GRCh37:17:41127706:41129292:-1 gene:ENSG00000267230 gene_biotype:sense_intronic transcript_biotype:sense_intronic	ensembl.GRCh37.72	RHBG	+	57127	Rh family, B glycoprotein (gene/pseudogene)
CUST_43165_PI429285431	ENST00000587526 havana:sense_intronic chromosome:GRCh37:17:41127706:41129292:-1 gene:ENSG00000267230 gene_biotype:sense_intronic transcript_biotype:sense_intronic	ensembl.GRCh37.72	RQCD1	+	9125	RCD1 required for cell differentiation1 homolog (S. pombe)
CUST_43165_PI429285431	ENST00000587526 havana:sense_intronic chromosome:GRCh37:17:41127706:41129292:-1 gene:ENSG00000267230 gene_biotype:sense_intronic transcript_biotype:sense_intronic	ensembl.GRCh37.72	RTBDN	-	83546	retbindin
CUST_43165_PI429285431	ENST00000587526 havana:sense_intronic chromosome:GRCh37:17:41127706:41129292:-1 gene:ENSG00000267230 gene_biotype:sense_intronic transcript_biotype:sense_intronic	ensembl.GRCh37.72	SEPP1	-	6414	selenoprotein P, plasma, 1
CUST_43165_PI429285431	ENST00000587526 havana:sense_intronic chromosome:GRCh37:17:41127706:41129292:-1 gene:ENSG00000267230 gene_biotype:sense_intronic transcript_biotype:sense_intronic	ensembl.GRCh37.72	STAP2	-	55620	signal transducing adaptor family member 2
CUST_43165_PI429285431	ENST00000587526 havana:sense_intronic chromosome:GRCh37:17:41127706:41129292:-1 gene:ENSG00000267230 gene_biotype:sense_intronic transcript_biotype:sense_intronic	ensembl.GRCh37.72	TBXA2R	-	6915	thromboxane A2 receptor
CUST_43165_PI429285431	ENST00000587526 havana:sense_intronic chromosome:GRCh37:17:41127706:41129292:-1 gene:ENSG00000267230 gene_biotype:sense_intronic transcript_biotype:sense_intronic	ensembl.GRCh37.72	TCEANC	+	170082	transcription elongation factor A (SII) N-terminal and central domain containing
CUST_43165_PI429285431	ENST00000587526 havana:sense_intronic chromosome:GRCh37:17:41127706:41129292:-1 gene:ENSG00000267230 gene_biotype:sense_intronic transcript_biotype:sense_intronic	ensembl.GRCh37.72	TCTN1	+	79600	tectonic family member 1
CUST_43165_PI429285431	ENST00000587526 havana:sense_intronic chromosome:GRCh37:17:41127706:41129292:-1 gene:ENSG00000267230 gene_biotype:sense_intronic transcript_biotype:sense_intronic	ensembl.GRCh37.72	TEX11	-	56159	testis expressed 11
CUST_43165_PI429285431	ENST00000587526 havana:sense_intronic chromosome:GRCh37:17:41127706:41129292:-1 gene:ENSG00000267230 gene_biotype:sense_intronic transcript_biotype:sense_intronic	ensembl.GRCh37.72	THEMIS	-	387357	thymocyte selection associated
CUST_43165_PI429285431	ENST00000587526 havana:sense_intronic chromosome:GRCh37:17:41127706:41129292:-1 gene:ENSG00000267230 gene_biotype:sense_intronic transcript_biotype:sense_intronic	ensembl.GRCh37.72	TRIM5	-	85363	tripartite motif-containing 5
CUST_43165_PI429285431	ENST00000587526 havana:sense_intronic chromosome:GRCh37:17:41127706:41129292:-1 gene:ENSG00000267230 gene_biotype:sense_intronic transcript_biotype:sense_intronic	ensembl.GRCh37.72	TUBGCP2	-	10844	tubulin, gamma complex associated protein 2
CUST_43165_PI429285431	ENST00000587526 havana:sense_intronic chromosome:GRCh37:17:41127706:41129292:-1 gene:ENSG00000267230 gene_biotype:sense_intronic transcript_biotype:sense_intronic	ensembl.GRCh37.72	UBE2J2	-	118424	ubiquitin-conjugating enzyme E2, J2 (UBC6 homolog, yeast) (EC:6.3.2.19)
CUST_43165_PI429285431	ENST00000587526 havana:sense_intronic chromosome:GRCh37:17:41127706:41129292:-1 gene:ENSG00000267230 gene_biotype:sense_intronic transcript_biotype:sense_intronic	ensembl.GRCh37.72	UGT2A1	-	10941	UDP glucuronosyltransferase 2 family, polypeptide A1 (EC:2.4.1.17)
CUST_43165_PI429285431	ENST00000587526 havana:sense_intronic chromosome:GRCh37:17:41127706:41129292:-1 gene:ENSG00000267230 gene_biotype:sense_intronic transcript_biotype:sense_intronic	ensembl.GRCh37.72	USP4	-	7375	ubiquitin specific peptidase 4 (proto-oncogene) (EC:3.1.2.15)
CUST_43165_PI429285431	ENST00000587526 havana:sense_intronic chromosome:GRCh37:17:41127706:41129292:-1 gene:ENSG00000267230 gene_biotype:sense_intronic transcript_biotype:sense_intronic	ensembl.GRCh37.72	WDR27	-	253769	WD repeat domain 27
CUST_43165_PI429285431	ENST00000587526 havana:sense_intronic chromosome:GRCh37:17:41127706:41129292:-1 gene:ENSG00000267230 gene_biotype:sense_intronic transcript_biotype:sense_intronic	ensembl.GRCh37.72	ZMAT1	-	84460	zinc finger, matrin type 1
CUST_43165_PI429285431	ENST00000587526 havana:sense_intronic chromosome:GRCh37:17:41127706:41129292:-1 gene:ENSG00000267230 gene_biotype:sense_intronic transcript_biotype:sense_intronic	ensembl.GRCh37.72	ZNF283	+	284349	zinc finger protein 283
CUST_43165_PI429285431	ENST00000587526 havana:sense_intronic chromosome:GRCh37:17:41127706:41129292:-1 gene:ENSG00000267230 gene_biotype:sense_intronic transcript_biotype:sense_intronic	ensembl.GRCh37.72	ZNF410	+	57862	zinc finger protein 410
CUST_43165_PI429285431	ENST00000587526 havana:sense_intronic chromosome:GRCh37:17:41127706:41129292:-1 gene:ENSG00000267230 gene_biotype:sense_intronic transcript_biotype:sense_intronic	ensembl.GRCh37.72	ZNF429	+	353088	zinc finger protein 429
CUST_43165_PI429285431	ENST00000587526 havana:sense_intronic chromosome:GRCh37:17:41127706:41129292:-1 gene:ENSG00000267230 gene_biotype:sense_intronic transcript_biotype:sense_intronic	ensembl.GRCh37.72	ZNF573	-	126231	zinc finger protein 573
CUST_43165_PI429285431	ENST00000587526 havana:sense_intronic chromosome:GRCh37:17:41127706:41129292:-1 gene:ENSG00000267230 gene_biotype:sense_intronic transcript_biotype:sense_intronic	ensembl.GRCh37.72	ZNF700	+	90592	zinc finger protein 700
CUST_43223_PI429285431	ENST00000587894 havana:sense_intronic chromosome:GRCh37:19:2641836:2643851:-1 gene:ENSG00000267749 gene_biotype:sense_intronic transcript_biotype:sense_intronic	ensembl.GRCh37.72	AMBRA1	-	55626	autophagy/beclin-1 regulator 1
CUST_43223_PI429285431	ENST00000587894 havana:sense_intronic chromosome:GRCh37:19:2641836:2643851:-1 gene:ENSG00000267749 gene_biotype:sense_intronic transcript_biotype:sense_intronic	ensembl.GRCh37.72	BTG3	-	10950	BTG family, member 3
CUST_43223_PI429285431	ENST00000587894 havana:sense_intronic chromosome:GRCh37:19:2641836:2643851:-1 gene:ENSG00000267749 gene_biotype:sense_intronic transcript_biotype:sense_intronic	ensembl.GRCh37.72	C14orf178	+	283579	chromosome 14 open reading frame 178
CUST_43223_PI429285431	ENST00000587894 havana:sense_intronic chromosome:GRCh37:19:2641836:2643851:-1 gene:ENSG00000267749 gene_biotype:sense_intronic transcript_biotype:sense_intronic	ensembl.GRCh37.72	C22orf26	-	55267	chromosome 22 open reading frame 26
CUST_43223_PI429285431	ENST00000587894 havana:sense_intronic chromosome:GRCh37:19:2641836:2643851:-1 gene:ENSG00000267749 gene_biotype:sense_intronic transcript_biotype:sense_intronic	ensembl.GRCh37.72	CNGA1	-	1259	cyclic nucleotide gated channel alpha 1
CUST_43223_PI429285431	ENST00000587894 havana:sense_intronic chromosome:GRCh37:19:2641836:2643851:-1 gene:ENSG00000267749 gene_biotype:sense_intronic transcript_biotype:sense_intronic	ensembl.GRCh37.72	DISC1	+	27185	disrupted in schizophrenia 1
CUST_43223_PI429285431	ENST00000587894 havana:sense_intronic chromosome:GRCh37:19:2641836:2643851:-1 gene:ENSG00000267749 gene_biotype:sense_intronic transcript_biotype:sense_intronic	ensembl.GRCh37.72	DUOXA1	-	90527	dual oxidase maturation factor 1
CUST_43223_PI429285431	ENST00000587894 havana:sense_intronic chromosome:GRCh37:19:2641836:2643851:-1 gene:ENSG00000267749 gene_biotype:sense_intronic transcript_biotype:sense_intronic	ensembl.GRCh37.72	GDPD2	+	54857	glycerophosphodiester phosphodiesterase domain containing 2 (EC:3.1.4.43)
CUST_43223_PI429285431	ENST00000587894 havana:sense_intronic chromosome:GRCh37:19:2641836:2643851:-1 gene:ENSG00000267749 gene_biotype:sense_intronic transcript_biotype:sense_intronic	ensembl.GRCh37.72	KDM5D	-	8284	lysine (K)-specific demethylase 5D
CUST_43223_PI429285431	ENST00000587894 havana:sense_intronic chromosome:GRCh37:19:2641836:2643851:-1 gene:ENSG00000267749 gene_biotype:sense_intronic transcript_biotype:sense_intronic	ensembl.GRCh37.72	LOC100144595	-
CUST_43223_PI429285431	ENST00000587894 havana:sense_intronic chromosome:GRCh37:19:2641836:2643851:-1 gene:ENSG00000267749 gene_biotype:sense_intronic transcript_biotype:sense_intronic	ensembl.GRCh37.72	MRPL10	-	124995	mitochondrial ribosomal protein L10
CUST_43223_PI429285431	ENST00000587894 havana:sense_intronic chromosome:GRCh37:19:2641836:2643851:-1 gene:ENSG00000267749 gene_biotype:sense_intronic transcript_biotype:sense_intronic	ensembl.GRCh37.72	MYL10	-	93408	myosin, light chain 10, regulatory
CUST_43223_PI429285431	ENST00000587894 havana:sense_intronic chromosome:GRCh37:19:2641836:2643851:-1 gene:ENSG00000267749 gene_biotype:sense_intronic transcript_biotype:sense_intronic	ensembl.GRCh37.72	PACRG	+	135138	PARK2 co-regulated
CUST_43223_PI429285431	ENST00000587894 havana:sense_intronic chromosome:GRCh37:19:2641836:2643851:-1 gene:ENSG00000267749 gene_biotype:sense_intronic transcript_biotype:sense_intronic	ensembl.GRCh37.72	PDLIM5	+	10611	PDZ and LIM domain 5
CUST_43223_PI429285431	ENST00000587894 havana:sense_intronic chromosome:GRCh37:19:2641836:2643851:-1 gene:ENSG00000267749 gene_biotype:sense_intronic transcript_biotype:sense_intronic	ensembl.GRCh37.72	PODXL	-	5420	podocalyxin-like
CUST_43223_PI429285431	ENST00000587894 havana:sense_intronic chromosome:GRCh37:19:2641836:2643851:-1 gene:ENSG00000267749 gene_biotype:sense_intronic transcript_biotype:sense_intronic	ensembl.GRCh37.72	RAB43	-	339122	RAB43, member RAS oncogene family
CUST_43223_PI429285431	ENST00000587894 havana:sense_intronic chromosome:GRCh37:19:2641836:2643851:-1 gene:ENSG00000267749 gene_biotype:sense_intronic transcript_biotype:sense_intronic	ensembl.GRCh37.72	REL	+	5966	v-rel reticuloendotheliosis viral oncogene homolog (avian)
CUST_43223_PI429285431	ENST00000587894 havana:sense_intronic chromosome:GRCh37:19:2641836:2643851:-1 gene:ENSG00000267749 gene_biotype:sense_intronic transcript_biotype:sense_intronic	ensembl.GRCh37.72	RQCD1	+	9125	RCD1 required for cell differentiation1 homolog (S. pombe)
CUST_43223_PI429285431	ENST00000587894 havana:sense_intronic chromosome:GRCh37:19:2641836:2643851:-1 gene:ENSG00000267749 gene_biotype:sense_intronic transcript_biotype:sense_intronic	ensembl.GRCh37.72	SLC30A6	+	55676	solute carrier family 30 (zinc transporter), member 6
CUST_43223_PI429285431	ENST00000587894 havana:sense_intronic chromosome:GRCh37:19:2641836:2643851:-1 gene:ENSG00000267749 gene_biotype:sense_intronic transcript_biotype:sense_intronic	ensembl.GRCh37.72	SLC4A8	+	9498	solute carrier family 4, sodium bicarbonate cotransporter, member 8
CUST_43223_PI429285431	ENST00000587894 havana:sense_intronic chromosome:GRCh37:19:2641836:2643851:-1 gene:ENSG00000267749 gene_biotype:sense_intronic transcript_biotype:sense_intronic	ensembl.GRCh37.72	STAP2	-	55620	signal transducing adaptor family member 2
CUST_43223_PI429285431	ENST00000587894 havana:sense_intronic chromosome:GRCh37:19:2641836:2643851:-1 gene:ENSG00000267749 gene_biotype:sense_intronic transcript_biotype:sense_intronic	ensembl.GRCh37.72	SUGT1	+	10910	SGT1, suppressor of G2 allele of SKP1 (S. cerevisiae)
CUST_43223_PI429285431	ENST00000587894 havana:sense_intronic chromosome:GRCh37:19:2641836:2643851:-1 gene:ENSG00000267749 gene_biotype:sense_intronic transcript_biotype:sense_intronic	ensembl.GRCh37.72	ZNF195	-	7748	zinc finger protein 195
CUST_43223_PI429285431	ENST00000587894 havana:sense_intronic chromosome:GRCh37:19:2641836:2643851:-1 gene:ENSG00000267749 gene_biotype:sense_intronic transcript_biotype:sense_intronic	ensembl.GRCh37.72	ZNF493	+	284443	zinc finger protein 493
CUST_43223_PI429285431	ENST00000587894 havana:sense_intronic chromosome:GRCh37:19:2641836:2643851:-1 gene:ENSG00000267749 gene_biotype:sense_intronic transcript_biotype:sense_intronic	ensembl.GRCh37.72	ZNF700	+	90592	zinc finger protein 700
CUST_43223_PI429285431	ENST00000587894 havana:sense_intronic chromosome:GRCh37:19:2641836:2643851:-1 gene:ENSG00000267749 gene_biotype:sense_intronic transcript_biotype:sense_intronic	ensembl.GRCh37.72	ZNF701	+	55762	zinc finger protein 701
CUST_43199_PI429285431	ENST00000587933 havana:sense_intronic chromosome:GRCh37:18:56038798:56039898:1 gene:ENSG00000267504 gene_biotype:sense_intronic transcript_biotype:sense_intronic	ensembl.GRCh37.72	PKP2	-	5318	plakophilin 2
CUST_43199_PI429285431	ENST00000587933 havana:sense_intronic chromosome:GRCh37:18:56038798:56039898:1 gene:ENSG00000267504 gene_biotype:sense_intronic transcript_biotype:sense_intronic	ensembl.GRCh37.72	SLC4A8	+	9498	solute carrier family 4, sodium bicarbonate cotransporter, member 8
CUST_43184_PI429285431	ENST00000588369 havana:sense_intronic chromosome:GRCh37:19:37582243:37583466:1 gene:ENSG00000267672 gene_biotype:sense_intronic transcript_biotype:sense_intronic	ensembl.GRCh37.72	AMBRA1	-	55626	autophagy/beclin-1 regulator 1
CUST_43184_PI429285431	ENST00000588369 havana:sense_intronic chromosome:GRCh37:19:37582243:37583466:1 gene:ENSG00000267672 gene_biotype:sense_intronic transcript_biotype:sense_intronic	ensembl.GRCh37.72	BTG3	-	10950	BTG family, member 3
CUST_43184_PI429285431	ENST00000588369 havana:sense_intronic chromosome:GRCh37:19:37582243:37583466:1 gene:ENSG00000267672 gene_biotype:sense_intronic transcript_biotype:sense_intronic	ensembl.GRCh37.72	C15orf40	-	123207	chromosome 15 open reading frame 40
CUST_43184_PI429285431	ENST00000588369 havana:sense_intronic chromosome:GRCh37:19:37582243:37583466:1 gene:ENSG00000267672 gene_biotype:sense_intronic transcript_biotype:sense_intronic	ensembl.GRCh37.72	CNGA1	-	1259	cyclic nucleotide gated channel alpha 1
CUST_43184_PI429285431	ENST00000588369 havana:sense_intronic chromosome:GRCh37:19:37582243:37583466:1 gene:ENSG00000267672 gene_biotype:sense_intronic transcript_biotype:sense_intronic	ensembl.GRCh37.72	CREM	+	1390	cAMP responsive element modulator
CUST_43184_PI429285431	ENST00000588369 havana:sense_intronic chromosome:GRCh37:19:37582243:37583466:1 gene:ENSG00000267672 gene_biotype:sense_intronic transcript_biotype:sense_intronic	ensembl.GRCh37.72	DISC1	+	27185	disrupted in schizophrenia 1
CUST_43184_PI429285431	ENST00000588369 havana:sense_intronic chromosome:GRCh37:19:37582243:37583466:1 gene:ENSG00000267672 gene_biotype:sense_intronic transcript_biotype:sense_intronic	ensembl.GRCh37.72	FAM76A	+	199870	family with sequence similarity 76, member A
CUST_43184_PI429285431	ENST00000588369 havana:sense_intronic chromosome:GRCh37:19:37582243:37583466:1 gene:ENSG00000267672 gene_biotype:sense_intronic transcript_biotype:sense_intronic	ensembl.GRCh37.72	FBXO18	+	84893	F-box protein, helicase, 18
CUST_43184_PI429285431	ENST00000588369 havana:sense_intronic chromosome:GRCh37:19:37582243:37583466:1 gene:ENSG00000267672 gene_biotype:sense_intronic transcript_biotype:sense_intronic	ensembl.GRCh37.72	LOC100144595	-
CUST_43184_PI429285431	ENST00000588369 havana:sense_intronic chromosome:GRCh37:19:37582243:37583466:1 gene:ENSG00000267672 gene_biotype:sense_intronic transcript_biotype:sense_intronic	ensembl.GRCh37.72	MCU	+
CUST_43184_PI429285431	ENST00000588369 havana:sense_intronic chromosome:GRCh37:19:37582243:37583466:1 gene:ENSG00000267672 gene_biotype:sense_intronic transcript_biotype:sense_intronic	ensembl.GRCh37.72	METTL10	-	399818	methyltransferase like 10
CUST_43184_PI429285431	ENST00000588369 havana:sense_intronic chromosome:GRCh37:19:37582243:37583466:1 gene:ENSG00000267672 gene_biotype:sense_intronic transcript_biotype:sense_intronic	ensembl.GRCh37.72	MRPL10	-	124995	mitochondrial ribosomal protein L10
CUST_43184_PI429285431	ENST00000588369 havana:sense_intronic chromosome:GRCh37:19:37582243:37583466:1 gene:ENSG00000267672 gene_biotype:sense_intronic transcript_biotype:sense_intronic	ensembl.GRCh37.72	MYL10	-	93408	myosin, light chain 10, regulatory
CUST_43184_PI429285431	ENST00000588369 havana:sense_intronic chromosome:GRCh37:19:37582243:37583466:1 gene:ENSG00000267672 gene_biotype:sense_intronic transcript_biotype:sense_intronic	ensembl.GRCh37.72	NUDT7	+	283927	nudix (nucleoside diphosphate linked moiety X)-type motif 7 (EC:3.6.1.-)
CUST_43184_PI429285431	ENST00000588369 havana:sense_intronic chromosome:GRCh37:19:37582243:37583466:1 gene:ENSG00000267672 gene_biotype:sense_intronic transcript_biotype:sense_intronic	ensembl.GRCh37.72	PDLIM5	+	10611	PDZ and LIM domain 5
CUST_43184_PI429285431	ENST00000588369 havana:sense_intronic chromosome:GRCh37:19:37582243:37583466:1 gene:ENSG00000267672 gene_biotype:sense_intronic transcript_biotype:sense_intronic	ensembl.GRCh37.72	PODXL	-	5420	podocalyxin-like
CUST_43184_PI429285431	ENST00000588369 havana:sense_intronic chromosome:GRCh37:19:37582243:37583466:1 gene:ENSG00000267672 gene_biotype:sense_intronic transcript_biotype:sense_intronic	ensembl.GRCh37.72	PPIP5K1	-
CUST_43184_PI429285431	ENST00000588369 havana:sense_intronic chromosome:GRCh37:19:37582243:37583466:1 gene:ENSG00000267672 gene_biotype:sense_intronic transcript_biotype:sense_intronic	ensembl.GRCh37.72	REL	+	5966	v-rel reticuloendotheliosis viral oncogene homolog (avian)
CUST_43184_PI429285431	ENST00000588369 havana:sense_intronic chromosome:GRCh37:19:37582243:37583466:1 gene:ENSG00000267672 gene_biotype:sense_intronic transcript_biotype:sense_intronic	ensembl.GRCh37.72	RQCD1	+	9125	RCD1 required for cell differentiation1 homolog (S. pombe)
CUST_43184_PI429285431	ENST00000588369 havana:sense_intronic chromosome:GRCh37:19:37582243:37583466:1 gene:ENSG00000267672 gene_biotype:sense_intronic transcript_biotype:sense_intronic	ensembl.GRCh37.72	SLC4A8	+	9498	solute carrier family 4, sodium bicarbonate cotransporter, member 8
CUST_43184_PI429285431	ENST00000588369 havana:sense_intronic chromosome:GRCh37:19:37582243:37583466:1 gene:ENSG00000267672 gene_biotype:sense_intronic transcript_biotype:sense_intronic	ensembl.GRCh37.72	STAP2	-	55620	signal transducing adaptor family member 2
CUST_43184_PI429285431	ENST00000588369 havana:sense_intronic chromosome:GRCh37:19:37582243:37583466:1 gene:ENSG00000267672 gene_biotype:sense_intronic transcript_biotype:sense_intronic	ensembl.GRCh37.72	SUGT1	+	10910	SGT1, suppressor of G2 allele of SKP1 (S. cerevisiae)
CUST_43184_PI429285431	ENST00000588369 havana:sense_intronic chromosome:GRCh37:19:37582243:37583466:1 gene:ENSG00000267672 gene_biotype:sense_intronic transcript_biotype:sense_intronic	ensembl.GRCh37.72	TMEM67	+	91147	transmembrane protein 67
CUST_43184_PI429285431	ENST00000588369 havana:sense_intronic chromosome:GRCh37:19:37582243:37583466:1 gene:ENSG00000267672 gene_biotype:sense_intronic transcript_biotype:sense_intronic	ensembl.GRCh37.72	UBE2J2	-	118424	ubiquitin-conjugating enzyme E2, J2 (UBC6 homolog, yeast) (EC:6.3.2.19)
CUST_43184_PI429285431	ENST00000588369 havana:sense_intronic chromosome:GRCh37:19:37582243:37583466:1 gene:ENSG00000267672 gene_biotype:sense_intronic transcript_biotype:sense_intronic	ensembl.GRCh37.72	UTY	-	7404	ubiquitously transcribed tetratricopeptide repeat gene, Y-linked
CUST_43184_PI429285431	ENST00000588369 havana:sense_intronic chromosome:GRCh37:19:37582243:37583466:1 gene:ENSG00000267672 gene_biotype:sense_intronic transcript_biotype:sense_intronic	ensembl.GRCh37.72	ZNF700	+	90592	zinc finger protein 700
CUST_43184_PI429285431	ENST00000588369 havana:sense_intronic chromosome:GRCh37:19:37582243:37583466:1 gene:ENSG00000267672 gene_biotype:sense_intronic transcript_biotype:sense_intronic	ensembl.GRCh37.72	ZNF701	+	55762	zinc finger protein 701
CUST_43307_PI429285431	ENST00000588930 havana:lincRNA chromosome:GRCh37:19:32962847:32967434:1 gene:ENSG00000267569 gene_biotype:lincRNA transcript_biotype:lincRNA	ensembl.GRCh37.72	CAGE1	-	285782	cancer antigen 1
CUST_43306_PI429285431	ENST00000588930 havana:lincRNA chromosome:GRCh37:19:32962847:32967434:1 gene:ENSG00000267569 gene_biotype:lincRNA transcript_biotype:lincRNA	ensembl.GRCh37.72	CAGE1	-	285782	cancer antigen 1
CUST_43307_PI429285431	ENST00000588930 havana:lincRNA chromosome:GRCh37:19:32962847:32967434:1 gene:ENSG00000267569 gene_biotype:lincRNA transcript_biotype:lincRNA	ensembl.GRCh37.72	OR1J1	-	347168	olfactory receptor, family 1, subfamily J, member 1
CUST_43306_PI429285431	ENST00000588930 havana:lincRNA chromosome:GRCh37:19:32962847:32967434:1 gene:ENSG00000267569 gene_biotype:lincRNA transcript_biotype:lincRNA	ensembl.GRCh37.72	OR1J1	-	347168	olfactory receptor, family 1, subfamily J, member 1
CUST_43307_PI429285431	ENST00000588930 havana:lincRNA chromosome:GRCh37:19:32962847:32967434:1 gene:ENSG00000267569 gene_biotype:lincRNA transcript_biotype:lincRNA	ensembl.GRCh37.72	PKP2	-	5318	plakophilin 2
CUST_43306_PI429285431	ENST00000588930 havana:lincRNA chromosome:GRCh37:19:32962847:32967434:1 gene:ENSG00000267569 gene_biotype:lincRNA transcript_biotype:lincRNA	ensembl.GRCh37.72	PKP2	-	5318	plakophilin 2
CUST_43307_PI429285431	ENST00000588930 havana:lincRNA chromosome:GRCh37:19:32962847:32967434:1 gene:ENSG00000267569 gene_biotype:lincRNA transcript_biotype:lincRNA	ensembl.GRCh37.72	ST6GAL2	-	84620	ST6 beta-galactosamide alpha-2,6-sialyltranferase 2 (EC:2.4.99.1)
CUST_43306_PI429285431	ENST00000588930 havana:lincRNA chromosome:GRCh37:19:32962847:32967434:1 gene:ENSG00000267569 gene_biotype:lincRNA transcript_biotype:lincRNA	ensembl.GRCh37.72	ST6GAL2	-	84620	ST6 beta-galactosamide alpha-2,6-sialyltranferase 2 (EC:2.4.99.1)
CUST_43204_PI429285431	ENST00000589135 havana:sense_intronic chromosome:GRCh37:19:961827:962424:1 gene:ENSG00000267442 gene_biotype:sense_intronic transcript_biotype:sense_intronic	ensembl.GRCh37.72	ASCC1	-	51008	activating signal cointegrator 1 complex subunit 1
CUST_43204_PI429285431	ENST00000589135 havana:sense_intronic chromosome:GRCh37:19:961827:962424:1 gene:ENSG00000267442 gene_biotype:sense_intronic transcript_biotype:sense_intronic	ensembl.GRCh37.72	C16orf89	-	146556	chromosome 16 open reading frame 89
CUST_43204_PI429285431	ENST00000589135 havana:sense_intronic chromosome:GRCh37:19:961827:962424:1 gene:ENSG00000267442 gene_biotype:sense_intronic transcript_biotype:sense_intronic	ensembl.GRCh37.72	FAM122C	+	159091	family with sequence similarity 122C
CUST_43204_PI429285431	ENST00000589135 havana:sense_intronic chromosome:GRCh37:19:961827:962424:1 gene:ENSG00000267442 gene_biotype:sense_intronic transcript_biotype:sense_intronic	ensembl.GRCh37.72	IFT20	-	90410	intraflagellar transport 20 homolog (Chlamydomonas)
CUST_43204_PI429285431	ENST00000589135 havana:sense_intronic chromosome:GRCh37:19:961827:962424:1 gene:ENSG00000267442 gene_biotype:sense_intronic transcript_biotype:sense_intronic	ensembl.GRCh37.72	LOC100506688	-
CUST_43204_PI429285431	ENST00000589135 havana:sense_intronic chromosome:GRCh37:19:961827:962424:1 gene:ENSG00000267442 gene_biotype:sense_intronic transcript_biotype:sense_intronic	ensembl.GRCh37.72	LOC100507462	-
CUST_43204_PI429285431	ENST00000589135 havana:sense_intronic chromosome:GRCh37:19:961827:962424:1 gene:ENSG00000267442 gene_biotype:sense_intronic transcript_biotype:sense_intronic	ensembl.GRCh37.72	MYL10	-	93408	myosin, light chain 10, regulatory
CUST_43204_PI429285431	ENST00000589135 havana:sense_intronic chromosome:GRCh37:19:961827:962424:1 gene:ENSG00000267442 gene_biotype:sense_intronic transcript_biotype:sense_intronic	ensembl.GRCh37.72	NPC1L1	-	29881	NPC1 (Niemann-Pick disease, type C1, gene)-like 1
CUST_43204_PI429285431	ENST00000589135 havana:sense_intronic chromosome:GRCh37:19:961827:962424:1 gene:ENSG00000267442 gene_biotype:sense_intronic transcript_biotype:sense_intronic	ensembl.GRCh37.72	RPP30	+	10556	ribonuclease P/MRP 30kDa subunit (EC:3.1.26.5)
CUST_43204_PI429285431	ENST00000589135 havana:sense_intronic chromosome:GRCh37:19:961827:962424:1 gene:ENSG00000267442 gene_biotype:sense_intronic transcript_biotype:sense_intronic	ensembl.GRCh37.72	USP4	-	7375	ubiquitin specific peptidase 4 (proto-oncogene) (EC:3.1.2.15)
CUST_43204_PI429285431	ENST00000589135 havana:sense_intronic chromosome:GRCh37:19:961827:962424:1 gene:ENSG00000267442 gene_biotype:sense_intronic transcript_biotype:sense_intronic	ensembl.GRCh37.72	ZMAT1	-	84460	zinc finger, matrin type 1
CUST_43204_PI429285431	ENST00000589135 havana:sense_intronic chromosome:GRCh37:19:961827:962424:1 gene:ENSG00000267442 gene_biotype:sense_intronic transcript_biotype:sense_intronic	ensembl.GRCh37.72	ZNF283	+	284349	zinc finger protein 283
CUST_43204_PI429285431	ENST00000589135 havana:sense_intronic chromosome:GRCh37:19:961827:962424:1 gene:ENSG00000267442 gene_biotype:sense_intronic transcript_biotype:sense_intronic	ensembl.GRCh37.72	ZNF410	+	57862	zinc finger protein 410
CUST_43312_PI429285431	ENST00000589270 havana:lincRNA chromosome:GRCh37:19:36618669:36620042:1 gene:ENSG00000266902 gene_biotype:lincRNA transcript_biotype:lincRNA	ensembl.GRCh37.72	ADRA1A	-	148	adrenergic, alpha-1A-, receptor
CUST_43312_PI429285431	ENST00000589270 havana:lincRNA chromosome:GRCh37:19:36618669:36620042:1 gene:ENSG00000266902 gene_biotype:lincRNA transcript_biotype:lincRNA	ensembl.GRCh37.72	BCAS4	+	55653	breast carcinoma amplified sequence 4
CUST_43312_PI429285431	ENST00000589270 havana:lincRNA chromosome:GRCh37:19:36618669:36620042:1 gene:ENSG00000266902 gene_biotype:lincRNA transcript_biotype:lincRNA	ensembl.GRCh37.72	BRD2	+	6046	bromodomain containing 2
CUST_43312_PI429285431	ENST00000589270 havana:lincRNA chromosome:GRCh37:19:36618669:36620042:1 gene:ENSG00000266902 gene_biotype:lincRNA transcript_biotype:lincRNA	ensembl.GRCh37.72	BRD2		6046	bromodomain containing 2
CUST_43312_PI429285431	ENST00000589270 havana:lincRNA chromosome:GRCh37:19:36618669:36620042:1 gene:ENSG00000266902 gene_biotype:lincRNA transcript_biotype:lincRNA	ensembl.GRCh37.72	C14orf178	+	283579	chromosome 14 open reading frame 178
CUST_43312_PI429285431	ENST00000589270 havana:lincRNA chromosome:GRCh37:19:36618669:36620042:1 gene:ENSG00000266902 gene_biotype:lincRNA transcript_biotype:lincRNA	ensembl.GRCh37.72	C15orf40	-	123207	chromosome 15 open reading frame 40
CUST_43312_PI429285431	ENST00000589270 havana:lincRNA chromosome:GRCh37:19:36618669:36620042:1 gene:ENSG00000266902 gene_biotype:lincRNA transcript_biotype:lincRNA	ensembl.GRCh37.72	C22orf26	-	55267	chromosome 22 open reading frame 26
CUST_43312_PI429285431	ENST00000589270 havana:lincRNA chromosome:GRCh37:19:36618669:36620042:1 gene:ENSG00000266902 gene_biotype:lincRNA transcript_biotype:lincRNA	ensembl.GRCh37.72	C9orf37	-	85026	chromosome 9 open reading frame 37
CUST_43312_PI429285431	ENST00000589270 havana:lincRNA chromosome:GRCh37:19:36618669:36620042:1 gene:ENSG00000266902 gene_biotype:lincRNA transcript_biotype:lincRNA	ensembl.GRCh37.72	CASC5	+	57082	cancer susceptibility candidate 5
CUST_43312_PI429285431	ENST00000589270 havana:lincRNA chromosome:GRCh37:19:36618669:36620042:1 gene:ENSG00000266902 gene_biotype:lincRNA transcript_biotype:lincRNA	ensembl.GRCh37.72	CREM	+	1390	cAMP responsive element modulator
CUST_43312_PI429285431	ENST00000589270 havana:lincRNA chromosome:GRCh37:19:36618669:36620042:1 gene:ENSG00000266902 gene_biotype:lincRNA transcript_biotype:lincRNA	ensembl.GRCh37.72	DISC1	+	27185	disrupted in schizophrenia 1
CUST_43312_PI429285431	ENST00000589270 havana:lincRNA chromosome:GRCh37:19:36618669:36620042:1 gene:ENSG00000266902 gene_biotype:lincRNA transcript_biotype:lincRNA	ensembl.GRCh37.72	FAM76A	+	199870	family with sequence similarity 76, member A
CUST_43312_PI429285431	ENST00000589270 havana:lincRNA chromosome:GRCh37:19:36618669:36620042:1 gene:ENSG00000266902 gene_biotype:lincRNA transcript_biotype:lincRNA	ensembl.GRCh37.72	FLJ25363	+	401082	similar to hypothetical protein FLJ25976
CUST_43312_PI429285431	ENST00000589270 havana:lincRNA chromosome:GRCh37:19:36618669:36620042:1 gene:ENSG00000266902 gene_biotype:lincRNA transcript_biotype:lincRNA	ensembl.GRCh37.72	GDPD2	+	54857	glycerophosphodiester phosphodiesterase domain containing 2 (EC:3.1.4.43)
CUST_43312_PI429285431	ENST00000589270 havana:lincRNA chromosome:GRCh37:19:36618669:36620042:1 gene:ENSG00000266902 gene_biotype:lincRNA transcript_biotype:lincRNA	ensembl.GRCh37.72	IL6R	+	3570	interleukin 6 receptor
CUST_43312_PI429285431	ENST00000589270 havana:lincRNA chromosome:GRCh37:19:36618669:36620042:1 gene:ENSG00000266902 gene_biotype:lincRNA transcript_biotype:lincRNA	ensembl.GRCh37.72	KCNRG	+	283518	potassium channel regulator
CUST_43312_PI429285431	ENST00000589270 havana:lincRNA chromosome:GRCh37:19:36618669:36620042:1 gene:ENSG00000266902 gene_biotype:lincRNA transcript_biotype:lincRNA	ensembl.GRCh37.72	MAP4K1	-	11184	mitogen-activated protein kinase kinase kinase kinase 1 (EC:2.7.11.1)
CUST_43312_PI429285431	ENST00000589270 havana:lincRNA chromosome:GRCh37:19:36618669:36620042:1 gene:ENSG00000266902 gene_biotype:lincRNA transcript_biotype:lincRNA	ensembl.GRCh37.72	MRPL10	-	124995	mitochondrial ribosomal protein L10
CUST_43312_PI429285431	ENST00000589270 havana:lincRNA chromosome:GRCh37:19:36618669:36620042:1 gene:ENSG00000266902 gene_biotype:lincRNA transcript_biotype:lincRNA	ensembl.GRCh37.72	MYL10	-	93408	myosin, light chain 10, regulatory
CUST_43312_PI429285431	ENST00000589270 havana:lincRNA chromosome:GRCh37:19:36618669:36620042:1 gene:ENSG00000266902 gene_biotype:lincRNA transcript_biotype:lincRNA	ensembl.GRCh37.72	NOP2	-	4839	NOP2 nucleolar protein homolog (yeast)
CUST_43312_PI429285431	ENST00000589270 havana:lincRNA chromosome:GRCh37:19:36618669:36620042:1 gene:ENSG00000266902 gene_biotype:lincRNA transcript_biotype:lincRNA	ensembl.GRCh37.72	NOS3	+	4846	nitric oxide synthase 3 (endothelial cell) (EC:1.14.13.39)
CUST_43312_PI429285431	ENST00000589270 havana:lincRNA chromosome:GRCh37:19:36618669:36620042:1 gene:ENSG00000266902 gene_biotype:lincRNA transcript_biotype:lincRNA	ensembl.GRCh37.72	NPC1L1	-	29881	NPC1 (Niemann-Pick disease, type C1, gene)-like 1
CUST_43312_PI429285431	ENST00000589270 havana:lincRNA chromosome:GRCh37:19:36618669:36620042:1 gene:ENSG00000266902 gene_biotype:lincRNA transcript_biotype:lincRNA	ensembl.GRCh37.72	PPIL3	-	53938	peptidylprolyl isomerase (cyclophilin)-like 3 (EC:5.2.1.8)
CUST_43312_PI429285431	ENST00000589270 havana:lincRNA chromosome:GRCh37:19:36618669:36620042:1 gene:ENSG00000266902 gene_biotype:lincRNA transcript_biotype:lincRNA	ensembl.GRCh37.72	SLC36A3	-	285641	solute carrier family 36 (proton/amino acid symporter), member 3
CUST_43312_PI429285431	ENST00000589270 havana:lincRNA chromosome:GRCh37:19:36618669:36620042:1 gene:ENSG00000266902 gene_biotype:lincRNA transcript_biotype:lincRNA	ensembl.GRCh37.72	STAP2	-	55620	signal transducing adaptor family member 2
CUST_43312_PI429285431	ENST00000589270 havana:lincRNA chromosome:GRCh37:19:36618669:36620042:1 gene:ENSG00000266902 gene_biotype:lincRNA transcript_biotype:lincRNA	ensembl.GRCh37.72	SUGT1	+	10910	SGT1, suppressor of G2 allele of SKP1 (S. cerevisiae)
CUST_43312_PI429285431	ENST00000589270 havana:lincRNA chromosome:GRCh37:19:36618669:36620042:1 gene:ENSG00000266902 gene_biotype:lincRNA transcript_biotype:lincRNA	ensembl.GRCh37.72	SULT1C2	+	6819	sulfotransferase family, cytosolic, 1C, member 2 (EC:2.8.2.-)
CUST_43312_PI429285431	ENST00000589270 havana:lincRNA chromosome:GRCh37:19:36618669:36620042:1 gene:ENSG00000266902 gene_biotype:lincRNA transcript_biotype:lincRNA	ensembl.GRCh37.72	SYT14	+	255928	synaptotagmin XIV
CUST_43312_PI429285431	ENST00000589270 havana:lincRNA chromosome:GRCh37:19:36618669:36620042:1 gene:ENSG00000266902 gene_biotype:lincRNA transcript_biotype:lincRNA	ensembl.GRCh37.72	TBXA2R	-	6915	thromboxane A2 receptor
CUST_43312_PI429285431	ENST00000589270 havana:lincRNA chromosome:GRCh37:19:36618669:36620042:1 gene:ENSG00000266902 gene_biotype:lincRNA transcript_biotype:lincRNA	ensembl.GRCh37.72	TCEANC	+	170082	transcription elongation factor A (SII) N-terminal and central domain containing
CUST_43312_PI429285431	ENST00000589270 havana:lincRNA chromosome:GRCh37:19:36618669:36620042:1 gene:ENSG00000266902 gene_biotype:lincRNA transcript_biotype:lincRNA	ensembl.GRCh37.72	TEX11	-	56159	testis expressed 11
CUST_43312_PI429285431	ENST00000589270 havana:lincRNA chromosome:GRCh37:19:36618669:36620042:1 gene:ENSG00000266902 gene_biotype:lincRNA transcript_biotype:lincRNA	ensembl.GRCh37.72	THEMIS	-	387357	thymocyte selection associated
CUST_43312_PI429285431	ENST00000589270 havana:lincRNA chromosome:GRCh37:19:36618669:36620042:1 gene:ENSG00000266902 gene_biotype:lincRNA transcript_biotype:lincRNA	ensembl.GRCh37.72	TMEM230	-
CUST_43312_PI429285431	ENST00000589270 havana:lincRNA chromosome:GRCh37:19:36618669:36620042:1 gene:ENSG00000266902 gene_biotype:lincRNA transcript_biotype:lincRNA	ensembl.GRCh37.72	TRIM5	-	85363	tripartite motif-containing 5
CUST_43312_PI429285431	ENST00000589270 havana:lincRNA chromosome:GRCh37:19:36618669:36620042:1 gene:ENSG00000266902 gene_biotype:lincRNA transcript_biotype:lincRNA	ensembl.GRCh37.72	TUBGCP2	-	10844	tubulin, gamma complex associated protein 2
CUST_43312_PI429285431	ENST00000589270 havana:lincRNA chromosome:GRCh37:19:36618669:36620042:1 gene:ENSG00000266902 gene_biotype:lincRNA transcript_biotype:lincRNA	ensembl.GRCh37.72	UBE2J2	-	118424	ubiquitin-conjugating enzyme E2, J2 (UBC6 homolog, yeast) (EC:6.3.2.19)
CUST_43312_PI429285431	ENST00000589270 havana:lincRNA chromosome:GRCh37:19:36618669:36620042:1 gene:ENSG00000266902 gene_biotype:lincRNA transcript_biotype:lincRNA	ensembl.GRCh37.72	WDR27	-	253769	WD repeat domain 27
CUST_43312_PI429285431	ENST00000589270 havana:lincRNA chromosome:GRCh37:19:36618669:36620042:1 gene:ENSG00000266902 gene_biotype:lincRNA transcript_biotype:lincRNA	ensembl.GRCh37.72	ZMAT1	-	84460	zinc finger, matrin type 1
CUST_43312_PI429285431	ENST00000589270 havana:lincRNA chromosome:GRCh37:19:36618669:36620042:1 gene:ENSG00000266902 gene_biotype:lincRNA transcript_biotype:lincRNA	ensembl.GRCh37.72	ZNF283	+	284349	zinc finger protein 283
CUST_43312_PI429285431	ENST00000589270 havana:lincRNA chromosome:GRCh37:19:36618669:36620042:1 gene:ENSG00000266902 gene_biotype:lincRNA transcript_biotype:lincRNA	ensembl.GRCh37.72	ZNF573	-	126231	zinc finger protein 573
CUST_43312_PI429285431	ENST00000589270 havana:lincRNA chromosome:GRCh37:19:36618669:36620042:1 gene:ENSG00000266902 gene_biotype:lincRNA transcript_biotype:lincRNA	ensembl.GRCh37.72	ZNF700	+	90592	zinc finger protein 700
CUST_43312_PI429285431	ENST00000589270 havana:lincRNA chromosome:GRCh37:19:36618669:36620042:1 gene:ENSG00000266902 gene_biotype:lincRNA transcript_biotype:lincRNA	ensembl.GRCh37.72	ZNF701	+	55762	zinc finger protein 701
CUST_43295_PI429285431	ENST00000589356 havana:sense_overlapping chromosome:GRCh37:17:34145403:34150717:1 gene:ENSG00000267347 gene_biotype:sense_overlapping transcript_biotype:sense_overlapping	ensembl.GRCh37.72	ADRA1A	-	148	adrenergic, alpha-1A-, receptor
CUST_43295_PI429285431	ENST00000589356 havana:sense_overlapping chromosome:GRCh37:17:34145403:34150717:1 gene:ENSG00000267347 gene_biotype:sense_overlapping transcript_biotype:sense_overlapping	ensembl.GRCh37.72	ASCC1	-	51008	activating signal cointegrator 1 complex subunit 1
CUST_43295_PI429285431	ENST00000589356 havana:sense_overlapping chromosome:GRCh37:17:34145403:34150717:1 gene:ENSG00000267347 gene_biotype:sense_overlapping transcript_biotype:sense_overlapping	ensembl.GRCh37.72	BCL2L11	+	10018	BCL2-like 11 (apoptosis facilitator)
CUST_43295_PI429285431	ENST00000589356 havana:sense_overlapping chromosome:GRCh37:17:34145403:34150717:1 gene:ENSG00000267347 gene_biotype:sense_overlapping transcript_biotype:sense_overlapping	ensembl.GRCh37.72	CSF2RA	+	1438	colony stimulating factor 2 receptor, alpha, low-affinity (granulocyte-macrophage)
CUST_43295_PI429285431	ENST00000589356 havana:sense_overlapping chromosome:GRCh37:17:34145403:34150717:1 gene:ENSG00000267347 gene_biotype:sense_overlapping transcript_biotype:sense_overlapping	ensembl.GRCh37.72	FAM122C	+	159091	family with sequence similarity 122C
CUST_43295_PI429285431	ENST00000589356 havana:sense_overlapping chromosome:GRCh37:17:34145403:34150717:1 gene:ENSG00000267347 gene_biotype:sense_overlapping transcript_biotype:sense_overlapping	ensembl.GRCh37.72	FAM76A	+	199870	family with sequence similarity 76, member A
CUST_43295_PI429285431	ENST00000589356 havana:sense_overlapping chromosome:GRCh37:17:34145403:34150717:1 gene:ENSG00000267347 gene_biotype:sense_overlapping transcript_biotype:sense_overlapping	ensembl.GRCh37.72	HSD11B1L	+	374875	hydroxysteroid (11-beta) dehydrogenase 1-like
CUST_43295_PI429285431	ENST00000589356 havana:sense_overlapping chromosome:GRCh37:17:34145403:34150717:1 gene:ENSG00000267347 gene_biotype:sense_overlapping transcript_biotype:sense_overlapping	ensembl.GRCh37.72	IFT20	-	90410	intraflagellar transport 20 homolog (Chlamydomonas)
CUST_43295_PI429285431	ENST00000589356 havana:sense_overlapping chromosome:GRCh37:17:34145403:34150717:1 gene:ENSG00000267347 gene_biotype:sense_overlapping transcript_biotype:sense_overlapping	ensembl.GRCh37.72	MAP4K1	-	11184	mitogen-activated protein kinase kinase kinase kinase 1 (EC:2.7.11.1)
CUST_43295_PI429285431	ENST00000589356 havana:sense_overlapping chromosome:GRCh37:17:34145403:34150717:1 gene:ENSG00000267347 gene_biotype:sense_overlapping transcript_biotype:sense_overlapping	ensembl.GRCh37.72	MLLT10	+	8028	myeloid/lymphoid or mixed-lineage leukemia (trithorax homolog, Drosophila); translocated to, 10
CUST_43295_PI429285431	ENST00000589356 havana:sense_overlapping chromosome:GRCh37:17:34145403:34150717:1 gene:ENSG00000267347 gene_biotype:sense_overlapping transcript_biotype:sense_overlapping	ensembl.GRCh37.72	MRPL10	-	124995	mitochondrial ribosomal protein L10
CUST_43295_PI429285431	ENST00000589356 havana:sense_overlapping chromosome:GRCh37:17:34145403:34150717:1 gene:ENSG00000267347 gene_biotype:sense_overlapping transcript_biotype:sense_overlapping	ensembl.GRCh37.72	MYL10	-	93408	myosin, light chain 10, regulatory
CUST_43295_PI429285431	ENST00000589356 havana:sense_overlapping chromosome:GRCh37:17:34145403:34150717:1 gene:ENSG00000267347 gene_biotype:sense_overlapping transcript_biotype:sense_overlapping	ensembl.GRCh37.72	OSTC	+	58505	oligosaccharyltransferase complex subunit
CUST_43295_PI429285431	ENST00000589356 havana:sense_overlapping chromosome:GRCh37:17:34145403:34150717:1 gene:ENSG00000267347 gene_biotype:sense_overlapping transcript_biotype:sense_overlapping	ensembl.GRCh37.72	PRR16	+	51334	proline rich 16
CUST_43295_PI429285431	ENST00000589356 havana:sense_overlapping chromosome:GRCh37:17:34145403:34150717:1 gene:ENSG00000267347 gene_biotype:sense_overlapping transcript_biotype:sense_overlapping	ensembl.GRCh37.72	RHBG	+	57127	Rh family, B glycoprotein (gene/pseudogene)
CUST_43295_PI429285431	ENST00000589356 havana:sense_overlapping chromosome:GRCh37:17:34145403:34150717:1 gene:ENSG00000267347 gene_biotype:sense_overlapping transcript_biotype:sense_overlapping	ensembl.GRCh37.72	TCEANC	+	170082	transcription elongation factor A (SII) N-terminal and central domain containing
CUST_43295_PI429285431	ENST00000589356 havana:sense_overlapping chromosome:GRCh37:17:34145403:34150717:1 gene:ENSG00000267347 gene_biotype:sense_overlapping transcript_biotype:sense_overlapping	ensembl.GRCh37.72	TEX11	-	56159	testis expressed 11
CUST_43295_PI429285431	ENST00000589356 havana:sense_overlapping chromosome:GRCh37:17:34145403:34150717:1 gene:ENSG00000267347 gene_biotype:sense_overlapping transcript_biotype:sense_overlapping	ensembl.GRCh37.72	TRIM5	-	85363	tripartite motif-containing 5
CUST_43295_PI429285431	ENST00000589356 havana:sense_overlapping chromosome:GRCh37:17:34145403:34150717:1 gene:ENSG00000267347 gene_biotype:sense_overlapping transcript_biotype:sense_overlapping	ensembl.GRCh37.72	WDR27	-	253769	WD repeat domain 27
CUST_43295_PI429285431	ENST00000589356 havana:sense_overlapping chromosome:GRCh37:17:34145403:34150717:1 gene:ENSG00000267347 gene_biotype:sense_overlapping transcript_biotype:sense_overlapping	ensembl.GRCh37.72	ZMAT1	-	84460	zinc finger, matrin type 1
CUST_43295_PI429285431	ENST00000589356 havana:sense_overlapping chromosome:GRCh37:17:34145403:34150717:1 gene:ENSG00000267347 gene_biotype:sense_overlapping transcript_biotype:sense_overlapping	ensembl.GRCh37.72	ZNF283	+	284349	zinc finger protein 283
CUST_43295_PI429285431	ENST00000589356 havana:sense_overlapping chromosome:GRCh37:17:34145403:34150717:1 gene:ENSG00000267347 gene_biotype:sense_overlapping transcript_biotype:sense_overlapping	ensembl.GRCh37.72	ZNF410	+	57862	zinc finger protein 410
CUST_43295_PI429285431	ENST00000589356 havana:sense_overlapping chromosome:GRCh37:17:34145403:34150717:1 gene:ENSG00000267347 gene_biotype:sense_overlapping transcript_biotype:sense_overlapping	ensembl.GRCh37.72	ZNF573	-	126231	zinc finger protein 573
CUST_43311_PI429285431	ENST00000589524 havana:lincRNA chromosome:GRCh37:19:36440386:36442421:1 gene:ENSG00000267307 gene_biotype:lincRNA transcript_biotype:lincRNA	ensembl.GRCh37.72	ADRA1A	-	148	adrenergic, alpha-1A-, receptor
CUST_43311_PI429285431	ENST00000589524 havana:lincRNA chromosome:GRCh37:19:36440386:36442421:1 gene:ENSG00000267307 gene_biotype:lincRNA transcript_biotype:lincRNA	ensembl.GRCh37.72	ANO6	+	196527	anoctamin 6
CUST_43311_PI429285431	ENST00000589524 havana:lincRNA chromosome:GRCh37:19:36440386:36442421:1 gene:ENSG00000267307 gene_biotype:lincRNA transcript_biotype:lincRNA	ensembl.GRCh37.72	ASCC1	-	51008	activating signal cointegrator 1 complex subunit 1
CUST_43311_PI429285431	ENST00000589524 havana:lincRNA chromosome:GRCh37:19:36440386:36442421:1 gene:ENSG00000267307 gene_biotype:lincRNA transcript_biotype:lincRNA	ensembl.GRCh37.72	BCAS4	+	55653	breast carcinoma amplified sequence 4
CUST_43311_PI429285431	ENST00000589524 havana:lincRNA chromosome:GRCh37:19:36440386:36442421:1 gene:ENSG00000267307 gene_biotype:lincRNA transcript_biotype:lincRNA	ensembl.GRCh37.72	BCL2L11	+	10018	BCL2-like 11 (apoptosis facilitator)
CUST_43311_PI429285431	ENST00000589524 havana:lincRNA chromosome:GRCh37:19:36440386:36442421:1 gene:ENSG00000267307 gene_biotype:lincRNA transcript_biotype:lincRNA	ensembl.GRCh37.72	CASC5	+	57082	cancer susceptibility candidate 5
CUST_43311_PI429285431	ENST00000589524 havana:lincRNA chromosome:GRCh37:19:36440386:36442421:1 gene:ENSG00000267307 gene_biotype:lincRNA transcript_biotype:lincRNA	ensembl.GRCh37.72	CNGA1	-	1259	cyclic nucleotide gated channel alpha 1
CUST_43311_PI429285431	ENST00000589524 havana:lincRNA chromosome:GRCh37:19:36440386:36442421:1 gene:ENSG00000267307 gene_biotype:lincRNA transcript_biotype:lincRNA	ensembl.GRCh37.72	CSF2RA	+	1438	colony stimulating factor 2 receptor, alpha, low-affinity (granulocyte-macrophage)
CUST_43311_PI429285431	ENST00000589524 havana:lincRNA chromosome:GRCh37:19:36440386:36442421:1 gene:ENSG00000267307 gene_biotype:lincRNA transcript_biotype:lincRNA	ensembl.GRCh37.72	DISC1	+	27185	disrupted in schizophrenia 1
CUST_43311_PI429285431	ENST00000589524 havana:lincRNA chromosome:GRCh37:19:36440386:36442421:1 gene:ENSG00000267307 gene_biotype:lincRNA transcript_biotype:lincRNA	ensembl.GRCh37.72	FAM122C	+	159091	family with sequence similarity 122C
CUST_43311_PI429285431	ENST00000589524 havana:lincRNA chromosome:GRCh37:19:36440386:36442421:1 gene:ENSG00000267307 gene_biotype:lincRNA transcript_biotype:lincRNA	ensembl.GRCh37.72	FAM76A	+	199870	family with sequence similarity 76, member A
CUST_43311_PI429285431	ENST00000589524 havana:lincRNA chromosome:GRCh37:19:36440386:36442421:1 gene:ENSG00000267307 gene_biotype:lincRNA transcript_biotype:lincRNA	ensembl.GRCh37.72	GDPD2	+	54857	glycerophosphodiester phosphodiesterase domain containing 2 (EC:3.1.4.43)
CUST_43311_PI429285431	ENST00000589524 havana:lincRNA chromosome:GRCh37:19:36440386:36442421:1 gene:ENSG00000267307 gene_biotype:lincRNA transcript_biotype:lincRNA	ensembl.GRCh37.72	HSD11B1L	+	374875	hydroxysteroid (11-beta) dehydrogenase 1-like
CUST_43311_PI429285431	ENST00000589524 havana:lincRNA chromosome:GRCh37:19:36440386:36442421:1 gene:ENSG00000267307 gene_biotype:lincRNA transcript_biotype:lincRNA	ensembl.GRCh37.72	MAP4K1	-	11184	mitogen-activated protein kinase kinase kinase kinase 1 (EC:2.7.11.1)
CUST_43311_PI429285431	ENST00000589524 havana:lincRNA chromosome:GRCh37:19:36440386:36442421:1 gene:ENSG00000267307 gene_biotype:lincRNA transcript_biotype:lincRNA	ensembl.GRCh37.72	MLLT10	+	8028	myeloid/lymphoid or mixed-lineage leukemia (trithorax homolog, Drosophila); translocated to, 10
CUST_43311_PI429285431	ENST00000589524 havana:lincRNA chromosome:GRCh37:19:36440386:36442421:1 gene:ENSG00000267307 gene_biotype:lincRNA transcript_biotype:lincRNA	ensembl.GRCh37.72	MRPL10	-	124995	mitochondrial ribosomal protein L10
CUST_43311_PI429285431	ENST00000589524 havana:lincRNA chromosome:GRCh37:19:36440386:36442421:1 gene:ENSG00000267307 gene_biotype:lincRNA transcript_biotype:lincRNA	ensembl.GRCh37.72	MYL10	-	93408	myosin, light chain 10, regulatory
CUST_43311_PI429285431	ENST00000589524 havana:lincRNA chromosome:GRCh37:19:36440386:36442421:1 gene:ENSG00000267307 gene_biotype:lincRNA transcript_biotype:lincRNA	ensembl.GRCh37.72	NEK4	-	6787	NIMA (never in mitosis gene a)-related kinase 4 (EC:2.7.11.1)
CUST_43311_PI429285431	ENST00000589524 havana:lincRNA chromosome:GRCh37:19:36440386:36442421:1 gene:ENSG00000267307 gene_biotype:lincRNA transcript_biotype:lincRNA	ensembl.GRCh37.72	NOP2	-	4839	NOP2 nucleolar protein homolog (yeast)
CUST_43311_PI429285431	ENST00000589524 havana:lincRNA chromosome:GRCh37:19:36440386:36442421:1 gene:ENSG00000267307 gene_biotype:lincRNA transcript_biotype:lincRNA	ensembl.GRCh37.72	NPC1L1	-	29881	NPC1 (Niemann-Pick disease, type C1, gene)-like 1
CUST_43311_PI429285431	ENST00000589524 havana:lincRNA chromosome:GRCh37:19:36440386:36442421:1 gene:ENSG00000267307 gene_biotype:lincRNA transcript_biotype:lincRNA	ensembl.GRCh37.72	NXNL2	+	158046	nucleoredoxin-like 2 (EC:1.8.1.8)
CUST_43311_PI429285431	ENST00000589524 havana:lincRNA chromosome:GRCh37:19:36440386:36442421:1 gene:ENSG00000267307 gene_biotype:lincRNA transcript_biotype:lincRNA	ensembl.GRCh37.72	OSTC	+	58505	oligosaccharyltransferase complex subunit
CUST_43311_PI429285431	ENST00000589524 havana:lincRNA chromosome:GRCh37:19:36440386:36442421:1 gene:ENSG00000267307 gene_biotype:lincRNA transcript_biotype:lincRNA	ensembl.GRCh37.72	PPIP5K1	-
CUST_43311_PI429285431	ENST00000589524 havana:lincRNA chromosome:GRCh37:19:36440386:36442421:1 gene:ENSG00000267307 gene_biotype:lincRNA transcript_biotype:lincRNA	ensembl.GRCh37.72	PRR16	+	51334	proline rich 16
CUST_43311_PI429285431	ENST00000589524 havana:lincRNA chromosome:GRCh37:19:36440386:36442421:1 gene:ENSG00000267307 gene_biotype:lincRNA transcript_biotype:lincRNA	ensembl.GRCh37.72	REL	+	5966	v-rel reticuloendotheliosis viral oncogene homolog (avian)
CUST_43311_PI429285431	ENST00000589524 havana:lincRNA chromosome:GRCh37:19:36440386:36442421:1 gene:ENSG00000267307 gene_biotype:lincRNA transcript_biotype:lincRNA	ensembl.GRCh37.72	RQCD1	+	9125	RCD1 required for cell differentiation1 homolog (S. pombe)
CUST_43311_PI429285431	ENST00000589524 havana:lincRNA chromosome:GRCh37:19:36440386:36442421:1 gene:ENSG00000267307 gene_biotype:lincRNA transcript_biotype:lincRNA	ensembl.GRCh37.72	STAP2	-	55620	signal transducing adaptor family member 2
CUST_43311_PI429285431	ENST00000589524 havana:lincRNA chromosome:GRCh37:19:36440386:36442421:1 gene:ENSG00000267307 gene_biotype:lincRNA transcript_biotype:lincRNA	ensembl.GRCh37.72	SUGT1	+	10910	SGT1, suppressor of G2 allele of SKP1 (S. cerevisiae)
CUST_43311_PI429285431	ENST00000589524 havana:lincRNA chromosome:GRCh37:19:36440386:36442421:1 gene:ENSG00000267307 gene_biotype:lincRNA transcript_biotype:lincRNA	ensembl.GRCh37.72	TBXA2R	-	6915	thromboxane A2 receptor
CUST_43311_PI429285431	ENST00000589524 havana:lincRNA chromosome:GRCh37:19:36440386:36442421:1 gene:ENSG00000267307 gene_biotype:lincRNA transcript_biotype:lincRNA	ensembl.GRCh37.72	TCEANC	+	170082	transcription elongation factor A (SII) N-terminal and central domain containing
CUST_43311_PI429285431	ENST00000589524 havana:lincRNA chromosome:GRCh37:19:36440386:36442421:1 gene:ENSG00000267307 gene_biotype:lincRNA transcript_biotype:lincRNA	ensembl.GRCh37.72	TEX11	-	56159	testis expressed 11
CUST_43311_PI429285431	ENST00000589524 havana:lincRNA chromosome:GRCh37:19:36440386:36442421:1 gene:ENSG00000267307 gene_biotype:lincRNA transcript_biotype:lincRNA	ensembl.GRCh37.72	UBE2J2	-	118424	ubiquitin-conjugating enzyme E2, J2 (UBC6 homolog, yeast) (EC:6.3.2.19)
CUST_43311_PI429285431	ENST00000589524 havana:lincRNA chromosome:GRCh37:19:36440386:36442421:1 gene:ENSG00000267307 gene_biotype:lincRNA transcript_biotype:lincRNA	ensembl.GRCh37.72	UGT2A1	-	10941	UDP glucuronosyltransferase 2 family, polypeptide A1 (EC:2.4.1.17)
CUST_43311_PI429285431	ENST00000589524 havana:lincRNA chromosome:GRCh37:19:36440386:36442421:1 gene:ENSG00000267307 gene_biotype:lincRNA transcript_biotype:lincRNA	ensembl.GRCh37.72	WDR27	-	253769	WD repeat domain 27
CUST_43311_PI429285431	ENST00000589524 havana:lincRNA chromosome:GRCh37:19:36440386:36442421:1 gene:ENSG00000267307 gene_biotype:lincRNA transcript_biotype:lincRNA	ensembl.GRCh37.72	ZNF410	+	57862	zinc finger protein 410
CUST_43311_PI429285431	ENST00000589524 havana:lincRNA chromosome:GRCh37:19:36440386:36442421:1 gene:ENSG00000267307 gene_biotype:lincRNA transcript_biotype:lincRNA	ensembl.GRCh37.72	ZNF573	-	126231	zinc finger protein 573
CUST_43311_PI429285431	ENST00000589524 havana:lincRNA chromosome:GRCh37:19:36440386:36442421:1 gene:ENSG00000267307 gene_biotype:lincRNA transcript_biotype:lincRNA	ensembl.GRCh37.72	ZNF700	+	90592	zinc finger protein 700
CUST_43258_PI429285431	ENST00000589702 havana:sense_intronic chromosome:GRCh37:19:14569213:14570178:1 gene:ENSG00000267474 gene_biotype:sense_intronic transcript_biotype:sense_intronic	ensembl.GRCh37.72	ADRA1A	-	148	adrenergic, alpha-1A-, receptor
CUST_43258_PI429285431	ENST00000589702 havana:sense_intronic chromosome:GRCh37:19:14569213:14570178:1 gene:ENSG00000267474 gene_biotype:sense_intronic transcript_biotype:sense_intronic	ensembl.GRCh37.72	AMBRA1	-	55626	autophagy/beclin-1 regulator 1
CUST_43258_PI429285431	ENST00000589702 havana:sense_intronic chromosome:GRCh37:19:14569213:14570178:1 gene:ENSG00000267474 gene_biotype:sense_intronic transcript_biotype:sense_intronic	ensembl.GRCh37.72	ASCC1	-	51008	activating signal cointegrator 1 complex subunit 1
CUST_43258_PI429285431	ENST00000589702 havana:sense_intronic chromosome:GRCh37:19:14569213:14570178:1 gene:ENSG00000267474 gene_biotype:sense_intronic transcript_biotype:sense_intronic	ensembl.GRCh37.72	BCAS4	+	55653	breast carcinoma amplified sequence 4
CUST_43258_PI429285431	ENST00000589702 havana:sense_intronic chromosome:GRCh37:19:14569213:14570178:1 gene:ENSG00000267474 gene_biotype:sense_intronic transcript_biotype:sense_intronic	ensembl.GRCh37.72	BRD2		6046	bromodomain containing 2
CUST_43258_PI429285431	ENST00000589702 havana:sense_intronic chromosome:GRCh37:19:14569213:14570178:1 gene:ENSG00000267474 gene_biotype:sense_intronic transcript_biotype:sense_intronic	ensembl.GRCh37.72	BRD2	+	6046	bromodomain containing 2
CUST_43258_PI429285431	ENST00000589702 havana:sense_intronic chromosome:GRCh37:19:14569213:14570178:1 gene:ENSG00000267474 gene_biotype:sense_intronic transcript_biotype:sense_intronic	ensembl.GRCh37.72	C14orf178	+	283579	chromosome 14 open reading frame 178
CUST_43258_PI429285431	ENST00000589702 havana:sense_intronic chromosome:GRCh37:19:14569213:14570178:1 gene:ENSG00000267474 gene_biotype:sense_intronic transcript_biotype:sense_intronic	ensembl.GRCh37.72	C15orf40	-	123207	chromosome 15 open reading frame 40
CUST_43258_PI429285431	ENST00000589702 havana:sense_intronic chromosome:GRCh37:19:14569213:14570178:1 gene:ENSG00000267474 gene_biotype:sense_intronic transcript_biotype:sense_intronic	ensembl.GRCh37.72	C9orf37	-	85026	chromosome 9 open reading frame 37
CUST_43258_PI429285431	ENST00000589702 havana:sense_intronic chromosome:GRCh37:19:14569213:14570178:1 gene:ENSG00000267474 gene_biotype:sense_intronic transcript_biotype:sense_intronic	ensembl.GRCh37.72	CNGA1	-	1259	cyclic nucleotide gated channel alpha 1
CUST_43258_PI429285431	ENST00000589702 havana:sense_intronic chromosome:GRCh37:19:14569213:14570178:1 gene:ENSG00000267474 gene_biotype:sense_intronic transcript_biotype:sense_intronic	ensembl.GRCh37.72	DISC1	+	27185	disrupted in schizophrenia 1
CUST_43258_PI429285431	ENST00000589702 havana:sense_intronic chromosome:GRCh37:19:14569213:14570178:1 gene:ENSG00000267474 gene_biotype:sense_intronic transcript_biotype:sense_intronic	ensembl.GRCh37.72	DUOXA1	-	90527	dual oxidase maturation factor 1
CUST_43258_PI429285431	ENST00000589702 havana:sense_intronic chromosome:GRCh37:19:14569213:14570178:1 gene:ENSG00000267474 gene_biotype:sense_intronic transcript_biotype:sense_intronic	ensembl.GRCh37.72	FAM193A	+	8603	family with sequence similarity 193, member A
CUST_43258_PI429285431	ENST00000589702 havana:sense_intronic chromosome:GRCh37:19:14569213:14570178:1 gene:ENSG00000267474 gene_biotype:sense_intronic transcript_biotype:sense_intronic	ensembl.GRCh37.72	FAM76A	+	199870	family with sequence similarity 76, member A
CUST_43258_PI429285431	ENST00000589702 havana:sense_intronic chromosome:GRCh37:19:14569213:14570178:1 gene:ENSG00000267474 gene_biotype:sense_intronic transcript_biotype:sense_intronic	ensembl.GRCh37.72	GDPD2	+	54857	glycerophosphodiester phosphodiesterase domain containing 2 (EC:3.1.4.43)
CUST_43258_PI429285431	ENST00000589702 havana:sense_intronic chromosome:GRCh37:19:14569213:14570178:1 gene:ENSG00000267474 gene_biotype:sense_intronic transcript_biotype:sense_intronic	ensembl.GRCh37.72	HSD11B1L	+	374875	hydroxysteroid (11-beta) dehydrogenase 1-like
CUST_43258_PI429285431	ENST00000589702 havana:sense_intronic chromosome:GRCh37:19:14569213:14570178:1 gene:ENSG00000267474 gene_biotype:sense_intronic transcript_biotype:sense_intronic	ensembl.GRCh37.72	IL12RB1	-	3594	interleukin 12 receptor, beta 1
CUST_43258_PI429285431	ENST00000589702 havana:sense_intronic chromosome:GRCh37:19:14569213:14570178:1 gene:ENSG00000267474 gene_biotype:sense_intronic transcript_biotype:sense_intronic	ensembl.GRCh37.72	KCNRG	+	283518	potassium channel regulator
CUST_43258_PI429285431	ENST00000589702 havana:sense_intronic chromosome:GRCh37:19:14569213:14570178:1 gene:ENSG00000267474 gene_biotype:sense_intronic transcript_biotype:sense_intronic	ensembl.GRCh37.72	LOC100144595	-
CUST_43258_PI429285431	ENST00000589702 havana:sense_intronic chromosome:GRCh37:19:14569213:14570178:1 gene:ENSG00000267474 gene_biotype:sense_intronic transcript_biotype:sense_intronic	ensembl.GRCh37.72	LOC100507462	-
CUST_43258_PI429285431	ENST00000589702 havana:sense_intronic chromosome:GRCh37:19:14569213:14570178:1 gene:ENSG00000267474 gene_biotype:sense_intronic transcript_biotype:sense_intronic	ensembl.GRCh37.72	MAP4K1	-	11184	mitogen-activated protein kinase kinase kinase kinase 1 (EC:2.7.11.1)
CUST_43258_PI429285431	ENST00000589702 havana:sense_intronic chromosome:GRCh37:19:14569213:14570178:1 gene:ENSG00000267474 gene_biotype:sense_intronic transcript_biotype:sense_intronic	ensembl.GRCh37.72	MCU	+
CUST_43258_PI429285431	ENST00000589702 havana:sense_intronic chromosome:GRCh37:19:14569213:14570178:1 gene:ENSG00000267474 gene_biotype:sense_intronic transcript_biotype:sense_intronic	ensembl.GRCh37.72	METTL10	-	399818	methyltransferase like 10
CUST_43258_PI429285431	ENST00000589702 havana:sense_intronic chromosome:GRCh37:19:14569213:14570178:1 gene:ENSG00000267474 gene_biotype:sense_intronic transcript_biotype:sense_intronic	ensembl.GRCh37.72	MRPL10	-	124995	mitochondrial ribosomal protein L10
CUST_43258_PI429285431	ENST00000589702 havana:sense_intronic chromosome:GRCh37:19:14569213:14570178:1 gene:ENSG00000267474 gene_biotype:sense_intronic transcript_biotype:sense_intronic	ensembl.GRCh37.72	MYL10	-	93408	myosin, light chain 10, regulatory
CUST_43258_PI429285431	ENST00000589702 havana:sense_intronic chromosome:GRCh37:19:14569213:14570178:1 gene:ENSG00000267474 gene_biotype:sense_intronic transcript_biotype:sense_intronic	ensembl.GRCh37.72	NEK4	-	6787	NIMA (never in mitosis gene a)-related kinase 4 (EC:2.7.11.1)
CUST_43258_PI429285431	ENST00000589702 havana:sense_intronic chromosome:GRCh37:19:14569213:14570178:1 gene:ENSG00000267474 gene_biotype:sense_intronic transcript_biotype:sense_intronic	ensembl.GRCh37.72	NOP2	-	4839	NOP2 nucleolar protein homolog (yeast)
CUST_43258_PI429285431	ENST00000589702 havana:sense_intronic chromosome:GRCh37:19:14569213:14570178:1 gene:ENSG00000267474 gene_biotype:sense_intronic transcript_biotype:sense_intronic	ensembl.GRCh37.72	NOS3	+	4846	nitric oxide synthase 3 (endothelial cell) (EC:1.14.13.39)
CUST_43258_PI429285431	ENST00000589702 havana:sense_intronic chromosome:GRCh37:19:14569213:14570178:1 gene:ENSG00000267474 gene_biotype:sense_intronic transcript_biotype:sense_intronic	ensembl.GRCh37.72	PDLIM5	+	10611	PDZ and LIM domain 5
CUST_43258_PI429285431	ENST00000589702 havana:sense_intronic chromosome:GRCh37:19:14569213:14570178:1 gene:ENSG00000267474 gene_biotype:sense_intronic transcript_biotype:sense_intronic	ensembl.GRCh37.72	PPIP5K1	-
CUST_43258_PI429285431	ENST00000589702 havana:sense_intronic chromosome:GRCh37:19:14569213:14570178:1 gene:ENSG00000267474 gene_biotype:sense_intronic transcript_biotype:sense_intronic	ensembl.GRCh37.72	PTBP3	-
CUST_43258_PI429285431	ENST00000589702 havana:sense_intronic chromosome:GRCh37:19:14569213:14570178:1 gene:ENSG00000267474 gene_biotype:sense_intronic transcript_biotype:sense_intronic	ensembl.GRCh37.72	RAB43	-	339122	RAB43, member RAS oncogene family
CUST_43258_PI429285431	ENST00000589702 havana:sense_intronic chromosome:GRCh37:19:14569213:14570178:1 gene:ENSG00000267474 gene_biotype:sense_intronic transcript_biotype:sense_intronic	ensembl.GRCh37.72	RQCD1	+	9125	RCD1 required for cell differentiation1 homolog (S. pombe)
CUST_43258_PI429285431	ENST00000589702 havana:sense_intronic chromosome:GRCh37:19:14569213:14570178:1 gene:ENSG00000267474 gene_biotype:sense_intronic transcript_biotype:sense_intronic	ensembl.GRCh37.72	SLC30A6	+	55676	solute carrier family 30 (zinc transporter), member 6
CUST_43258_PI429285431	ENST00000589702 havana:sense_intronic chromosome:GRCh37:19:14569213:14570178:1 gene:ENSG00000267474 gene_biotype:sense_intronic transcript_biotype:sense_intronic	ensembl.GRCh37.72	STAP2	-	55620	signal transducing adaptor family member 2
CUST_43258_PI429285431	ENST00000589702 havana:sense_intronic chromosome:GRCh37:19:14569213:14570178:1 gene:ENSG00000267474 gene_biotype:sense_intronic transcript_biotype:sense_intronic	ensembl.GRCh37.72	SUGT1	+	10910	SGT1, suppressor of G2 allele of SKP1 (S. cerevisiae)
CUST_43258_PI429285431	ENST00000589702 havana:sense_intronic chromosome:GRCh37:19:14569213:14570178:1 gene:ENSG00000267474 gene_biotype:sense_intronic transcript_biotype:sense_intronic	ensembl.GRCh37.72	SYT14	+	255928	synaptotagmin XIV
CUST_43258_PI429285431	ENST00000589702 havana:sense_intronic chromosome:GRCh37:19:14569213:14570178:1 gene:ENSG00000267474 gene_biotype:sense_intronic transcript_biotype:sense_intronic	ensembl.GRCh37.72	TEX11	-	56159	testis expressed 11
CUST_43258_PI429285431	ENST00000589702 havana:sense_intronic chromosome:GRCh37:19:14569213:14570178:1 gene:ENSG00000267474 gene_biotype:sense_intronic transcript_biotype:sense_intronic	ensembl.GRCh37.72	TMEM67	+	91147	transmembrane protein 67
CUST_43258_PI429285431	ENST00000589702 havana:sense_intronic chromosome:GRCh37:19:14569213:14570178:1 gene:ENSG00000267474 gene_biotype:sense_intronic transcript_biotype:sense_intronic	ensembl.GRCh37.72	UBE2J2	-	118424	ubiquitin-conjugating enzyme E2, J2 (UBC6 homolog, yeast) (EC:6.3.2.19)
CUST_43258_PI429285431	ENST00000589702 havana:sense_intronic chromosome:GRCh37:19:14569213:14570178:1 gene:ENSG00000267474 gene_biotype:sense_intronic transcript_biotype:sense_intronic	ensembl.GRCh37.72	UTY	-	7404	ubiquitously transcribed tetratricopeptide repeat gene, Y-linked
CUST_43258_PI429285431	ENST00000589702 havana:sense_intronic chromosome:GRCh37:19:14569213:14570178:1 gene:ENSG00000267474 gene_biotype:sense_intronic transcript_biotype:sense_intronic	ensembl.GRCh37.72	ZMAT1	-	84460	zinc finger, matrin type 1
CUST_43258_PI429285431	ENST00000589702 havana:sense_intronic chromosome:GRCh37:19:14569213:14570178:1 gene:ENSG00000267474 gene_biotype:sense_intronic transcript_biotype:sense_intronic	ensembl.GRCh37.72	ZNF195	-	7748	zinc finger protein 195
CUST_43258_PI429285431	ENST00000589702 havana:sense_intronic chromosome:GRCh37:19:14569213:14570178:1 gene:ENSG00000267474 gene_biotype:sense_intronic transcript_biotype:sense_intronic	ensembl.GRCh37.72	ZNF283	+	284349	zinc finger protein 283
CUST_43258_PI429285431	ENST00000589702 havana:sense_intronic chromosome:GRCh37:19:14569213:14570178:1 gene:ENSG00000267474 gene_biotype:sense_intronic transcript_biotype:sense_intronic	ensembl.GRCh37.72	ZNF700	+	90592	zinc finger protein 700
CUST_43258_PI429285431	ENST00000589702 havana:sense_intronic chromosome:GRCh37:19:14569213:14570178:1 gene:ENSG00000267474 gene_biotype:sense_intronic transcript_biotype:sense_intronic	ensembl.GRCh37.72	ZNF701	+	55762	zinc finger protein 701
CUST_43192_PI429285431	ENST00000590241 havana:sense_intronic chromosome:GRCh37:17:74546033:74546908:1 gene:ENSG00000267543 gene_biotype:sense_intronic transcript_biotype:sense_intronic	ensembl.GRCh37.72	ADAMTS2	-	9509	ADAM metallopeptidase with thrombospondin type 1 motif, 2 (EC:3.4.24.14)
CUST_43192_PI429285431	ENST00000590241 havana:sense_intronic chromosome:GRCh37:17:74546033:74546908:1 gene:ENSG00000267543 gene_biotype:sense_intronic transcript_biotype:sense_intronic	ensembl.GRCh37.72	BIRC5	+	332	baculoviral IAP repeat-containing 5
CUST_43192_PI429285431	ENST00000590241 havana:sense_intronic chromosome:GRCh37:17:74546033:74546908:1 gene:ENSG00000267543 gene_biotype:sense_intronic transcript_biotype:sense_intronic	ensembl.GRCh37.72	C8orf44	+	56260	chromosome 8 open reading frame 44
CUST_43192_PI429285431	ENST00000590241 havana:sense_intronic chromosome:GRCh37:17:74546033:74546908:1 gene:ENSG00000267543 gene_biotype:sense_intronic transcript_biotype:sense_intronic	ensembl.GRCh37.72	CAGE1	-	285782	cancer antigen 1
CUST_43192_PI429285431	ENST00000590241 havana:sense_intronic chromosome:GRCh37:17:74546033:74546908:1 gene:ENSG00000267543 gene_biotype:sense_intronic transcript_biotype:sense_intronic	ensembl.GRCh37.72	CYB561D1	+	284613	cytochrome b-561 domain containing 1
CUST_43192_PI429285431	ENST00000590241 havana:sense_intronic chromosome:GRCh37:17:74546033:74546908:1 gene:ENSG00000267543 gene_biotype:sense_intronic transcript_biotype:sense_intronic	ensembl.GRCh37.72	FBLIM1	+	54751	filamin binding LIM protein 1
CUST_43192_PI429285431	ENST00000590241 havana:sense_intronic chromosome:GRCh37:17:74546033:74546908:1 gene:ENSG00000267543 gene_biotype:sense_intronic transcript_biotype:sense_intronic	ensembl.GRCh37.72	ISY1	-	57461	ISY1 splicing factor homolog (S. cerevisiae)
CUST_43192_PI429285431	ENST00000590241 havana:sense_intronic chromosome:GRCh37:17:74546033:74546908:1 gene:ENSG00000267543 gene_biotype:sense_intronic transcript_biotype:sense_intronic	ensembl.GRCh37.72	JAM2	+	58494	junctional adhesion molecule 2
CUST_43192_PI429285431	ENST00000590241 havana:sense_intronic chromosome:GRCh37:17:74546033:74546908:1 gene:ENSG00000267543 gene_biotype:sense_intronic transcript_biotype:sense_intronic	ensembl.GRCh37.72	NANOGNB	+
CUST_43192_PI429285431	ENST00000590241 havana:sense_intronic chromosome:GRCh37:17:74546033:74546908:1 gene:ENSG00000267543 gene_biotype:sense_intronic transcript_biotype:sense_intronic	ensembl.GRCh37.72	PKP2	-	5318	plakophilin 2
CUST_43192_PI429285431	ENST00000590241 havana:sense_intronic chromosome:GRCh37:17:74546033:74546908:1 gene:ENSG00000267543 gene_biotype:sense_intronic transcript_biotype:sense_intronic	ensembl.GRCh37.72	SEPP1	-	6414	selenoprotein P, plasma, 1
CUST_43192_PI429285431	ENST00000590241 havana:sense_intronic chromosome:GRCh37:17:74546033:74546908:1 gene:ENSG00000267543 gene_biotype:sense_intronic transcript_biotype:sense_intronic	ensembl.GRCh37.72	ST6GAL2	-	84620	ST6 beta-galactosamide alpha-2,6-sialyltranferase 2 (EC:2.4.99.1)
CUST_43192_PI429285431	ENST00000590241 havana:sense_intronic chromosome:GRCh37:17:74546033:74546908:1 gene:ENSG00000267543 gene_biotype:sense_intronic transcript_biotype:sense_intronic	ensembl.GRCh37.72	TCTN1	+	79600	tectonic family member 1
CUST_43192_PI429285431	ENST00000590241 havana:sense_intronic chromosome:GRCh37:17:74546033:74546908:1 gene:ENSG00000267543 gene_biotype:sense_intronic transcript_biotype:sense_intronic	ensembl.GRCh37.72	TSFM	+	10102	Ts translation elongation factor, mitochondrial
CUST_43192_PI429285431	ENST00000590241 havana:sense_intronic chromosome:GRCh37:17:74546033:74546908:1 gene:ENSG00000267543 gene_biotype:sense_intronic transcript_biotype:sense_intronic	ensembl.GRCh37.72	YIF1B	-	90522	Yip1 interacting factor homolog B (S. cerevisiae)
CUST_43192_PI429285431	ENST00000590241 havana:sense_intronic chromosome:GRCh37:17:74546033:74546908:1 gene:ENSG00000267543 gene_biotype:sense_intronic transcript_biotype:sense_intronic	ensembl.GRCh37.72	ZNF429	+	353088	zinc finger protein 429
CUST_43192_PI429285431	ENST00000590241 havana:sense_intronic chromosome:GRCh37:17:74546033:74546908:1 gene:ENSG00000267543 gene_biotype:sense_intronic transcript_biotype:sense_intronic	ensembl.GRCh37.72	ZNF714	+	148206	zinc finger protein 714
CUST_43192_PI429285431	ENST00000590241 havana:sense_intronic chromosome:GRCh37:17:74546033:74546908:1 gene:ENSG00000267543 gene_biotype:sense_intronic transcript_biotype:sense_intronic	ensembl.GRCh37.72	ZNF91	-	7644	zinc finger protein 91
CUST_43116_PI429285431	ENST00000590979 havana:3prime_overlapping_ncrna chromosome:GRCh37:17:40127182:40129749:1 gene:ENSG00000267548 gene_biotype:3prime_overlapping_ncrna transcript_biotype:3prime_overlapping_ncrna	ensembl.GRCh37.72	DNAJC7	-	7266	DnaJ (Hsp40) homolog, subfamily C, member 7
CUST_43337_PI429285431	ENST00000591150 havana:sense_intronic chromosome:GRCh37:19:19418030:19419666:-1 gene:ENSG00000267266 gene_biotype:sense_intronic transcript_biotype:sense_intronic	ensembl.GRCh37.72	FAM193A	+	8603	family with sequence similarity 193, member A
CUST_43337_PI429285431	ENST00000591150 havana:sense_intronic chromosome:GRCh37:19:19418030:19419666:-1 gene:ENSG00000267266 gene_biotype:sense_intronic transcript_biotype:sense_intronic	ensembl.GRCh37.72	MYL10	-	93408	myosin, light chain 10, regulatory
CUST_43337_PI429285431	ENST00000591150 havana:sense_intronic chromosome:GRCh37:19:19418030:19419666:-1 gene:ENSG00000267266 gene_biotype:sense_intronic transcript_biotype:sense_intronic	ensembl.GRCh37.72	OSTC	+	58505	oligosaccharyltransferase complex subunit
CUST_43337_PI429285431	ENST00000591150 havana:sense_intronic chromosome:GRCh37:19:19418030:19419666:-1 gene:ENSG00000267266 gene_biotype:sense_intronic transcript_biotype:sense_intronic	ensembl.GRCh37.72	PPIL3	-	53938	peptidylprolyl isomerase (cyclophilin)-like 3 (EC:5.2.1.8)
CUST_43337_PI429285431	ENST00000591150 havana:sense_intronic chromosome:GRCh37:19:19418030:19419666:-1 gene:ENSG00000267266 gene_biotype:sense_intronic transcript_biotype:sense_intronic	ensembl.GRCh37.72	RAD51B	+
CUST_43337_PI429285431	ENST00000591150 havana:sense_intronic chromosome:GRCh37:19:19418030:19419666:-1 gene:ENSG00000267266 gene_biotype:sense_intronic transcript_biotype:sense_intronic	ensembl.GRCh37.72	STAP2	-	55620	signal transducing adaptor family member 2
CUST_43337_PI429285431	ENST00000591150 havana:sense_intronic chromosome:GRCh37:19:19418030:19419666:-1 gene:ENSG00000267266 gene_biotype:sense_intronic transcript_biotype:sense_intronic	ensembl.GRCh37.72	TUBGCP2	-	10844	tubulin, gamma complex associated protein 2
CUST_43337_PI429285431	ENST00000591150 havana:sense_intronic chromosome:GRCh37:19:19418030:19419666:-1 gene:ENSG00000267266 gene_biotype:sense_intronic transcript_biotype:sense_intronic	ensembl.GRCh37.72	ZNF573	-	126231	zinc finger protein 573
CUST_43337_PI429285431	ENST00000591150 havana:sense_intronic chromosome:GRCh37:19:19418030:19419666:-1 gene:ENSG00000267266 gene_biotype:sense_intronic transcript_biotype:sense_intronic	ensembl.GRCh37.72	ZNF700	+	90592	zinc finger protein 700
CUST_43308_PI429285431	ENST00000591193 havana:lincRNA chromosome:GRCh37:19:33440310:33441930:-1 gene:ENSG00000266914 gene_biotype:lincRNA transcript_biotype:lincRNA	ensembl.GRCh37.72	C14orf178	+	283579	chromosome 14 open reading frame 178
CUST_43308_PI429285431	ENST00000591193 havana:lincRNA chromosome:GRCh37:19:33440310:33441930:-1 gene:ENSG00000266914 gene_biotype:lincRNA transcript_biotype:lincRNA	ensembl.GRCh37.72	DUOXA1	-	90527	dual oxidase maturation factor 1
CUST_43308_PI429285431	ENST00000591193 havana:lincRNA chromosome:GRCh37:19:33440310:33441930:-1 gene:ENSG00000266914 gene_biotype:lincRNA transcript_biotype:lincRNA	ensembl.GRCh37.72	GDPD2	+	54857	glycerophosphodiester phosphodiesterase domain containing 2 (EC:3.1.4.43)
CUST_43308_PI429285431	ENST00000591193 havana:lincRNA chromosome:GRCh37:19:33440310:33441930:-1 gene:ENSG00000266914 gene_biotype:lincRNA transcript_biotype:lincRNA	ensembl.GRCh37.72	ISY1	-	57461	ISY1 splicing factor homolog (S. cerevisiae)
CUST_43308_PI429285431	ENST00000591193 havana:lincRNA chromosome:GRCh37:19:33440310:33441930:-1 gene:ENSG00000266914 gene_biotype:lincRNA transcript_biotype:lincRNA	ensembl.GRCh37.72	KIF13A	-	63971	kinesin family member 13A
CUST_43308_PI429285431	ENST00000591193 havana:lincRNA chromosome:GRCh37:19:33440310:33441930:-1 gene:ENSG00000266914 gene_biotype:lincRNA transcript_biotype:lincRNA	ensembl.GRCh37.72	MYL10	-	93408	myosin, light chain 10, regulatory
CUST_43308_PI429285431	ENST00000591193 havana:lincRNA chromosome:GRCh37:19:33440310:33441930:-1 gene:ENSG00000266914 gene_biotype:lincRNA transcript_biotype:lincRNA	ensembl.GRCh37.72	NLRP12	-	91662	NLR family, pyrin domain containing 12
CUST_43308_PI429285431	ENST00000591193 havana:lincRNA chromosome:GRCh37:19:33440310:33441930:-1 gene:ENSG00000266914 gene_biotype:lincRNA transcript_biotype:lincRNA	ensembl.GRCh37.72	PKP2	-	5318	plakophilin 2
CUST_43308_PI429285431	ENST00000591193 havana:lincRNA chromosome:GRCh37:19:33440310:33441930:-1 gene:ENSG00000266914 gene_biotype:lincRNA transcript_biotype:lincRNA	ensembl.GRCh37.72	PPIP5K1	-
CUST_43308_PI429285431	ENST00000591193 havana:lincRNA chromosome:GRCh37:19:33440310:33441930:-1 gene:ENSG00000266914 gene_biotype:lincRNA transcript_biotype:lincRNA	ensembl.GRCh37.72	RAB43	-	339122	RAB43, member RAS oncogene family
CUST_43308_PI429285431	ENST00000591193 havana:lincRNA chromosome:GRCh37:19:33440310:33441930:-1 gene:ENSG00000266914 gene_biotype:lincRNA transcript_biotype:lincRNA	ensembl.GRCh37.72	RPP30	+	10556	ribonuclease P/MRP 30kDa subunit (EC:3.1.26.5)
CUST_43308_PI429285431	ENST00000591193 havana:lincRNA chromosome:GRCh37:19:33440310:33441930:-1 gene:ENSG00000266914 gene_biotype:lincRNA transcript_biotype:lincRNA	ensembl.GRCh37.72	SEPP1	-	6414	selenoprotein P, plasma, 1
CUST_43164_PI429285431	ENST00000591237 havana:sense_intronic chromosome:GRCh37:17:40661802:40663537:1 gene:ENSG00000267632 gene_biotype:sense_intronic transcript_biotype:sense_intronic	ensembl.GRCh37.72	BTG3	-	10950	BTG family, member 3
CUST_43164_PI429285431	ENST00000591237 havana:sense_intronic chromosome:GRCh37:17:40661802:40663537:1 gene:ENSG00000267632 gene_biotype:sense_intronic transcript_biotype:sense_intronic	ensembl.GRCh37.72	C22orf26	-	55267	chromosome 22 open reading frame 26
CUST_43164_PI429285431	ENST00000591237 havana:sense_intronic chromosome:GRCh37:17:40661802:40663537:1 gene:ENSG00000267632 gene_biotype:sense_intronic transcript_biotype:sense_intronic	ensembl.GRCh37.72	CGA	-	1081	glycoprotein hormones, alpha polypeptide
CUST_43164_PI429285431	ENST00000591237 havana:sense_intronic chromosome:GRCh37:17:40661802:40663537:1 gene:ENSG00000267632 gene_biotype:sense_intronic transcript_biotype:sense_intronic	ensembl.GRCh37.72	CNGA1	-	1259	cyclic nucleotide gated channel alpha 1
CUST_43164_PI429285431	ENST00000591237 havana:sense_intronic chromosome:GRCh37:17:40661802:40663537:1 gene:ENSG00000267632 gene_biotype:sense_intronic transcript_biotype:sense_intronic	ensembl.GRCh37.72	DISC1	+	27185	disrupted in schizophrenia 1
CUST_43164_PI429285431	ENST00000591237 havana:sense_intronic chromosome:GRCh37:17:40661802:40663537:1 gene:ENSG00000267632 gene_biotype:sense_intronic transcript_biotype:sense_intronic	ensembl.GRCh37.72	EIF4E	-	1977	eukaryotic translation initiation factor 4E
CUST_43164_PI429285431	ENST00000591237 havana:sense_intronic chromosome:GRCh37:17:40661802:40663537:1 gene:ENSG00000267632 gene_biotype:sense_intronic transcript_biotype:sense_intronic	ensembl.GRCh37.72	FAM122C	+	159091	family with sequence similarity 122C
CUST_43164_PI429285431	ENST00000591237 havana:sense_intronic chromosome:GRCh37:17:40661802:40663537:1 gene:ENSG00000267632 gene_biotype:sense_intronic transcript_biotype:sense_intronic	ensembl.GRCh37.72	FAM76A	+	199870	family with sequence similarity 76, member A
CUST_43164_PI429285431	ENST00000591237 havana:sense_intronic chromosome:GRCh37:17:40661802:40663537:1 gene:ENSG00000267632 gene_biotype:sense_intronic transcript_biotype:sense_intronic	ensembl.GRCh37.72	GDPD2	+	54857	glycerophosphodiester phosphodiesterase domain containing 2 (EC:3.1.4.43)
CUST_43164_PI429285431	ENST00000591237 havana:sense_intronic chromosome:GRCh37:17:40661802:40663537:1 gene:ENSG00000267632 gene_biotype:sense_intronic transcript_biotype:sense_intronic	ensembl.GRCh37.72	GYG2	+	8908	glycogenin 2 (EC:2.4.1.186)
CUST_43164_PI429285431	ENST00000591237 havana:sense_intronic chromosome:GRCh37:17:40661802:40663537:1 gene:ENSG00000267632 gene_biotype:sense_intronic transcript_biotype:sense_intronic	ensembl.GRCh37.72	KCNRG	+	283518	potassium channel regulator
CUST_43164_PI429285431	ENST00000591237 havana:sense_intronic chromosome:GRCh37:17:40661802:40663537:1 gene:ENSG00000267632 gene_biotype:sense_intronic transcript_biotype:sense_intronic	ensembl.GRCh37.72	MAP4K1	-	11184	mitogen-activated protein kinase kinase kinase kinase 1 (EC:2.7.11.1)
CUST_43164_PI429285431	ENST00000591237 havana:sense_intronic chromosome:GRCh37:17:40661802:40663537:1 gene:ENSG00000267632 gene_biotype:sense_intronic transcript_biotype:sense_intronic	ensembl.GRCh37.72	MYL10	-	93408	myosin, light chain 10, regulatory
CUST_43164_PI429285431	ENST00000591237 havana:sense_intronic chromosome:GRCh37:17:40661802:40663537:1 gene:ENSG00000267632 gene_biotype:sense_intronic transcript_biotype:sense_intronic	ensembl.GRCh37.72	NEK4	-	6787	NIMA (never in mitosis gene a)-related kinase 4 (EC:2.7.11.1)
CUST_43164_PI429285431	ENST00000591237 havana:sense_intronic chromosome:GRCh37:17:40661802:40663537:1 gene:ENSG00000267632 gene_biotype:sense_intronic transcript_biotype:sense_intronic	ensembl.GRCh37.72	NOS3	+	4846	nitric oxide synthase 3 (endothelial cell) (EC:1.14.13.39)
CUST_43164_PI429285431	ENST00000591237 havana:sense_intronic chromosome:GRCh37:17:40661802:40663537:1 gene:ENSG00000267632 gene_biotype:sense_intronic transcript_biotype:sense_intronic	ensembl.GRCh37.72	NUDT7	+	283927	nudix (nucleoside diphosphate linked moiety X)-type motif 7 (EC:3.6.1.-)
CUST_43164_PI429285431	ENST00000591237 havana:sense_intronic chromosome:GRCh37:17:40661802:40663537:1 gene:ENSG00000267632 gene_biotype:sense_intronic transcript_biotype:sense_intronic	ensembl.GRCh37.72	PTBP3	-
CUST_43164_PI429285431	ENST00000591237 havana:sense_intronic chromosome:GRCh37:17:40661802:40663537:1 gene:ENSG00000267632 gene_biotype:sense_intronic transcript_biotype:sense_intronic	ensembl.GRCh37.72	RQCD1	+	9125	RCD1 required for cell differentiation1 homolog (S. pombe)
CUST_43164_PI429285431	ENST00000591237 havana:sense_intronic chromosome:GRCh37:17:40661802:40663537:1 gene:ENSG00000267632 gene_biotype:sense_intronic transcript_biotype:sense_intronic	ensembl.GRCh37.72	SLC30A6	+	55676	solute carrier family 30 (zinc transporter), member 6
CUST_43164_PI429285431	ENST00000591237 havana:sense_intronic chromosome:GRCh37:17:40661802:40663537:1 gene:ENSG00000267632 gene_biotype:sense_intronic transcript_biotype:sense_intronic	ensembl.GRCh37.72	SORBS1	-	10580	sorbin and SH3 domain containing 1
CUST_43164_PI429285431	ENST00000591237 havana:sense_intronic chromosome:GRCh37:17:40661802:40663537:1 gene:ENSG00000267632 gene_biotype:sense_intronic transcript_biotype:sense_intronic	ensembl.GRCh37.72	STAP2	-	55620	signal transducing adaptor family member 2
CUST_43164_PI429285431	ENST00000591237 havana:sense_intronic chromosome:GRCh37:17:40661802:40663537:1 gene:ENSG00000267632 gene_biotype:sense_intronic transcript_biotype:sense_intronic	ensembl.GRCh37.72	SULT1C2	+	6819	sulfotransferase family, cytosolic, 1C, member 2 (EC:2.8.2.-)
CUST_43164_PI429285431	ENST00000591237 havana:sense_intronic chromosome:GRCh37:17:40661802:40663537:1 gene:ENSG00000267632 gene_biotype:sense_intronic transcript_biotype:sense_intronic	ensembl.GRCh37.72	TTC22	-	55001	tetratricopeptide repeat domain 22
CUST_43164_PI429285431	ENST00000591237 havana:sense_intronic chromosome:GRCh37:17:40661802:40663537:1 gene:ENSG00000267632 gene_biotype:sense_intronic transcript_biotype:sense_intronic	ensembl.GRCh37.72	UBE2J2	-	118424	ubiquitin-conjugating enzyme E2, J2 (UBC6 homolog, yeast) (EC:6.3.2.19)
CUST_43164_PI429285431	ENST00000591237 havana:sense_intronic chromosome:GRCh37:17:40661802:40663537:1 gene:ENSG00000267632 gene_biotype:sense_intronic transcript_biotype:sense_intronic	ensembl.GRCh37.72	ZNF195	-	7748	zinc finger protein 195
CUST_43164_PI429285431	ENST00000591237 havana:sense_intronic chromosome:GRCh37:17:40661802:40663537:1 gene:ENSG00000267632 gene_biotype:sense_intronic transcript_biotype:sense_intronic	ensembl.GRCh37.72	ZNF700	+	90592	zinc finger protein 700
CUST_43163_PI429285431	ENST00000591343 havana:sense_intronic chromosome:GRCh37:17:40647885:40648568:1 gene:ENSG00000267222 gene_biotype:sense_intronic transcript_biotype:sense_intronic	ensembl.GRCh37.72	AGBL2	-	79841	ATP/GTP binding protein-like 2
CUST_43163_PI429285431	ENST00000591343 havana:sense_intronic chromosome:GRCh37:17:40647885:40648568:1 gene:ENSG00000267222 gene_biotype:sense_intronic transcript_biotype:sense_intronic	ensembl.GRCh37.72	ASCC1	-	51008	activating signal cointegrator 1 complex subunit 1
CUST_43163_PI429285431	ENST00000591343 havana:sense_intronic chromosome:GRCh37:17:40647885:40648568:1 gene:ENSG00000267222 gene_biotype:sense_intronic transcript_biotype:sense_intronic	ensembl.GRCh37.72	BCAS4	+	55653	breast carcinoma amplified sequence 4
CUST_43163_PI429285431	ENST00000591343 havana:sense_intronic chromosome:GRCh37:17:40647885:40648568:1 gene:ENSG00000267222 gene_biotype:sense_intronic transcript_biotype:sense_intronic	ensembl.GRCh37.72	FAM193A	+	8603	family with sequence similarity 193, member A
CUST_43163_PI429285431	ENST00000591343 havana:sense_intronic chromosome:GRCh37:17:40647885:40648568:1 gene:ENSG00000267222 gene_biotype:sense_intronic transcript_biotype:sense_intronic	ensembl.GRCh37.72	FAM76A	+	199870	family with sequence similarity 76, member A
CUST_43163_PI429285431	ENST00000591343 havana:sense_intronic chromosome:GRCh37:17:40647885:40648568:1 gene:ENSG00000267222 gene_biotype:sense_intronic transcript_biotype:sense_intronic	ensembl.GRCh37.72	HSD11B1L	+	374875	hydroxysteroid (11-beta) dehydrogenase 1-like
CUST_43163_PI429285431	ENST00000591343 havana:sense_intronic chromosome:GRCh37:17:40647885:40648568:1 gene:ENSG00000267222 gene_biotype:sense_intronic transcript_biotype:sense_intronic	ensembl.GRCh37.72	IL12RB1	-	3594	interleukin 12 receptor, beta 1
CUST_43163_PI429285431	ENST00000591343 havana:sense_intronic chromosome:GRCh37:17:40647885:40648568:1 gene:ENSG00000267222 gene_biotype:sense_intronic transcript_biotype:sense_intronic	ensembl.GRCh37.72	ITCH	+	83737	itchy E3 ubiquitin protein ligase homolog (mouse)
CUST_43163_PI429285431	ENST00000591343 havana:sense_intronic chromosome:GRCh37:17:40647885:40648568:1 gene:ENSG00000267222 gene_biotype:sense_intronic transcript_biotype:sense_intronic	ensembl.GRCh37.72	KCNRG	+	283518	potassium channel regulator
CUST_43163_PI429285431	ENST00000591343 havana:sense_intronic chromosome:GRCh37:17:40647885:40648568:1 gene:ENSG00000267222 gene_biotype:sense_intronic transcript_biotype:sense_intronic	ensembl.GRCh37.72	MRPL10	-	124995	mitochondrial ribosomal protein L10
CUST_43163_PI429285431	ENST00000591343 havana:sense_intronic chromosome:GRCh37:17:40647885:40648568:1 gene:ENSG00000267222 gene_biotype:sense_intronic transcript_biotype:sense_intronic	ensembl.GRCh37.72	PRR16	+	51334	proline rich 16
CUST_43163_PI429285431	ENST00000591343 havana:sense_intronic chromosome:GRCh37:17:40647885:40648568:1 gene:ENSG00000267222 gene_biotype:sense_intronic transcript_biotype:sense_intronic	ensembl.GRCh37.72	SLC4A8	+	9498	solute carrier family 4, sodium bicarbonate cotransporter, member 8
CUST_43163_PI429285431	ENST00000591343 havana:sense_intronic chromosome:GRCh37:17:40647885:40648568:1 gene:ENSG00000267222 gene_biotype:sense_intronic transcript_biotype:sense_intronic	ensembl.GRCh37.72	TCEANC	+	170082	transcription elongation factor A (SII) N-terminal and central domain containing
CUST_43163_PI429285431	ENST00000591343 havana:sense_intronic chromosome:GRCh37:17:40647885:40648568:1 gene:ENSG00000267222 gene_biotype:sense_intronic transcript_biotype:sense_intronic	ensembl.GRCh37.72	TEX11	-	56159	testis expressed 11
CUST_43163_PI429285431	ENST00000591343 havana:sense_intronic chromosome:GRCh37:17:40647885:40648568:1 gene:ENSG00000267222 gene_biotype:sense_intronic transcript_biotype:sense_intronic	ensembl.GRCh37.72	THEMIS	-	387357	thymocyte selection associated
CUST_43163_PI429285431	ENST00000591343 havana:sense_intronic chromosome:GRCh37:17:40647885:40648568:1 gene:ENSG00000267222 gene_biotype:sense_intronic transcript_biotype:sense_intronic	ensembl.GRCh37.72	TRIM5	-	85363	tripartite motif-containing 5
CUST_43163_PI429285431	ENST00000591343 havana:sense_intronic chromosome:GRCh37:17:40647885:40648568:1 gene:ENSG00000267222 gene_biotype:sense_intronic transcript_biotype:sense_intronic	ensembl.GRCh37.72	UBE2J2	-	118424	ubiquitin-conjugating enzyme E2, J2 (UBC6 homolog, yeast) (EC:6.3.2.19)
CUST_43256_PI429285431	ENST00000591836 havana:sense_intronic chromosome:GRCh37:19:56888073:56888653:-1 gene:ENSG00000267776 gene_biotype:sense_intronic transcript_biotype:sense_intronic	ensembl.GRCh37.72	ZNF267	+	10308	zinc finger protein 267
CUST_43158_PI429285431	ENST00000592238 havana:sense_intronic chromosome:GRCh37:17:35743821:35744861:1 gene:ENSG00000266942 gene_biotype:sense_intronic transcript_biotype:sense_intronic	ensembl.GRCh37.72	ADAMTS2	-	9509	ADAM metallopeptidase with thrombospondin type 1 motif, 2 (EC:3.4.24.14)
CUST_43158_PI429285431	ENST00000592238 havana:sense_intronic chromosome:GRCh37:17:35743821:35744861:1 gene:ENSG00000266942 gene_biotype:sense_intronic transcript_biotype:sense_intronic	ensembl.GRCh37.72	C8orf44	+	56260	chromosome 8 open reading frame 44
CUST_43158_PI429285431	ENST00000592238 havana:sense_intronic chromosome:GRCh37:17:35743821:35744861:1 gene:ENSG00000266942 gene_biotype:sense_intronic transcript_biotype:sense_intronic	ensembl.GRCh37.72	CAGE1	-	285782	cancer antigen 1
CUST_43158_PI429285431	ENST00000592238 havana:sense_intronic chromosome:GRCh37:17:35743821:35744861:1 gene:ENSG00000266942 gene_biotype:sense_intronic transcript_biotype:sense_intronic	ensembl.GRCh37.72	CYB561D1	+	284613	cytochrome b-561 domain containing 1
CUST_43158_PI429285431	ENST00000592238 havana:sense_intronic chromosome:GRCh37:17:35743821:35744861:1 gene:ENSG00000266942 gene_biotype:sense_intronic transcript_biotype:sense_intronic	ensembl.GRCh37.72	FBLIM1	+	54751	filamin binding LIM protein 1
CUST_43158_PI429285431	ENST00000592238 havana:sense_intronic chromosome:GRCh37:17:35743821:35744861:1 gene:ENSG00000266942 gene_biotype:sense_intronic transcript_biotype:sense_intronic	ensembl.GRCh37.72	ISY1	-	57461	ISY1 splicing factor homolog (S. cerevisiae)
CUST_43158_PI429285431	ENST00000592238 havana:sense_intronic chromosome:GRCh37:17:35743821:35744861:1 gene:ENSG00000266942 gene_biotype:sense_intronic transcript_biotype:sense_intronic	ensembl.GRCh37.72	JAM2	+	58494	junctional adhesion molecule 2
CUST_43158_PI429285431	ENST00000592238 havana:sense_intronic chromosome:GRCh37:17:35743821:35744861:1 gene:ENSG00000266942 gene_biotype:sense_intronic transcript_biotype:sense_intronic	ensembl.GRCh37.72	NANOGNB	+
CUST_43158_PI429285431	ENST00000592238 havana:sense_intronic chromosome:GRCh37:17:35743821:35744861:1 gene:ENSG00000266942 gene_biotype:sense_intronic transcript_biotype:sense_intronic	ensembl.GRCh37.72	PKP2	-	5318	plakophilin 2
CUST_43158_PI429285431	ENST00000592238 havana:sense_intronic chromosome:GRCh37:17:35743821:35744861:1 gene:ENSG00000266942 gene_biotype:sense_intronic transcript_biotype:sense_intronic	ensembl.GRCh37.72	RGS3	+	5998	regulator of G-protein signaling 3
CUST_43158_PI429285431	ENST00000592238 havana:sense_intronic chromosome:GRCh37:17:35743821:35744861:1 gene:ENSG00000266942 gene_biotype:sense_intronic transcript_biotype:sense_intronic	ensembl.GRCh37.72	SEPP1	-	6414	selenoprotein P, plasma, 1
CUST_43158_PI429285431	ENST00000592238 havana:sense_intronic chromosome:GRCh37:17:35743821:35744861:1 gene:ENSG00000266942 gene_biotype:sense_intronic transcript_biotype:sense_intronic	ensembl.GRCh37.72	ST6GAL2	-	84620	ST6 beta-galactosamide alpha-2,6-sialyltranferase 2 (EC:2.4.99.1)
CUST_43158_PI429285431	ENST00000592238 havana:sense_intronic chromosome:GRCh37:17:35743821:35744861:1 gene:ENSG00000266942 gene_biotype:sense_intronic transcript_biotype:sense_intronic	ensembl.GRCh37.72	TSFM	+	10102	Ts translation elongation factor, mitochondrial
CUST_43158_PI429285431	ENST00000592238 havana:sense_intronic chromosome:GRCh37:17:35743821:35744861:1 gene:ENSG00000266942 gene_biotype:sense_intronic transcript_biotype:sense_intronic	ensembl.GRCh37.72	YIF1B	-	90522	Yip1 interacting factor homolog B (S. cerevisiae)
CUST_43158_PI429285431	ENST00000592238 havana:sense_intronic chromosome:GRCh37:17:35743821:35744861:1 gene:ENSG00000266942 gene_biotype:sense_intronic transcript_biotype:sense_intronic	ensembl.GRCh37.72	ZNF429	+	353088	zinc finger protein 429
CUST_43158_PI429285431	ENST00000592238 havana:sense_intronic chromosome:GRCh37:17:35743821:35744861:1 gene:ENSG00000266942 gene_biotype:sense_intronic transcript_biotype:sense_intronic	ensembl.GRCh37.72	ZNF714	+	148206	zinc finger protein 714
CUST_43158_PI429285431	ENST00000592238 havana:sense_intronic chromosome:GRCh37:17:35743821:35744861:1 gene:ENSG00000266942 gene_biotype:sense_intronic transcript_biotype:sense_intronic	ensembl.GRCh37.72	ZNF91	-	7644	zinc finger protein 91
CUST_43248_PI429285431	ENST00000592252 havana:sense_intronic chromosome:GRCh37:19:56181998:56183435:1 gene:ENSG00000267096 gene_biotype:sense_intronic transcript_biotype:sense_intronic	ensembl.GRCh37.72	AGBL2	-	79841	ATP/GTP binding protein-like 2
CUST_43248_PI429285431	ENST00000592252 havana:sense_intronic chromosome:GRCh37:19:56181998:56183435:1 gene:ENSG00000267096 gene_biotype:sense_intronic transcript_biotype:sense_intronic	ensembl.GRCh37.72	AMBRA1	-	55626	autophagy/beclin-1 regulator 1
CUST_43248_PI429285431	ENST00000592252 havana:sense_intronic chromosome:GRCh37:19:56181998:56183435:1 gene:ENSG00000267096 gene_biotype:sense_intronic transcript_biotype:sense_intronic	ensembl.GRCh37.72	ANKDD1A	+	348094	ankyrin repeat and death domain containing 1A
CUST_43248_PI429285431	ENST00000592252 havana:sense_intronic chromosome:GRCh37:19:56181998:56183435:1 gene:ENSG00000267096 gene_biotype:sense_intronic transcript_biotype:sense_intronic	ensembl.GRCh37.72	ASCC1	-	51008	activating signal cointegrator 1 complex subunit 1
CUST_43248_PI429285431	ENST00000592252 havana:sense_intronic chromosome:GRCh37:19:56181998:56183435:1 gene:ENSG00000267096 gene_biotype:sense_intronic transcript_biotype:sense_intronic	ensembl.GRCh37.72	BCAS4	+	55653	breast carcinoma amplified sequence 4
CUST_43248_PI429285431	ENST00000592252 havana:sense_intronic chromosome:GRCh37:19:56181998:56183435:1 gene:ENSG00000267096 gene_biotype:sense_intronic transcript_biotype:sense_intronic	ensembl.GRCh37.72	BRD2		6046	bromodomain containing 2
CUST_43248_PI429285431	ENST00000592252 havana:sense_intronic chromosome:GRCh37:19:56181998:56183435:1 gene:ENSG00000267096 gene_biotype:sense_intronic transcript_biotype:sense_intronic	ensembl.GRCh37.72	BRD2	+	6046	bromodomain containing 2
CUST_43248_PI429285431	ENST00000592252 havana:sense_intronic chromosome:GRCh37:19:56181998:56183435:1 gene:ENSG00000267096 gene_biotype:sense_intronic transcript_biotype:sense_intronic	ensembl.GRCh37.72	BTG3	-	10950	BTG family, member 3
CUST_43248_PI429285431	ENST00000592252 havana:sense_intronic chromosome:GRCh37:19:56181998:56183435:1 gene:ENSG00000267096 gene_biotype:sense_intronic transcript_biotype:sense_intronic	ensembl.GRCh37.72	C11orf80	+	79703	chromosome 11 open reading frame 80
CUST_43248_PI429285431	ENST00000592252 havana:sense_intronic chromosome:GRCh37:19:56181998:56183435:1 gene:ENSG00000267096 gene_biotype:sense_intronic transcript_biotype:sense_intronic	ensembl.GRCh37.72	C15orf40	-	123207	chromosome 15 open reading frame 40
CUST_43248_PI429285431	ENST00000592252 havana:sense_intronic chromosome:GRCh37:19:56181998:56183435:1 gene:ENSG00000267096 gene_biotype:sense_intronic transcript_biotype:sense_intronic	ensembl.GRCh37.72	CNGA1	-	1259	cyclic nucleotide gated channel alpha 1
CUST_43248_PI429285431	ENST00000592252 havana:sense_intronic chromosome:GRCh37:19:56181998:56183435:1 gene:ENSG00000267096 gene_biotype:sense_intronic transcript_biotype:sense_intronic	ensembl.GRCh37.72	CREM	+	1390	cAMP responsive element modulator
CUST_43248_PI429285431	ENST00000592252 havana:sense_intronic chromosome:GRCh37:19:56181998:56183435:1 gene:ENSG00000267096 gene_biotype:sense_intronic transcript_biotype:sense_intronic	ensembl.GRCh37.72	CTCFL	-	140690	CCCTC-binding factor (zinc finger protein)-like
CUST_43248_PI429285431	ENST00000592252 havana:sense_intronic chromosome:GRCh37:19:56181998:56183435:1 gene:ENSG00000267096 gene_biotype:sense_intronic transcript_biotype:sense_intronic	ensembl.GRCh37.72	DISC1	+	27185	disrupted in schizophrenia 1
CUST_43248_PI429285431	ENST00000592252 havana:sense_intronic chromosome:GRCh37:19:56181998:56183435:1 gene:ENSG00000267096 gene_biotype:sense_intronic transcript_biotype:sense_intronic	ensembl.GRCh37.72	FAM115C	+	285966	family with sequence similarity 115, member C
CUST_43248_PI429285431	ENST00000592252 havana:sense_intronic chromosome:GRCh37:19:56181998:56183435:1 gene:ENSG00000267096 gene_biotype:sense_intronic transcript_biotype:sense_intronic	ensembl.GRCh37.72	FAM122C	+	159091	family with sequence similarity 122C
CUST_43248_PI429285431	ENST00000592252 havana:sense_intronic chromosome:GRCh37:19:56181998:56183435:1 gene:ENSG00000267096 gene_biotype:sense_intronic transcript_biotype:sense_intronic	ensembl.GRCh37.72	FAM193A	+	8603	family with sequence similarity 193, member A
CUST_43248_PI429285431	ENST00000592252 havana:sense_intronic chromosome:GRCh37:19:56181998:56183435:1 gene:ENSG00000267096 gene_biotype:sense_intronic transcript_biotype:sense_intronic	ensembl.GRCh37.72	FAM76A	+	199870	family with sequence similarity 76, member A
CUST_43248_PI429285431	ENST00000592252 havana:sense_intronic chromosome:GRCh37:19:56181998:56183435:1 gene:ENSG00000267096 gene_biotype:sense_intronic transcript_biotype:sense_intronic	ensembl.GRCh37.72	GDPD2	+	54857	glycerophosphodiester phosphodiesterase domain containing 2 (EC:3.1.4.43)
CUST_43248_PI429285431	ENST00000592252 havana:sense_intronic chromosome:GRCh37:19:56181998:56183435:1 gene:ENSG00000267096 gene_biotype:sense_intronic transcript_biotype:sense_intronic	ensembl.GRCh37.72	ITCH	+	83737	itchy E3 ubiquitin protein ligase homolog (mouse)
CUST_43248_PI429285431	ENST00000592252 havana:sense_intronic chromosome:GRCh37:19:56181998:56183435:1 gene:ENSG00000267096 gene_biotype:sense_intronic transcript_biotype:sense_intronic	ensembl.GRCh37.72	KCNRG	+	283518	potassium channel regulator
CUST_43248_PI429285431	ENST00000592252 havana:sense_intronic chromosome:GRCh37:19:56181998:56183435:1 gene:ENSG00000267096 gene_biotype:sense_intronic transcript_biotype:sense_intronic	ensembl.GRCh37.72	LOC100130357	-
CUST_43248_PI429285431	ENST00000592252 havana:sense_intronic chromosome:GRCh37:19:56181998:56183435:1 gene:ENSG00000267096 gene_biotype:sense_intronic transcript_biotype:sense_intronic	ensembl.GRCh37.72	LOC100144595	-
CUST_43248_PI429285431	ENST00000592252 havana:sense_intronic chromosome:GRCh37:19:56181998:56183435:1 gene:ENSG00000267096 gene_biotype:sense_intronic transcript_biotype:sense_intronic	ensembl.GRCh37.72	LOC100506688	-
CUST_43248_PI429285431	ENST00000592252 havana:sense_intronic chromosome:GRCh37:19:56181998:56183435:1 gene:ENSG00000267096 gene_biotype:sense_intronic transcript_biotype:sense_intronic	ensembl.GRCh37.72	LYRM4	-	57128	LYR motif containing 4
CUST_43248_PI429285431	ENST00000592252 havana:sense_intronic chromosome:GRCh37:19:56181998:56183435:1 gene:ENSG00000267096 gene_biotype:sense_intronic transcript_biotype:sense_intronic	ensembl.GRCh37.72	MAD2L1BP	+	9587	MAD2L1 binding protein
CUST_43248_PI429285431	ENST00000592252 havana:sense_intronic chromosome:GRCh37:19:56181998:56183435:1 gene:ENSG00000267096 gene_biotype:sense_intronic transcript_biotype:sense_intronic	ensembl.GRCh37.72	MAP4K1	-	11184	mitogen-activated protein kinase kinase kinase kinase 1 (EC:2.7.11.1)
CUST_43248_PI429285431	ENST00000592252 havana:sense_intronic chromosome:GRCh37:19:56181998:56183435:1 gene:ENSG00000267096 gene_biotype:sense_intronic transcript_biotype:sense_intronic	ensembl.GRCh37.72	MRPL10	-	124995	mitochondrial ribosomal protein L10
CUST_43248_PI429285431	ENST00000592252 havana:sense_intronic chromosome:GRCh37:19:56181998:56183435:1 gene:ENSG00000267096 gene_biotype:sense_intronic transcript_biotype:sense_intronic	ensembl.GRCh37.72	MYL10	-	93408	myosin, light chain 10, regulatory
CUST_43248_PI429285431	ENST00000592252 havana:sense_intronic chromosome:GRCh37:19:56181998:56183435:1 gene:ENSG00000267096 gene_biotype:sense_intronic transcript_biotype:sense_intronic	ensembl.GRCh37.72	NEK4	-	6787	NIMA (never in mitosis gene a)-related kinase 4 (EC:2.7.11.1)
CUST_43248_PI429285431	ENST00000592252 havana:sense_intronic chromosome:GRCh37:19:56181998:56183435:1 gene:ENSG00000267096 gene_biotype:sense_intronic transcript_biotype:sense_intronic	ensembl.GRCh37.72	NOP2	-	4839	NOP2 nucleolar protein homolog (yeast)
CUST_43248_PI429285431	ENST00000592252 havana:sense_intronic chromosome:GRCh37:19:56181998:56183435:1 gene:ENSG00000267096 gene_biotype:sense_intronic transcript_biotype:sense_intronic	ensembl.GRCh37.72	PPIP5K1	-
CUST_43248_PI429285431	ENST00000592252 havana:sense_intronic chromosome:GRCh37:19:56181998:56183435:1 gene:ENSG00000267096 gene_biotype:sense_intronic transcript_biotype:sense_intronic	ensembl.GRCh37.72	PPP1R14D	-	54866	protein phosphatase 1, regulatory (inhibitor) subunit 14D
CUST_43248_PI429285431	ENST00000592252 havana:sense_intronic chromosome:GRCh37:19:56181998:56183435:1 gene:ENSG00000267096 gene_biotype:sense_intronic transcript_biotype:sense_intronic	ensembl.GRCh37.72	RAD51	+	5888	RAD51 homolog (RecA homolog, E. coli) (S. cerevisiae)
CUST_43248_PI429285431	ENST00000592252 havana:sense_intronic chromosome:GRCh37:19:56181998:56183435:1 gene:ENSG00000267096 gene_biotype:sense_intronic transcript_biotype:sense_intronic	ensembl.GRCh37.72	RPGRIP1L	-	23322	RPGRIP1-like
CUST_43248_PI429285431	ENST00000592252 havana:sense_intronic chromosome:GRCh37:19:56181998:56183435:1 gene:ENSG00000267096 gene_biotype:sense_intronic transcript_biotype:sense_intronic	ensembl.GRCh37.72	RQCD1	+	9125	RCD1 required for cell differentiation1 homolog (S. pombe)
CUST_43248_PI429285431	ENST00000592252 havana:sense_intronic chromosome:GRCh37:19:56181998:56183435:1 gene:ENSG00000267096 gene_biotype:sense_intronic transcript_biotype:sense_intronic	ensembl.GRCh37.72	SLC4A8	+	9498	solute carrier family 4, sodium bicarbonate cotransporter, member 8
CUST_43248_PI429285431	ENST00000592252 havana:sense_intronic chromosome:GRCh37:19:56181998:56183435:1 gene:ENSG00000267096 gene_biotype:sense_intronic transcript_biotype:sense_intronic	ensembl.GRCh37.72	STAP2	-	55620	signal transducing adaptor family member 2
CUST_43248_PI429285431	ENST00000592252 havana:sense_intronic chromosome:GRCh37:19:56181998:56183435:1 gene:ENSG00000267096 gene_biotype:sense_intronic transcript_biotype:sense_intronic	ensembl.GRCh37.72	SUGT1	+	10910	SGT1, suppressor of G2 allele of SKP1 (S. cerevisiae)
CUST_43248_PI429285431	ENST00000592252 havana:sense_intronic chromosome:GRCh37:19:56181998:56183435:1 gene:ENSG00000267096 gene_biotype:sense_intronic transcript_biotype:sense_intronic	ensembl.GRCh37.72	TBXA2R	-	6915	thromboxane A2 receptor
CUST_43248_PI429285431	ENST00000592252 havana:sense_intronic chromosome:GRCh37:19:56181998:56183435:1 gene:ENSG00000267096 gene_biotype:sense_intronic transcript_biotype:sense_intronic	ensembl.GRCh37.72	TCEANC	+	170082	transcription elongation factor A (SII) N-terminal and central domain containing
CUST_43248_PI429285431	ENST00000592252 havana:sense_intronic chromosome:GRCh37:19:56181998:56183435:1 gene:ENSG00000267096 gene_biotype:sense_intronic transcript_biotype:sense_intronic	ensembl.GRCh37.72	TEX11	-	56159	testis expressed 11
CUST_43248_PI429285431	ENST00000592252 havana:sense_intronic chromosome:GRCh37:19:56181998:56183435:1 gene:ENSG00000267096 gene_biotype:sense_intronic transcript_biotype:sense_intronic	ensembl.GRCh37.72	THEMIS	-	387357	thymocyte selection associated
CUST_43248_PI429285431	ENST00000592252 havana:sense_intronic chromosome:GRCh37:19:56181998:56183435:1 gene:ENSG00000267096 gene_biotype:sense_intronic transcript_biotype:sense_intronic	ensembl.GRCh37.72	TMEM67	+	91147	transmembrane protein 67
CUST_43248_PI429285431	ENST00000592252 havana:sense_intronic chromosome:GRCh37:19:56181998:56183435:1 gene:ENSG00000267096 gene_biotype:sense_intronic transcript_biotype:sense_intronic	ensembl.GRCh37.72	UBE2J2	-	118424	ubiquitin-conjugating enzyme E2, J2 (UBC6 homolog, yeast) (EC:6.3.2.19)
CUST_43248_PI429285431	ENST00000592252 havana:sense_intronic chromosome:GRCh37:19:56181998:56183435:1 gene:ENSG00000267096 gene_biotype:sense_intronic transcript_biotype:sense_intronic	ensembl.GRCh37.72	UGT2A1	-	10941	UDP glucuronosyltransferase 2 family, polypeptide A1 (EC:2.4.1.17)
CUST_43248_PI429285431	ENST00000592252 havana:sense_intronic chromosome:GRCh37:19:56181998:56183435:1 gene:ENSG00000267096 gene_biotype:sense_intronic transcript_biotype:sense_intronic	ensembl.GRCh37.72	USP4	-	7375	ubiquitin specific peptidase 4 (proto-oncogene) (EC:3.1.2.15)
CUST_43248_PI429285431	ENST00000592252 havana:sense_intronic chromosome:GRCh37:19:56181998:56183435:1 gene:ENSG00000267096 gene_biotype:sense_intronic transcript_biotype:sense_intronic	ensembl.GRCh37.72	WDR27	-	253769	WD repeat domain 27
CUST_43248_PI429285431	ENST00000592252 havana:sense_intronic chromosome:GRCh37:19:56181998:56183435:1 gene:ENSG00000267096 gene_biotype:sense_intronic transcript_biotype:sense_intronic	ensembl.GRCh37.72	ZNF283	+	284349	zinc finger protein 283
CUST_43248_PI429285431	ENST00000592252 havana:sense_intronic chromosome:GRCh37:19:56181998:56183435:1 gene:ENSG00000267096 gene_biotype:sense_intronic transcript_biotype:sense_intronic	ensembl.GRCh37.72	ZNF573	-	126231	zinc finger protein 573
CUST_43248_PI429285431	ENST00000592252 havana:sense_intronic chromosome:GRCh37:19:56181998:56183435:1 gene:ENSG00000267096 gene_biotype:sense_intronic transcript_biotype:sense_intronic	ensembl.GRCh37.72	ZNF700	+	90592	zinc finger protein 700
CUST_43248_PI429285431	ENST00000592252 havana:sense_intronic chromosome:GRCh37:19:56181998:56183435:1 gene:ENSG00000267096 gene_biotype:sense_intronic transcript_biotype:sense_intronic	ensembl.GRCh37.72	ZNF701	+	55762	zinc finger protein 701
CUST_43124_PI429285431	ENST00000592718 havana:lincRNA chromosome:GRCh37:HG748_PATCH:77703348:77708399:1 gene:ENSG00000267719 gene_biotype:lincRNA transcript_biotype:lincRNA	ensembl.GRCh37.72	ADAMTS2	-	9509	ADAM metallopeptidase with thrombospondin type 1 motif, 2 (EC:3.4.24.14)
CUST_43125_PI429285431	ENST00000592718 havana:lincRNA chromosome:GRCh37:HG748_PATCH:77703348:77708399:1 gene:ENSG00000267719 gene_biotype:lincRNA transcript_biotype:lincRNA	ensembl.GRCh37.72	ADAMTS2	-	9509	ADAM metallopeptidase with thrombospondin type 1 motif, 2 (EC:3.4.24.14)
CUST_43124_PI429285431	ENST00000592718 havana:lincRNA chromosome:GRCh37:HG748_PATCH:77703348:77708399:1 gene:ENSG00000267719 gene_biotype:lincRNA transcript_biotype:lincRNA	ensembl.GRCh37.72	ALG8	-	79053	asparagine-linked glycosylation 8, alpha-1,3-glucosyltransferase homolog (S. cerevisiae)
CUST_43125_PI429285431	ENST00000592718 havana:lincRNA chromosome:GRCh37:HG748_PATCH:77703348:77708399:1 gene:ENSG00000267719 gene_biotype:lincRNA transcript_biotype:lincRNA	ensembl.GRCh37.72	ALG8	-	79053	asparagine-linked glycosylation 8, alpha-1,3-glucosyltransferase homolog (S. cerevisiae)
CUST_43124_PI429285431	ENST00000592718 havana:lincRNA chromosome:GRCh37:HG748_PATCH:77703348:77708399:1 gene:ENSG00000267719 gene_biotype:lincRNA transcript_biotype:lincRNA	ensembl.GRCh37.72	ANKDD1A	+	348094	ankyrin repeat and death domain containing 1A
CUST_43125_PI429285431	ENST00000592718 havana:lincRNA chromosome:GRCh37:HG748_PATCH:77703348:77708399:1 gene:ENSG00000267719 gene_biotype:lincRNA transcript_biotype:lincRNA	ensembl.GRCh37.72	ANKDD1A	+	348094	ankyrin repeat and death domain containing 1A
CUST_43124_PI429285431	ENST00000592718 havana:lincRNA chromosome:GRCh37:HG748_PATCH:77703348:77708399:1 gene:ENSG00000267719 gene_biotype:lincRNA transcript_biotype:lincRNA	ensembl.GRCh37.72	ASCC1	-	51008	activating signal cointegrator 1 complex subunit 1
CUST_43125_PI429285431	ENST00000592718 havana:lincRNA chromosome:GRCh37:HG748_PATCH:77703348:77708399:1 gene:ENSG00000267719 gene_biotype:lincRNA transcript_biotype:lincRNA	ensembl.GRCh37.72	ASCC1	-	51008	activating signal cointegrator 1 complex subunit 1
CUST_43124_PI429285431	ENST00000592718 havana:lincRNA chromosome:GRCh37:HG748_PATCH:77703348:77708399:1 gene:ENSG00000267719 gene_biotype:lincRNA transcript_biotype:lincRNA	ensembl.GRCh37.72	BCL2L11	+	10018	BCL2-like 11 (apoptosis facilitator)
CUST_43125_PI429285431	ENST00000592718 havana:lincRNA chromosome:GRCh37:HG748_PATCH:77703348:77708399:1 gene:ENSG00000267719 gene_biotype:lincRNA transcript_biotype:lincRNA	ensembl.GRCh37.72	BCL2L11	+	10018	BCL2-like 11 (apoptosis facilitator)
CUST_43124_PI429285431	ENST00000592718 havana:lincRNA chromosome:GRCh37:HG748_PATCH:77703348:77708399:1 gene:ENSG00000267719 gene_biotype:lincRNA transcript_biotype:lincRNA	ensembl.GRCh37.72	BIRC5	+	332	baculoviral IAP repeat-containing 5
CUST_43125_PI429285431	ENST00000592718 havana:lincRNA chromosome:GRCh37:HG748_PATCH:77703348:77708399:1 gene:ENSG00000267719 gene_biotype:lincRNA transcript_biotype:lincRNA	ensembl.GRCh37.72	BIRC5	+	332	baculoviral IAP repeat-containing 5
CUST_43124_PI429285431	ENST00000592718 havana:lincRNA chromosome:GRCh37:HG748_PATCH:77703348:77708399:1 gene:ENSG00000267719 gene_biotype:lincRNA transcript_biotype:lincRNA	ensembl.GRCh37.72	BRD2		6046	bromodomain containing 2
CUST_43124_PI429285431	ENST00000592718 havana:lincRNA chromosome:GRCh37:HG748_PATCH:77703348:77708399:1 gene:ENSG00000267719 gene_biotype:lincRNA transcript_biotype:lincRNA	ensembl.GRCh37.72	BRD2	+	6046	bromodomain containing 2
CUST_43125_PI429285431	ENST00000592718 havana:lincRNA chromosome:GRCh37:HG748_PATCH:77703348:77708399:1 gene:ENSG00000267719 gene_biotype:lincRNA transcript_biotype:lincRNA	ensembl.GRCh37.72	BRD2		6046	bromodomain containing 2
CUST_43125_PI429285431	ENST00000592718 havana:lincRNA chromosome:GRCh37:HG748_PATCH:77703348:77708399:1 gene:ENSG00000267719 gene_biotype:lincRNA transcript_biotype:lincRNA	ensembl.GRCh37.72	BRD2	+	6046	bromodomain containing 2
CUST_43124_PI429285431	ENST00000592718 havana:lincRNA chromosome:GRCh37:HG748_PATCH:77703348:77708399:1 gene:ENSG00000267719 gene_biotype:lincRNA transcript_biotype:lincRNA	ensembl.GRCh37.72	BTG3	-	10950	BTG family, member 3
CUST_43125_PI429285431	ENST00000592718 havana:lincRNA chromosome:GRCh37:HG748_PATCH:77703348:77708399:1 gene:ENSG00000267719 gene_biotype:lincRNA transcript_biotype:lincRNA	ensembl.GRCh37.72	BTG3	-	10950	BTG family, member 3
CUST_43124_PI429285431	ENST00000592718 havana:lincRNA chromosome:GRCh37:HG748_PATCH:77703348:77708399:1 gene:ENSG00000267719 gene_biotype:lincRNA transcript_biotype:lincRNA	ensembl.GRCh37.72	C1orf86	-	199990	chromosome 1 open reading frame 86
CUST_43125_PI429285431	ENST00000592718 havana:lincRNA chromosome:GRCh37:HG748_PATCH:77703348:77708399:1 gene:ENSG00000267719 gene_biotype:lincRNA transcript_biotype:lincRNA	ensembl.GRCh37.72	C1orf86	-	199990	chromosome 1 open reading frame 86
CUST_43124_PI429285431	ENST00000592718 havana:lincRNA chromosome:GRCh37:HG748_PATCH:77703348:77708399:1 gene:ENSG00000267719 gene_biotype:lincRNA transcript_biotype:lincRNA	ensembl.GRCh37.72	CAGE1	-	285782	cancer antigen 1
CUST_43125_PI429285431	ENST00000592718 havana:lincRNA chromosome:GRCh37:HG748_PATCH:77703348:77708399:1 gene:ENSG00000267719 gene_biotype:lincRNA transcript_biotype:lincRNA	ensembl.GRCh37.72	CAGE1	-	285782	cancer antigen 1
CUST_43124_PI429285431	ENST00000592718 havana:lincRNA chromosome:GRCh37:HG748_PATCH:77703348:77708399:1 gene:ENSG00000267719 gene_biotype:lincRNA transcript_biotype:lincRNA	ensembl.GRCh37.72	CHID1	-	66005	chitinase domain containing 1
CUST_43125_PI429285431	ENST00000592718 havana:lincRNA chromosome:GRCh37:HG748_PATCH:77703348:77708399:1 gene:ENSG00000267719 gene_biotype:lincRNA transcript_biotype:lincRNA	ensembl.GRCh37.72	CHID1	-	66005	chitinase domain containing 1
CUST_43124_PI429285431	ENST00000592718 havana:lincRNA chromosome:GRCh37:HG748_PATCH:77703348:77708399:1 gene:ENSG00000267719 gene_biotype:lincRNA transcript_biotype:lincRNA	ensembl.GRCh37.72	DISC1	+	27185	disrupted in schizophrenia 1
CUST_43125_PI429285431	ENST00000592718 havana:lincRNA chromosome:GRCh37:HG748_PATCH:77703348:77708399:1 gene:ENSG00000267719 gene_biotype:lincRNA transcript_biotype:lincRNA	ensembl.GRCh37.72	DISC1	+	27185	disrupted in schizophrenia 1
CUST_43124_PI429285431	ENST00000592718 havana:lincRNA chromosome:GRCh37:HG748_PATCH:77703348:77708399:1 gene:ENSG00000267719 gene_biotype:lincRNA transcript_biotype:lincRNA	ensembl.GRCh37.72	FAM122C	+	159091	family with sequence similarity 122C
CUST_43125_PI429285431	ENST00000592718 havana:lincRNA chromosome:GRCh37:HG748_PATCH:77703348:77708399:1 gene:ENSG00000267719 gene_biotype:lincRNA transcript_biotype:lincRNA	ensembl.GRCh37.72	FAM122C	+	159091	family with sequence similarity 122C
CUST_43124_PI429285431	ENST00000592718 havana:lincRNA chromosome:GRCh37:HG748_PATCH:77703348:77708399:1 gene:ENSG00000267719 gene_biotype:lincRNA transcript_biotype:lincRNA	ensembl.GRCh37.72	FAM76A	+	199870	family with sequence similarity 76, member A
CUST_43125_PI429285431	ENST00000592718 havana:lincRNA chromosome:GRCh37:HG748_PATCH:77703348:77708399:1 gene:ENSG00000267719 gene_biotype:lincRNA transcript_biotype:lincRNA	ensembl.GRCh37.72	FAM76A	+	199870	family with sequence similarity 76, member A
CUST_43124_PI429285431	ENST00000592718 havana:lincRNA chromosome:GRCh37:HG748_PATCH:77703348:77708399:1 gene:ENSG00000267719 gene_biotype:lincRNA transcript_biotype:lincRNA	ensembl.GRCh37.72	FBLIM1	+	54751	filamin binding LIM protein 1
CUST_43125_PI429285431	ENST00000592718 havana:lincRNA chromosome:GRCh37:HG748_PATCH:77703348:77708399:1 gene:ENSG00000267719 gene_biotype:lincRNA transcript_biotype:lincRNA	ensembl.GRCh37.72	FBLIM1	+	54751	filamin binding LIM protein 1
CUST_43124_PI429285431	ENST00000592718 havana:lincRNA chromosome:GRCh37:HG748_PATCH:77703348:77708399:1 gene:ENSG00000267719 gene_biotype:lincRNA transcript_biotype:lincRNA	ensembl.GRCh37.72	FBXO18	+	84893	F-box protein, helicase, 18
CUST_43125_PI429285431	ENST00000592718 havana:lincRNA chromosome:GRCh37:HG748_PATCH:77703348:77708399:1 gene:ENSG00000267719 gene_biotype:lincRNA transcript_biotype:lincRNA	ensembl.GRCh37.72	FBXO18	+	84893	F-box protein, helicase, 18
CUST_43124_PI429285431	ENST00000592718 havana:lincRNA chromosome:GRCh37:HG748_PATCH:77703348:77708399:1 gene:ENSG00000267719 gene_biotype:lincRNA transcript_biotype:lincRNA	ensembl.GRCh37.72	HSD11B1L	+	374875	hydroxysteroid (11-beta) dehydrogenase 1-like
CUST_43125_PI429285431	ENST00000592718 havana:lincRNA chromosome:GRCh37:HG748_PATCH:77703348:77708399:1 gene:ENSG00000267719 gene_biotype:lincRNA transcript_biotype:lincRNA	ensembl.GRCh37.72	HSD11B1L	+	374875	hydroxysteroid (11-beta) dehydrogenase 1-like
CUST_43124_PI429285431	ENST00000592718 havana:lincRNA chromosome:GRCh37:HG748_PATCH:77703348:77708399:1 gene:ENSG00000267719 gene_biotype:lincRNA transcript_biotype:lincRNA	ensembl.GRCh37.72	IFT20	-	90410	intraflagellar transport 20 homolog (Chlamydomonas)
CUST_43125_PI429285431	ENST00000592718 havana:lincRNA chromosome:GRCh37:HG748_PATCH:77703348:77708399:1 gene:ENSG00000267719 gene_biotype:lincRNA transcript_biotype:lincRNA	ensembl.GRCh37.72	IFT20	-	90410	intraflagellar transport 20 homolog (Chlamydomonas)
CUST_43124_PI429285431	ENST00000592718 havana:lincRNA chromosome:GRCh37:HG748_PATCH:77703348:77708399:1 gene:ENSG00000267719 gene_biotype:lincRNA transcript_biotype:lincRNA	ensembl.GRCh37.72	IL12RB1	-	3594	interleukin 12 receptor, beta 1
CUST_43125_PI429285431	ENST00000592718 havana:lincRNA chromosome:GRCh37:HG748_PATCH:77703348:77708399:1 gene:ENSG00000267719 gene_biotype:lincRNA transcript_biotype:lincRNA	ensembl.GRCh37.72	IL12RB1	-	3594	interleukin 12 receptor, beta 1
CUST_43124_PI429285431	ENST00000592718 havana:lincRNA chromosome:GRCh37:HG748_PATCH:77703348:77708399:1 gene:ENSG00000267719 gene_biotype:lincRNA transcript_biotype:lincRNA	ensembl.GRCh37.72	ISY1	-	57461	ISY1 splicing factor homolog (S. cerevisiae)
CUST_43125_PI429285431	ENST00000592718 havana:lincRNA chromosome:GRCh37:HG748_PATCH:77703348:77708399:1 gene:ENSG00000267719 gene_biotype:lincRNA transcript_biotype:lincRNA	ensembl.GRCh37.72	ISY1	-	57461	ISY1 splicing factor homolog (S. cerevisiae)
CUST_43124_PI429285431	ENST00000592718 havana:lincRNA chromosome:GRCh37:HG748_PATCH:77703348:77708399:1 gene:ENSG00000267719 gene_biotype:lincRNA transcript_biotype:lincRNA	ensembl.GRCh37.72	ITCH	+	83737	itchy E3 ubiquitin protein ligase homolog (mouse)
CUST_43125_PI429285431	ENST00000592718 havana:lincRNA chromosome:GRCh37:HG748_PATCH:77703348:77708399:1 gene:ENSG00000267719 gene_biotype:lincRNA transcript_biotype:lincRNA	ensembl.GRCh37.72	ITCH	+	83737	itchy E3 ubiquitin protein ligase homolog (mouse)
CUST_43124_PI429285431	ENST00000592718 havana:lincRNA chromosome:GRCh37:HG748_PATCH:77703348:77708399:1 gene:ENSG00000267719 gene_biotype:lincRNA transcript_biotype:lincRNA	ensembl.GRCh37.72	JAM2	+	58494	junctional adhesion molecule 2
CUST_43125_PI429285431	ENST00000592718 havana:lincRNA chromosome:GRCh37:HG748_PATCH:77703348:77708399:1 gene:ENSG00000267719 gene_biotype:lincRNA transcript_biotype:lincRNA	ensembl.GRCh37.72	JAM2	+	58494	junctional adhesion molecule 2
CUST_43124_PI429285431	ENST00000592718 havana:lincRNA chromosome:GRCh37:HG748_PATCH:77703348:77708399:1 gene:ENSG00000267719 gene_biotype:lincRNA transcript_biotype:lincRNA	ensembl.GRCh37.72	KCNRG	+	283518	potassium channel regulator
CUST_43125_PI429285431	ENST00000592718 havana:lincRNA chromosome:GRCh37:HG748_PATCH:77703348:77708399:1 gene:ENSG00000267719 gene_biotype:lincRNA transcript_biotype:lincRNA	ensembl.GRCh37.72	KCNRG	+	283518	potassium channel regulator
CUST_43124_PI429285431	ENST00000592718 havana:lincRNA chromosome:GRCh37:HG748_PATCH:77703348:77708399:1 gene:ENSG00000267719 gene_biotype:lincRNA transcript_biotype:lincRNA	ensembl.GRCh37.72	LOC100130357	-
CUST_43125_PI429285431	ENST00000592718 havana:lincRNA chromosome:GRCh37:HG748_PATCH:77703348:77708399:1 gene:ENSG00000267719 gene_biotype:lincRNA transcript_biotype:lincRNA	ensembl.GRCh37.72	LOC100130357	-
CUST_43124_PI429285431	ENST00000592718 havana:lincRNA chromosome:GRCh37:HG748_PATCH:77703348:77708399:1 gene:ENSG00000267719 gene_biotype:lincRNA transcript_biotype:lincRNA	ensembl.GRCh37.72	LOC100144595	-
CUST_43125_PI429285431	ENST00000592718 havana:lincRNA chromosome:GRCh37:HG748_PATCH:77703348:77708399:1 gene:ENSG00000267719 gene_biotype:lincRNA transcript_biotype:lincRNA	ensembl.GRCh37.72	LOC100144595	-
CUST_43124_PI429285431	ENST00000592718 havana:lincRNA chromosome:GRCh37:HG748_PATCH:77703348:77708399:1 gene:ENSG00000267719 gene_biotype:lincRNA transcript_biotype:lincRNA	ensembl.GRCh37.72	LOC100505549	+
CUST_43125_PI429285431	ENST00000592718 havana:lincRNA chromosome:GRCh37:HG748_PATCH:77703348:77708399:1 gene:ENSG00000267719 gene_biotype:lincRNA transcript_biotype:lincRNA	ensembl.GRCh37.72	LOC100505549	+
CUST_43124_PI429285431	ENST00000592718 havana:lincRNA chromosome:GRCh37:HG748_PATCH:77703348:77708399:1 gene:ENSG00000267719 gene_biotype:lincRNA transcript_biotype:lincRNA	ensembl.GRCh37.72	LOC100506688	-
CUST_43125_PI429285431	ENST00000592718 havana:lincRNA chromosome:GRCh37:HG748_PATCH:77703348:77708399:1 gene:ENSG00000267719 gene_biotype:lincRNA transcript_biotype:lincRNA	ensembl.GRCh37.72	LOC100506688	-
CUST_43124_PI429285431	ENST00000592718 havana:lincRNA chromosome:GRCh37:HG748_PATCH:77703348:77708399:1 gene:ENSG00000267719 gene_biotype:lincRNA transcript_biotype:lincRNA	ensembl.GRCh37.72	LYRM4	-	57128	LYR motif containing 4
CUST_43125_PI429285431	ENST00000592718 havana:lincRNA chromosome:GRCh37:HG748_PATCH:77703348:77708399:1 gene:ENSG00000267719 gene_biotype:lincRNA transcript_biotype:lincRNA	ensembl.GRCh37.72	LYRM4	-	57128	LYR motif containing 4
CUST_43124_PI429285431	ENST00000592718 havana:lincRNA chromosome:GRCh37:HG748_PATCH:77703348:77708399:1 gene:ENSG00000267719 gene_biotype:lincRNA transcript_biotype:lincRNA	ensembl.GRCh37.72	MAP4K1	-	11184	mitogen-activated protein kinase kinase kinase kinase 1 (EC:2.7.11.1)
CUST_43125_PI429285431	ENST00000592718 havana:lincRNA chromosome:GRCh37:HG748_PATCH:77703348:77708399:1 gene:ENSG00000267719 gene_biotype:lincRNA transcript_biotype:lincRNA	ensembl.GRCh37.72	MAP4K1	-	11184	mitogen-activated protein kinase kinase kinase kinase 1 (EC:2.7.11.1)
CUST_43124_PI429285431	ENST00000592718 havana:lincRNA chromosome:GRCh37:HG748_PATCH:77703348:77708399:1 gene:ENSG00000267719 gene_biotype:lincRNA transcript_biotype:lincRNA	ensembl.GRCh37.72	MLLT10	+	8028	myeloid/lymphoid or mixed-lineage leukemia (trithorax homolog, Drosophila); translocated to, 10
CUST_43125_PI429285431	ENST00000592718 havana:lincRNA chromosome:GRCh37:HG748_PATCH:77703348:77708399:1 gene:ENSG00000267719 gene_biotype:lincRNA transcript_biotype:lincRNA	ensembl.GRCh37.72	MLLT10	+	8028	myeloid/lymphoid or mixed-lineage leukemia (trithorax homolog, Drosophila); translocated to, 10
CUST_43124_PI429285431	ENST00000592718 havana:lincRNA chromosome:GRCh37:HG748_PATCH:77703348:77708399:1 gene:ENSG00000267719 gene_biotype:lincRNA transcript_biotype:lincRNA	ensembl.GRCh37.72	MRPL10	-	124995	mitochondrial ribosomal protein L10
CUST_43125_PI429285431	ENST00000592718 havana:lincRNA chromosome:GRCh37:HG748_PATCH:77703348:77708399:1 gene:ENSG00000267719 gene_biotype:lincRNA transcript_biotype:lincRNA	ensembl.GRCh37.72	MRPL10	-	124995	mitochondrial ribosomal protein L10
CUST_43124_PI429285431	ENST00000592718 havana:lincRNA chromosome:GRCh37:HG748_PATCH:77703348:77708399:1 gene:ENSG00000267719 gene_biotype:lincRNA transcript_biotype:lincRNA	ensembl.GRCh37.72	MTO1	+	25821	mitochondrial translation optimization 1 homolog (S. cerevisiae)
CUST_43125_PI429285431	ENST00000592718 havana:lincRNA chromosome:GRCh37:HG748_PATCH:77703348:77708399:1 gene:ENSG00000267719 gene_biotype:lincRNA transcript_biotype:lincRNA	ensembl.GRCh37.72	MTO1	+	25821	mitochondrial translation optimization 1 homolog (S. cerevisiae)
CUST_43124_PI429285431	ENST00000592718 havana:lincRNA chromosome:GRCh37:HG748_PATCH:77703348:77708399:1 gene:ENSG00000267719 gene_biotype:lincRNA transcript_biotype:lincRNA	ensembl.GRCh37.72	MYL10	-	93408	myosin, light chain 10, regulatory
CUST_43125_PI429285431	ENST00000592718 havana:lincRNA chromosome:GRCh37:HG748_PATCH:77703348:77708399:1 gene:ENSG00000267719 gene_biotype:lincRNA transcript_biotype:lincRNA	ensembl.GRCh37.72	MYL10	-	93408	myosin, light chain 10, regulatory
CUST_43124_PI429285431	ENST00000592718 havana:lincRNA chromosome:GRCh37:HG748_PATCH:77703348:77708399:1 gene:ENSG00000267719 gene_biotype:lincRNA transcript_biotype:lincRNA	ensembl.GRCh37.72	NEK5	-	341676	NIMA (never in mitosis gene a)-related kinase 5 (EC:2.7.11.1)
CUST_43125_PI429285431	ENST00000592718 havana:lincRNA chromosome:GRCh37:HG748_PATCH:77703348:77708399:1 gene:ENSG00000267719 gene_biotype:lincRNA transcript_biotype:lincRNA	ensembl.GRCh37.72	NEK5	-	341676	NIMA (never in mitosis gene a)-related kinase 5 (EC:2.7.11.1)
CUST_43124_PI429285431	ENST00000592718 havana:lincRNA chromosome:GRCh37:HG748_PATCH:77703348:77708399:1 gene:ENSG00000267719 gene_biotype:lincRNA transcript_biotype:lincRNA	ensembl.GRCh37.72	NXNL2	+	158046	nucleoredoxin-like 2 (EC:1.8.1.8)
CUST_43125_PI429285431	ENST00000592718 havana:lincRNA chromosome:GRCh37:HG748_PATCH:77703348:77708399:1 gene:ENSG00000267719 gene_biotype:lincRNA transcript_biotype:lincRNA	ensembl.GRCh37.72	NXNL2	+	158046	nucleoredoxin-like 2 (EC:1.8.1.8)
CUST_43124_PI429285431	ENST00000592718 havana:lincRNA chromosome:GRCh37:HG748_PATCH:77703348:77708399:1 gene:ENSG00000267719 gene_biotype:lincRNA transcript_biotype:lincRNA	ensembl.GRCh37.72	OSTC	+	58505	oligosaccharyltransferase complex subunit
CUST_43125_PI429285431	ENST00000592718 havana:lincRNA chromosome:GRCh37:HG748_PATCH:77703348:77708399:1 gene:ENSG00000267719 gene_biotype:lincRNA transcript_biotype:lincRNA	ensembl.GRCh37.72	OSTC	+	58505	oligosaccharyltransferase complex subunit
CUST_43124_PI429285431	ENST00000592718 havana:lincRNA chromosome:GRCh37:HG748_PATCH:77703348:77708399:1 gene:ENSG00000267719 gene_biotype:lincRNA transcript_biotype:lincRNA	ensembl.GRCh37.72	PDLIM5	+	10611	PDZ and LIM domain 5
CUST_43125_PI429285431	ENST00000592718 havana:lincRNA chromosome:GRCh37:HG748_PATCH:77703348:77708399:1 gene:ENSG00000267719 gene_biotype:lincRNA transcript_biotype:lincRNA	ensembl.GRCh37.72	PDLIM5	+	10611	PDZ and LIM domain 5
CUST_43124_PI429285431	ENST00000592718 havana:lincRNA chromosome:GRCh37:HG748_PATCH:77703348:77708399:1 gene:ENSG00000267719 gene_biotype:lincRNA transcript_biotype:lincRNA	ensembl.GRCh37.72	PKP2	-	5318	plakophilin 2
CUST_43125_PI429285431	ENST00000592718 havana:lincRNA chromosome:GRCh37:HG748_PATCH:77703348:77708399:1 gene:ENSG00000267719 gene_biotype:lincRNA transcript_biotype:lincRNA	ensembl.GRCh37.72	PKP2	-	5318	plakophilin 2
CUST_43124_PI429285431	ENST00000592718 havana:lincRNA chromosome:GRCh37:HG748_PATCH:77703348:77708399:1 gene:ENSG00000267719 gene_biotype:lincRNA transcript_biotype:lincRNA	ensembl.GRCh37.72	PRR16	+	51334	proline rich 16
CUST_43125_PI429285431	ENST00000592718 havana:lincRNA chromosome:GRCh37:HG748_PATCH:77703348:77708399:1 gene:ENSG00000267719 gene_biotype:lincRNA transcript_biotype:lincRNA	ensembl.GRCh37.72	PRR16	+	51334	proline rich 16
CUST_43124_PI429285431	ENST00000592718 havana:lincRNA chromosome:GRCh37:HG748_PATCH:77703348:77708399:1 gene:ENSG00000267719 gene_biotype:lincRNA transcript_biotype:lincRNA	ensembl.GRCh37.72	RAD51	+	5888	RAD51 homolog (RecA homolog, E. coli) (S. cerevisiae)
CUST_43125_PI429285431	ENST00000592718 havana:lincRNA chromosome:GRCh37:HG748_PATCH:77703348:77708399:1 gene:ENSG00000267719 gene_biotype:lincRNA transcript_biotype:lincRNA	ensembl.GRCh37.72	RAD51	+	5888	RAD51 homolog (RecA homolog, E. coli) (S. cerevisiae)
CUST_43124_PI429285431	ENST00000592718 havana:lincRNA chromosome:GRCh37:HG748_PATCH:77703348:77708399:1 gene:ENSG00000267719 gene_biotype:lincRNA transcript_biotype:lincRNA	ensembl.GRCh37.72	RHBG	+	57127	Rh family, B glycoprotein (gene/pseudogene)
CUST_43125_PI429285431	ENST00000592718 havana:lincRNA chromosome:GRCh37:HG748_PATCH:77703348:77708399:1 gene:ENSG00000267719 gene_biotype:lincRNA transcript_biotype:lincRNA	ensembl.GRCh37.72	RHBG	+	57127	Rh family, B glycoprotein (gene/pseudogene)
CUST_43124_PI429285431	ENST00000592718 havana:lincRNA chromosome:GRCh37:HG748_PATCH:77703348:77708399:1 gene:ENSG00000267719 gene_biotype:lincRNA transcript_biotype:lincRNA	ensembl.GRCh37.72	RQCD1	+	9125	RCD1 required for cell differentiation1 homolog (S. pombe)
CUST_43125_PI429285431	ENST00000592718 havana:lincRNA chromosome:GRCh37:HG748_PATCH:77703348:77708399:1 gene:ENSG00000267719 gene_biotype:lincRNA transcript_biotype:lincRNA	ensembl.GRCh37.72	RQCD1	+	9125	RCD1 required for cell differentiation1 homolog (S. pombe)
CUST_43124_PI429285431	ENST00000592718 havana:lincRNA chromosome:GRCh37:HG748_PATCH:77703348:77708399:1 gene:ENSG00000267719 gene_biotype:lincRNA transcript_biotype:lincRNA	ensembl.GRCh37.72	SGCE	-	8910	sarcoglycan, epsilon
CUST_43125_PI429285431	ENST00000592718 havana:lincRNA chromosome:GRCh37:HG748_PATCH:77703348:77708399:1 gene:ENSG00000267719 gene_biotype:lincRNA transcript_biotype:lincRNA	ensembl.GRCh37.72	SGCE	-	8910	sarcoglycan, epsilon
CUST_43124_PI429285431	ENST00000592718 havana:lincRNA chromosome:GRCh37:HG748_PATCH:77703348:77708399:1 gene:ENSG00000267719 gene_biotype:lincRNA transcript_biotype:lincRNA	ensembl.GRCh37.72	TBXA2R	-	6915	thromboxane A2 receptor
CUST_43125_PI429285431	ENST00000592718 havana:lincRNA chromosome:GRCh37:HG748_PATCH:77703348:77708399:1 gene:ENSG00000267719 gene_biotype:lincRNA transcript_biotype:lincRNA	ensembl.GRCh37.72	TBXA2R	-	6915	thromboxane A2 receptor
CUST_43124_PI429285431	ENST00000592718 havana:lincRNA chromosome:GRCh37:HG748_PATCH:77703348:77708399:1 gene:ENSG00000267719 gene_biotype:lincRNA transcript_biotype:lincRNA	ensembl.GRCh37.72	TCEANC	+	170082	transcription elongation factor A (SII) N-terminal and central domain containing
CUST_43125_PI429285431	ENST00000592718 havana:lincRNA chromosome:GRCh37:HG748_PATCH:77703348:77708399:1 gene:ENSG00000267719 gene_biotype:lincRNA transcript_biotype:lincRNA	ensembl.GRCh37.72	TCEANC	+	170082	transcription elongation factor A (SII) N-terminal and central domain containing
CUST_43124_PI429285431	ENST00000592718 havana:lincRNA chromosome:GRCh37:HG748_PATCH:77703348:77708399:1 gene:ENSG00000267719 gene_biotype:lincRNA transcript_biotype:lincRNA	ensembl.GRCh37.72	TCF4	-	6925	transcription factor 4
CUST_43125_PI429285431	ENST00000592718 havana:lincRNA chromosome:GRCh37:HG748_PATCH:77703348:77708399:1 gene:ENSG00000267719 gene_biotype:lincRNA transcript_biotype:lincRNA	ensembl.GRCh37.72	TCF4	-	6925	transcription factor 4
CUST_43124_PI429285431	ENST00000592718 havana:lincRNA chromosome:GRCh37:HG748_PATCH:77703348:77708399:1 gene:ENSG00000267719 gene_biotype:lincRNA transcript_biotype:lincRNA	ensembl.GRCh37.72	TEX11	-	56159	testis expressed 11
CUST_43125_PI429285431	ENST00000592718 havana:lincRNA chromosome:GRCh37:HG748_PATCH:77703348:77708399:1 gene:ENSG00000267719 gene_biotype:lincRNA transcript_biotype:lincRNA	ensembl.GRCh37.72	TEX11	-	56159	testis expressed 11
CUST_43124_PI429285431	ENST00000592718 havana:lincRNA chromosome:GRCh37:HG748_PATCH:77703348:77708399:1 gene:ENSG00000267719 gene_biotype:lincRNA transcript_biotype:lincRNA	ensembl.GRCh37.72	THEMIS	-	387357	thymocyte selection associated
CUST_43125_PI429285431	ENST00000592718 havana:lincRNA chromosome:GRCh37:HG748_PATCH:77703348:77708399:1 gene:ENSG00000267719 gene_biotype:lincRNA transcript_biotype:lincRNA	ensembl.GRCh37.72	THEMIS	-	387357	thymocyte selection associated
CUST_43124_PI429285431	ENST00000592718 havana:lincRNA chromosome:GRCh37:HG748_PATCH:77703348:77708399:1 gene:ENSG00000267719 gene_biotype:lincRNA transcript_biotype:lincRNA	ensembl.GRCh37.72	UBE2J2	-	118424	ubiquitin-conjugating enzyme E2, J2 (UBC6 homolog, yeast) (EC:6.3.2.19)
CUST_43125_PI429285431	ENST00000592718 havana:lincRNA chromosome:GRCh37:HG748_PATCH:77703348:77708399:1 gene:ENSG00000267719 gene_biotype:lincRNA transcript_biotype:lincRNA	ensembl.GRCh37.72	UBE2J2	-	118424	ubiquitin-conjugating enzyme E2, J2 (UBC6 homolog, yeast) (EC:6.3.2.19)
CUST_43124_PI429285431	ENST00000592718 havana:lincRNA chromosome:GRCh37:HG748_PATCH:77703348:77708399:1 gene:ENSG00000267719 gene_biotype:lincRNA transcript_biotype:lincRNA	ensembl.GRCh37.72	USP4	-	7375	ubiquitin specific peptidase 4 (proto-oncogene) (EC:3.1.2.15)
CUST_43125_PI429285431	ENST00000592718 havana:lincRNA chromosome:GRCh37:HG748_PATCH:77703348:77708399:1 gene:ENSG00000267719 gene_biotype:lincRNA transcript_biotype:lincRNA	ensembl.GRCh37.72	USP4	-	7375	ubiquitin specific peptidase 4 (proto-oncogene) (EC:3.1.2.15)
CUST_43124_PI429285431	ENST00000592718 havana:lincRNA chromosome:GRCh37:HG748_PATCH:77703348:77708399:1 gene:ENSG00000267719 gene_biotype:lincRNA transcript_biotype:lincRNA	ensembl.GRCh37.72	ZNF410	+	57862	zinc finger protein 410
CUST_43125_PI429285431	ENST00000592718 havana:lincRNA chromosome:GRCh37:HG748_PATCH:77703348:77708399:1 gene:ENSG00000267719 gene_biotype:lincRNA transcript_biotype:lincRNA	ensembl.GRCh37.72	ZNF410	+	57862	zinc finger protein 410
CUST_43124_PI429285431	ENST00000592718 havana:lincRNA chromosome:GRCh37:HG748_PATCH:77703348:77708399:1 gene:ENSG00000267719 gene_biotype:lincRNA transcript_biotype:lincRNA	ensembl.GRCh37.72	ZNF429	+	353088	zinc finger protein 429
CUST_43125_PI429285431	ENST00000592718 havana:lincRNA chromosome:GRCh37:HG748_PATCH:77703348:77708399:1 gene:ENSG00000267719 gene_biotype:lincRNA transcript_biotype:lincRNA	ensembl.GRCh37.72	ZNF429	+	353088	zinc finger protein 429
CUST_43124_PI429285431	ENST00000592718 havana:lincRNA chromosome:GRCh37:HG748_PATCH:77703348:77708399:1 gene:ENSG00000267719 gene_biotype:lincRNA transcript_biotype:lincRNA	ensembl.GRCh37.72	ZNF700	+	90592	zinc finger protein 700
CUST_43125_PI429285431	ENST00000592718 havana:lincRNA chromosome:GRCh37:HG748_PATCH:77703348:77708399:1 gene:ENSG00000267719 gene_biotype:lincRNA transcript_biotype:lincRNA	ensembl.GRCh37.72	ZNF700	+	90592	zinc finger protein 700
CUST_43124_PI429285431	ENST00000592718 havana:lincRNA chromosome:GRCh37:HG748_PATCH:77703348:77708399:1 gene:ENSG00000267719 gene_biotype:lincRNA transcript_biotype:lincRNA	ensembl.GRCh37.72	ZNF701	+	55762	zinc finger protein 701
CUST_43125_PI429285431	ENST00000592718 havana:lincRNA chromosome:GRCh37:HG748_PATCH:77703348:77708399:1 gene:ENSG00000267719 gene_biotype:lincRNA transcript_biotype:lincRNA	ensembl.GRCh37.72	ZNF701	+	55762	zinc finger protein 701
CUST_43237_PI429285431	ENST00000594077 havana:sense_intronic chromosome:GRCh37:19:17407005:17407504:-1 gene:ENSG00000269815 gene_biotype:sense_intronic transcript_biotype:sense_intronic	ensembl.GRCh37.72	SLC3A2	+	6520	solute carrier family 3 (activators of dibasic and neutral amino acid transport), member 2
CUST_43237_PI429285431	ENST00000594077 havana:sense_intronic chromosome:GRCh37:19:17407005:17407504:-1 gene:ENSG00000269815 gene_biotype:sense_intronic transcript_biotype:sense_intronic	ensembl.GRCh37.72	TSPAN16	+	26526	tetraspanin 16
CUST_43237_PI429285431	ENST00000594077 havana:sense_intronic chromosome:GRCh37:19:17407005:17407504:-1 gene:ENSG00000269815 gene_biotype:sense_intronic transcript_biotype:sense_intronic	ensembl.GRCh37.72	USP19	-	10869	ubiquitin specific peptidase 19 (EC:3.1.2.15)
CUST_43237_PI429285431	ENST00000594077 havana:sense_intronic chromosome:GRCh37:19:17407005:17407504:-1 gene:ENSG00000269815 gene_biotype:sense_intronic transcript_biotype:sense_intronic	ensembl.GRCh37.72	VPS13B	+	157680	vacuolar protein sorting 13 homolog B (yeast)
CUST_43261_PI429285431	ENST00000595301 havana:sense_intronic chromosome:GRCh37:19:58778001:58779051:1 gene:ENSG00000268201 gene_biotype:sense_intronic transcript_biotype:sense_intronic	ensembl.GRCh37.72	ADRA1A	-	148	adrenergic, alpha-1A-, receptor
CUST_43261_PI429285431	ENST00000595301 havana:sense_intronic chromosome:GRCh37:19:58778001:58779051:1 gene:ENSG00000268201 gene_biotype:sense_intronic transcript_biotype:sense_intronic	ensembl.GRCh37.72	BCL2L11	+	10018	BCL2-like 11 (apoptosis facilitator)
CUST_43261_PI429285431	ENST00000595301 havana:sense_intronic chromosome:GRCh37:19:58778001:58779051:1 gene:ENSG00000268201 gene_biotype:sense_intronic transcript_biotype:sense_intronic	ensembl.GRCh37.72	BEND2	-	139105	BEN domain containing 2
CUST_43261_PI429285431	ENST00000595301 havana:sense_intronic chromosome:GRCh37:19:58778001:58779051:1 gene:ENSG00000268201 gene_biotype:sense_intronic transcript_biotype:sense_intronic	ensembl.GRCh37.72	C11orf80	+	79703	chromosome 11 open reading frame 80
CUST_43261_PI429285431	ENST00000595301 havana:sense_intronic chromosome:GRCh37:19:58778001:58779051:1 gene:ENSG00000268201 gene_biotype:sense_intronic transcript_biotype:sense_intronic	ensembl.GRCh37.72	CASP7	+	840	caspase 7, apoptosis-related cysteine peptidase (EC:3.4.22.60)
CUST_43261_PI429285431	ENST00000595301 havana:sense_intronic chromosome:GRCh37:19:58778001:58779051:1 gene:ENSG00000268201 gene_biotype:sense_intronic transcript_biotype:sense_intronic	ensembl.GRCh37.72	CCNJL	-	79616	cyclin J-like
CUST_43261_PI429285431	ENST00000595301 havana:sense_intronic chromosome:GRCh37:19:58778001:58779051:1 gene:ENSG00000268201 gene_biotype:sense_intronic transcript_biotype:sense_intronic	ensembl.GRCh37.72	CNGA1	-	1259	cyclic nucleotide gated channel alpha 1
CUST_43261_PI429285431	ENST00000595301 havana:sense_intronic chromosome:GRCh37:19:58778001:58779051:1 gene:ENSG00000268201 gene_biotype:sense_intronic transcript_biotype:sense_intronic	ensembl.GRCh37.72	CREM	+	1390	cAMP responsive element modulator
CUST_43261_PI429285431	ENST00000595301 havana:sense_intronic chromosome:GRCh37:19:58778001:58779051:1 gene:ENSG00000268201 gene_biotype:sense_intronic transcript_biotype:sense_intronic	ensembl.GRCh37.72	CSF2RA	+	1438	colony stimulating factor 2 receptor, alpha, low-affinity (granulocyte-macrophage)
CUST_43261_PI429285431	ENST00000595301 havana:sense_intronic chromosome:GRCh37:19:58778001:58779051:1 gene:ENSG00000268201 gene_biotype:sense_intronic transcript_biotype:sense_intronic	ensembl.GRCh37.72	FAM122C	+	159091	family with sequence similarity 122C
CUST_43261_PI429285431	ENST00000595301 havana:sense_intronic chromosome:GRCh37:19:58778001:58779051:1 gene:ENSG00000268201 gene_biotype:sense_intronic transcript_biotype:sense_intronic	ensembl.GRCh37.72	IFT20	-	90410	intraflagellar transport 20 homolog (Chlamydomonas)
CUST_43261_PI429285431	ENST00000595301 havana:sense_intronic chromosome:GRCh37:19:58778001:58779051:1 gene:ENSG00000268201 gene_biotype:sense_intronic transcript_biotype:sense_intronic	ensembl.GRCh37.72	LOC100507462	-
CUST_43261_PI429285431	ENST00000595301 havana:sense_intronic chromosome:GRCh37:19:58778001:58779051:1 gene:ENSG00000268201 gene_biotype:sense_intronic transcript_biotype:sense_intronic	ensembl.GRCh37.72	MAD2L1BP	+	9587	MAD2L1 binding protein
CUST_43261_PI429285431	ENST00000595301 havana:sense_intronic chromosome:GRCh37:19:58778001:58779051:1 gene:ENSG00000268201 gene_biotype:sense_intronic transcript_biotype:sense_intronic	ensembl.GRCh37.72	MYL10	-	93408	myosin, light chain 10, regulatory
CUST_43261_PI429285431	ENST00000595301 havana:sense_intronic chromosome:GRCh37:19:58778001:58779051:1 gene:ENSG00000268201 gene_biotype:sense_intronic transcript_biotype:sense_intronic	ensembl.GRCh37.72	NPC1L1	-	29881	NPC1 (Niemann-Pick disease, type C1, gene)-like 1
CUST_43261_PI429285431	ENST00000595301 havana:sense_intronic chromosome:GRCh37:19:58778001:58779051:1 gene:ENSG00000268201 gene_biotype:sense_intronic transcript_biotype:sense_intronic	ensembl.GRCh37.72	NXNL2	+	158046	nucleoredoxin-like 2 (EC:1.8.1.8)
CUST_43261_PI429285431	ENST00000595301 havana:sense_intronic chromosome:GRCh37:19:58778001:58779051:1 gene:ENSG00000268201 gene_biotype:sense_intronic transcript_biotype:sense_intronic	ensembl.GRCh37.72	OSTC	+	58505	oligosaccharyltransferase complex subunit
CUST_43261_PI429285431	ENST00000595301 havana:sense_intronic chromosome:GRCh37:19:58778001:58779051:1 gene:ENSG00000268201 gene_biotype:sense_intronic transcript_biotype:sense_intronic	ensembl.GRCh37.72	PPIL3	-	53938	peptidylprolyl isomerase (cyclophilin)-like 3 (EC:5.2.1.8)
CUST_43261_PI429285431	ENST00000595301 havana:sense_intronic chromosome:GRCh37:19:58778001:58779051:1 gene:ENSG00000268201 gene_biotype:sense_intronic transcript_biotype:sense_intronic	ensembl.GRCh37.72	RHBG	+	57127	Rh family, B glycoprotein (gene/pseudogene)
CUST_43261_PI429285431	ENST00000595301 havana:sense_intronic chromosome:GRCh37:19:58778001:58779051:1 gene:ENSG00000268201 gene_biotype:sense_intronic transcript_biotype:sense_intronic	ensembl.GRCh37.72	RPP30	+	10556	ribonuclease P/MRP 30kDa subunit (EC:3.1.26.5)
CUST_43261_PI429285431	ENST00000595301 havana:sense_intronic chromosome:GRCh37:19:58778001:58779051:1 gene:ENSG00000268201 gene_biotype:sense_intronic transcript_biotype:sense_intronic	ensembl.GRCh37.72	SGCE	-	8910	sarcoglycan, epsilon
CUST_43261_PI429285431	ENST00000595301 havana:sense_intronic chromosome:GRCh37:19:58778001:58779051:1 gene:ENSG00000268201 gene_biotype:sense_intronic transcript_biotype:sense_intronic	ensembl.GRCh37.72	SLC36A3	-	285641	solute carrier family 36 (proton/amino acid symporter), member 3
CUST_43261_PI429285431	ENST00000595301 havana:sense_intronic chromosome:GRCh37:19:58778001:58779051:1 gene:ENSG00000268201 gene_biotype:sense_intronic transcript_biotype:sense_intronic	ensembl.GRCh37.72	SLC39A14	+	23516	solute carrier family 39 (zinc transporter), member 14
CUST_43261_PI429285431	ENST00000595301 havana:sense_intronic chromosome:GRCh37:19:58778001:58779051:1 gene:ENSG00000268201 gene_biotype:sense_intronic transcript_biotype:sense_intronic	ensembl.GRCh37.72	TMEM230	-
CUST_43261_PI429285431	ENST00000595301 havana:sense_intronic chromosome:GRCh37:19:58778001:58779051:1 gene:ENSG00000268201 gene_biotype:sense_intronic transcript_biotype:sense_intronic	ensembl.GRCh37.72	TRIM61	-	391712	tripartite motif-containing 61
CUST_43261_PI429285431	ENST00000595301 havana:sense_intronic chromosome:GRCh37:19:58778001:58779051:1 gene:ENSG00000268201 gene_biotype:sense_intronic transcript_biotype:sense_intronic	ensembl.GRCh37.72	TUBGCP2	-	10844	tubulin, gamma complex associated protein 2
CUST_43261_PI429285431	ENST00000595301 havana:sense_intronic chromosome:GRCh37:19:58778001:58779051:1 gene:ENSG00000268201 gene_biotype:sense_intronic transcript_biotype:sense_intronic	ensembl.GRCh37.72	WDR27	-	253769	WD repeat domain 27
CUST_43261_PI429285431	ENST00000595301 havana:sense_intronic chromosome:GRCh37:19:58778001:58779051:1 gene:ENSG00000268201 gene_biotype:sense_intronic transcript_biotype:sense_intronic	ensembl.GRCh37.72	ZMAT1	-	84460	zinc finger, matrin type 1
CUST_43261_PI429285431	ENST00000595301 havana:sense_intronic chromosome:GRCh37:19:58778001:58779051:1 gene:ENSG00000268201 gene_biotype:sense_intronic transcript_biotype:sense_intronic	ensembl.GRCh37.72	ZNF283	+	284349	zinc finger protein 283
CUST_43261_PI429285431	ENST00000595301 havana:sense_intronic chromosome:GRCh37:19:58778001:58779051:1 gene:ENSG00000268201 gene_biotype:sense_intronic transcript_biotype:sense_intronic	ensembl.GRCh37.72	ZNF410	+	57862	zinc finger protein 410
CUST_43261_PI429285431	ENST00000595301 havana:sense_intronic chromosome:GRCh37:19:58778001:58779051:1 gene:ENSG00000268201 gene_biotype:sense_intronic transcript_biotype:sense_intronic	ensembl.GRCh37.72	ZNF573	-	126231	zinc finger protein 573
CUST_43227_PI429285431	ENST00000595500 havana:sense_intronic chromosome:GRCh37:19:51864966:51868798:-1 gene:ENSG00000268520 gene_biotype:sense_intronic transcript_biotype:sense_intronic	ensembl.GRCh37.72	ADRA1A	-	148	adrenergic, alpha-1A-, receptor
CUST_43227_PI429285431	ENST00000595500 havana:sense_intronic chromosome:GRCh37:19:51864966:51868798:-1 gene:ENSG00000268520 gene_biotype:sense_intronic transcript_biotype:sense_intronic	ensembl.GRCh37.72	AMBRA1	-	55626	autophagy/beclin-1 regulator 1
CUST_43227_PI429285431	ENST00000595500 havana:sense_intronic chromosome:GRCh37:19:51864966:51868798:-1 gene:ENSG00000268520 gene_biotype:sense_intronic transcript_biotype:sense_intronic	ensembl.GRCh37.72	BCL2L11	+	10018	BCL2-like 11 (apoptosis facilitator)
CUST_43227_PI429285431	ENST00000595500 havana:sense_intronic chromosome:GRCh37:19:51864966:51868798:-1 gene:ENSG00000268520 gene_biotype:sense_intronic transcript_biotype:sense_intronic	ensembl.GRCh37.72	C11orf80	+	79703	chromosome 11 open reading frame 80
CUST_43227_PI429285431	ENST00000595500 havana:sense_intronic chromosome:GRCh37:19:51864966:51868798:-1 gene:ENSG00000268520 gene_biotype:sense_intronic transcript_biotype:sense_intronic	ensembl.GRCh37.72	CENPL	-	91687	centromere protein L
CUST_43227_PI429285431	ENST00000595500 havana:sense_intronic chromosome:GRCh37:19:51864966:51868798:-1 gene:ENSG00000268520 gene_biotype:sense_intronic transcript_biotype:sense_intronic	ensembl.GRCh37.72	CNGA1	-	1259	cyclic nucleotide gated channel alpha 1
CUST_43227_PI429285431	ENST00000595500 havana:sense_intronic chromosome:GRCh37:19:51864966:51868798:-1 gene:ENSG00000268520 gene_biotype:sense_intronic transcript_biotype:sense_intronic	ensembl.GRCh37.72	CREM	+	1390	cAMP responsive element modulator
CUST_43227_PI429285431	ENST00000595500 havana:sense_intronic chromosome:GRCh37:19:51864966:51868798:-1 gene:ENSG00000268520 gene_biotype:sense_intronic transcript_biotype:sense_intronic	ensembl.GRCh37.72	CSF2RA	+	1438	colony stimulating factor 2 receptor, alpha, low-affinity (granulocyte-macrophage)
CUST_43227_PI429285431	ENST00000595500 havana:sense_intronic chromosome:GRCh37:19:51864966:51868798:-1 gene:ENSG00000268520 gene_biotype:sense_intronic transcript_biotype:sense_intronic	ensembl.GRCh37.72	DISC1	+	27185	disrupted in schizophrenia 1
CUST_43227_PI429285431	ENST00000595500 havana:sense_intronic chromosome:GRCh37:19:51864966:51868798:-1 gene:ENSG00000268520 gene_biotype:sense_intronic transcript_biotype:sense_intronic	ensembl.GRCh37.72	FAM122C	+	159091	family with sequence similarity 122C
CUST_43227_PI429285431	ENST00000595500 havana:sense_intronic chromosome:GRCh37:19:51864966:51868798:-1 gene:ENSG00000268520 gene_biotype:sense_intronic transcript_biotype:sense_intronic	ensembl.GRCh37.72	LOC100506688	-
CUST_43227_PI429285431	ENST00000595500 havana:sense_intronic chromosome:GRCh37:19:51864966:51868798:-1 gene:ENSG00000268520 gene_biotype:sense_intronic transcript_biotype:sense_intronic	ensembl.GRCh37.72	LOC100507462	-
CUST_43227_PI429285431	ENST00000595500 havana:sense_intronic chromosome:GRCh37:19:51864966:51868798:-1 gene:ENSG00000268520 gene_biotype:sense_intronic transcript_biotype:sense_intronic	ensembl.GRCh37.72	LYRM4	-	57128	LYR motif containing 4
CUST_43227_PI429285431	ENST00000595500 havana:sense_intronic chromosome:GRCh37:19:51864966:51868798:-1 gene:ENSG00000268520 gene_biotype:sense_intronic transcript_biotype:sense_intronic	ensembl.GRCh37.72	MAP4K1	-	11184	mitogen-activated protein kinase kinase kinase kinase 1 (EC:2.7.11.1)
CUST_43227_PI429285431	ENST00000595500 havana:sense_intronic chromosome:GRCh37:19:51864966:51868798:-1 gene:ENSG00000268520 gene_biotype:sense_intronic transcript_biotype:sense_intronic	ensembl.GRCh37.72	MYL10	-	93408	myosin, light chain 10, regulatory
CUST_43227_PI429285431	ENST00000595500 havana:sense_intronic chromosome:GRCh37:19:51864966:51868798:-1 gene:ENSG00000268520 gene_biotype:sense_intronic transcript_biotype:sense_intronic	ensembl.GRCh37.72	NEK4	-	6787	NIMA (never in mitosis gene a)-related kinase 4 (EC:2.7.11.1)
CUST_43227_PI429285431	ENST00000595500 havana:sense_intronic chromosome:GRCh37:19:51864966:51868798:-1 gene:ENSG00000268520 gene_biotype:sense_intronic transcript_biotype:sense_intronic	ensembl.GRCh37.72	NPC1L1	-	29881	NPC1 (Niemann-Pick disease, type C1, gene)-like 1
CUST_43227_PI429285431	ENST00000595500 havana:sense_intronic chromosome:GRCh37:19:51864966:51868798:-1 gene:ENSG00000268520 gene_biotype:sense_intronic transcript_biotype:sense_intronic	ensembl.GRCh37.72	NXNL2	+	158046	nucleoredoxin-like 2 (EC:1.8.1.8)
CUST_43227_PI429285431	ENST00000595500 havana:sense_intronic chromosome:GRCh37:19:51864966:51868798:-1 gene:ENSG00000268520 gene_biotype:sense_intronic transcript_biotype:sense_intronic	ensembl.GRCh37.72	OSTC	+	58505	oligosaccharyltransferase complex subunit
CUST_43227_PI429285431	ENST00000595500 havana:sense_intronic chromosome:GRCh37:19:51864966:51868798:-1 gene:ENSG00000268520 gene_biotype:sense_intronic transcript_biotype:sense_intronic	ensembl.GRCh37.72	PPIL3	-	53938	peptidylprolyl isomerase (cyclophilin)-like 3 (EC:5.2.1.8)
CUST_43227_PI429285431	ENST00000595500 havana:sense_intronic chromosome:GRCh37:19:51864966:51868798:-1 gene:ENSG00000268520 gene_biotype:sense_intronic transcript_biotype:sense_intronic	ensembl.GRCh37.72	RHBG	+	57127	Rh family, B glycoprotein (gene/pseudogene)
CUST_43227_PI429285431	ENST00000595500 havana:sense_intronic chromosome:GRCh37:19:51864966:51868798:-1 gene:ENSG00000268520 gene_biotype:sense_intronic transcript_biotype:sense_intronic	ensembl.GRCh37.72	RPP30	+	10556	ribonuclease P/MRP 30kDa subunit (EC:3.1.26.5)
CUST_43227_PI429285431	ENST00000595500 havana:sense_intronic chromosome:GRCh37:19:51864966:51868798:-1 gene:ENSG00000268520 gene_biotype:sense_intronic transcript_biotype:sense_intronic	ensembl.GRCh37.72	SLC36A3	-	285641	solute carrier family 36 (proton/amino acid symporter), member 3
CUST_43227_PI429285431	ENST00000595500 havana:sense_intronic chromosome:GRCh37:19:51864966:51868798:-1 gene:ENSG00000268520 gene_biotype:sense_intronic transcript_biotype:sense_intronic	ensembl.GRCh37.72	TBXA2R	-	6915	thromboxane A2 receptor
CUST_43227_PI429285431	ENST00000595500 havana:sense_intronic chromosome:GRCh37:19:51864966:51868798:-1 gene:ENSG00000268520 gene_biotype:sense_intronic transcript_biotype:sense_intronic	ensembl.GRCh37.72	TRIM5	-	85363	tripartite motif-containing 5
CUST_43227_PI429285431	ENST00000595500 havana:sense_intronic chromosome:GRCh37:19:51864966:51868798:-1 gene:ENSG00000268520 gene_biotype:sense_intronic transcript_biotype:sense_intronic	ensembl.GRCh37.72	TRIM61	-	391712	tripartite motif-containing 61
CUST_43227_PI429285431	ENST00000595500 havana:sense_intronic chromosome:GRCh37:19:51864966:51868798:-1 gene:ENSG00000268520 gene_biotype:sense_intronic transcript_biotype:sense_intronic	ensembl.GRCh37.72	WDR27	-	253769	WD repeat domain 27
CUST_43227_PI429285431	ENST00000595500 havana:sense_intronic chromosome:GRCh37:19:51864966:51868798:-1 gene:ENSG00000268520 gene_biotype:sense_intronic transcript_biotype:sense_intronic	ensembl.GRCh37.72	ZMAT1	-	84460	zinc finger, matrin type 1
CUST_43227_PI429285431	ENST00000595500 havana:sense_intronic chromosome:GRCh37:19:51864966:51868798:-1 gene:ENSG00000268520 gene_biotype:sense_intronic transcript_biotype:sense_intronic	ensembl.GRCh37.72	ZNF283	+	284349	zinc finger protein 283
CUST_43227_PI429285431	ENST00000595500 havana:sense_intronic chromosome:GRCh37:19:51864966:51868798:-1 gene:ENSG00000268520 gene_biotype:sense_intronic transcript_biotype:sense_intronic	ensembl.GRCh37.72	ZNF410	+	57862	zinc finger protein 410
CUST_43227_PI429285431	ENST00000595500 havana:sense_intronic chromosome:GRCh37:19:51864966:51868798:-1 gene:ENSG00000268520 gene_biotype:sense_intronic transcript_biotype:sense_intronic	ensembl.GRCh37.72	ZNF573	-	126231	zinc finger protein 573
CUST_43146_PI429285431	ENST00000596091 havana:sense_intronic chromosome:GRCh37:1:146130445:146147524:-1 gene:ENSG00000227733 gene_biotype:sense_intronic transcript_biotype:sense_intronic	ensembl.GRCh37.72	ZNF695	-	57116	zinc finger protein 695
CUST_43249_PI429285431	ENST00000596293 havana:sense_intronic chromosome:GRCh37:19:56220176:56220486:1 gene:ENSG00000267865 gene_biotype:sense_intronic transcript_biotype:sense_intronic	ensembl.GRCh37.72	NLRP9	-	338321	NLR family, pyrin domain containing 9
CUST_43233_PI429285431	ENST00000596451 havana:sense_intronic chromosome:GRCh37:19:53100952:53102140:-1 gene:ENSG00000268970 gene_biotype:sense_intronic transcript_biotype:sense_intronic	ensembl.GRCh37.72	AMBRA1	-	55626	autophagy/beclin-1 regulator 1
CUST_43233_PI429285431	ENST00000596451 havana:sense_intronic chromosome:GRCh37:19:53100952:53102140:-1 gene:ENSG00000268970 gene_biotype:sense_intronic transcript_biotype:sense_intronic	ensembl.GRCh37.72	ANKDD1A	+	348094	ankyrin repeat and death domain containing 1A
CUST_43233_PI429285431	ENST00000596451 havana:sense_intronic chromosome:GRCh37:19:53100952:53102140:-1 gene:ENSG00000268970 gene_biotype:sense_intronic transcript_biotype:sense_intronic	ensembl.GRCh37.72	BCAS4	+	55653	breast carcinoma amplified sequence 4
CUST_43233_PI429285431	ENST00000596451 havana:sense_intronic chromosome:GRCh37:19:53100952:53102140:-1 gene:ENSG00000268970 gene_biotype:sense_intronic transcript_biotype:sense_intronic	ensembl.GRCh37.72	BRD2		6046	bromodomain containing 2
CUST_43233_PI429285431	ENST00000596451 havana:sense_intronic chromosome:GRCh37:19:53100952:53102140:-1 gene:ENSG00000268970 gene_biotype:sense_intronic transcript_biotype:sense_intronic	ensembl.GRCh37.72	BRD2	+	6046	bromodomain containing 2
CUST_43233_PI429285431	ENST00000596451 havana:sense_intronic chromosome:GRCh37:19:53100952:53102140:-1 gene:ENSG00000268970 gene_biotype:sense_intronic transcript_biotype:sense_intronic	ensembl.GRCh37.72	C15orf40	-	123207	chromosome 15 open reading frame 40
CUST_43233_PI429285431	ENST00000596451 havana:sense_intronic chromosome:GRCh37:19:53100952:53102140:-1 gene:ENSG00000268970 gene_biotype:sense_intronic transcript_biotype:sense_intronic	ensembl.GRCh37.72	C16orf89	-	146556	chromosome 16 open reading frame 89
CUST_43233_PI429285431	ENST00000596451 havana:sense_intronic chromosome:GRCh37:19:53100952:53102140:-1 gene:ENSG00000268970 gene_biotype:sense_intronic transcript_biotype:sense_intronic	ensembl.GRCh37.72	CCNJL	-	79616	cyclin J-like
CUST_43233_PI429285431	ENST00000596451 havana:sense_intronic chromosome:GRCh37:19:53100952:53102140:-1 gene:ENSG00000268970 gene_biotype:sense_intronic transcript_biotype:sense_intronic	ensembl.GRCh37.72	CSF2RA	+	1438	colony stimulating factor 2 receptor, alpha, low-affinity (granulocyte-macrophage)
CUST_43233_PI429285431	ENST00000596451 havana:sense_intronic chromosome:GRCh37:19:53100952:53102140:-1 gene:ENSG00000268970 gene_biotype:sense_intronic transcript_biotype:sense_intronic	ensembl.GRCh37.72	DHRS4L2	+	317749	dehydrogenase/reductase (SDR family) member 4 like 2
CUST_43233_PI429285431	ENST00000596451 havana:sense_intronic chromosome:GRCh37:19:53100952:53102140:-1 gene:ENSG00000268970 gene_biotype:sense_intronic transcript_biotype:sense_intronic	ensembl.GRCh37.72	DISC1	+	27185	disrupted in schizophrenia 1
CUST_43233_PI429285431	ENST00000596451 havana:sense_intronic chromosome:GRCh37:19:53100952:53102140:-1 gene:ENSG00000268970 gene_biotype:sense_intronic transcript_biotype:sense_intronic	ensembl.GRCh37.72	ECD	-	11319	ecdysoneless homolog (Drosophila)
CUST_43233_PI429285431	ENST00000596451 havana:sense_intronic chromosome:GRCh37:19:53100952:53102140:-1 gene:ENSG00000268970 gene_biotype:sense_intronic transcript_biotype:sense_intronic	ensembl.GRCh37.72	FAM122C	+	159091	family with sequence similarity 122C
CUST_43233_PI429285431	ENST00000596451 havana:sense_intronic chromosome:GRCh37:19:53100952:53102140:-1 gene:ENSG00000268970 gene_biotype:sense_intronic transcript_biotype:sense_intronic	ensembl.GRCh37.72	FAM76A	+	199870	family with sequence similarity 76, member A
CUST_43233_PI429285431	ENST00000596451 havana:sense_intronic chromosome:GRCh37:19:53100952:53102140:-1 gene:ENSG00000268970 gene_biotype:sense_intronic transcript_biotype:sense_intronic	ensembl.GRCh37.72	IFT20	-	90410	intraflagellar transport 20 homolog (Chlamydomonas)
CUST_43233_PI429285431	ENST00000596451 havana:sense_intronic chromosome:GRCh37:19:53100952:53102140:-1 gene:ENSG00000268970 gene_biotype:sense_intronic transcript_biotype:sense_intronic	ensembl.GRCh37.72	KCNRG	+	283518	potassium channel regulator
CUST_43233_PI429285431	ENST00000596451 havana:sense_intronic chromosome:GRCh37:19:53100952:53102140:-1 gene:ENSG00000268970 gene_biotype:sense_intronic transcript_biotype:sense_intronic	ensembl.GRCh37.72	LOC100144595	-
CUST_43233_PI429285431	ENST00000596451 havana:sense_intronic chromosome:GRCh37:19:53100952:53102140:-1 gene:ENSG00000268970 gene_biotype:sense_intronic transcript_biotype:sense_intronic	ensembl.GRCh37.72	LOC100506688	-
CUST_43233_PI429285431	ENST00000596451 havana:sense_intronic chromosome:GRCh37:19:53100952:53102140:-1 gene:ENSG00000268970 gene_biotype:sense_intronic transcript_biotype:sense_intronic	ensembl.GRCh37.72	LOC100507462	-
CUST_43233_PI429285431	ENST00000596451 havana:sense_intronic chromosome:GRCh37:19:53100952:53102140:-1 gene:ENSG00000268970 gene_biotype:sense_intronic transcript_biotype:sense_intronic	ensembl.GRCh37.72	LYRM4	-	57128	LYR motif containing 4
CUST_43233_PI429285431	ENST00000596451 havana:sense_intronic chromosome:GRCh37:19:53100952:53102140:-1 gene:ENSG00000268970 gene_biotype:sense_intronic transcript_biotype:sense_intronic	ensembl.GRCh37.72	MAP4K1	-	11184	mitogen-activated protein kinase kinase kinase kinase 1 (EC:2.7.11.1)
CUST_43233_PI429285431	ENST00000596451 havana:sense_intronic chromosome:GRCh37:19:53100952:53102140:-1 gene:ENSG00000268970 gene_biotype:sense_intronic transcript_biotype:sense_intronic	ensembl.GRCh37.72	MRPL10	-	124995	mitochondrial ribosomal protein L10
CUST_43233_PI429285431	ENST00000596451 havana:sense_intronic chromosome:GRCh37:19:53100952:53102140:-1 gene:ENSG00000268970 gene_biotype:sense_intronic transcript_biotype:sense_intronic	ensembl.GRCh37.72	MYL10	-	93408	myosin, light chain 10, regulatory
CUST_43233_PI429285431	ENST00000596451 havana:sense_intronic chromosome:GRCh37:19:53100952:53102140:-1 gene:ENSG00000268970 gene_biotype:sense_intronic transcript_biotype:sense_intronic	ensembl.GRCh37.72	NEK4	-	6787	NIMA (never in mitosis gene a)-related kinase 4 (EC:2.7.11.1)
CUST_43233_PI429285431	ENST00000596451 havana:sense_intronic chromosome:GRCh37:19:53100952:53102140:-1 gene:ENSG00000268970 gene_biotype:sense_intronic transcript_biotype:sense_intronic	ensembl.GRCh37.72	NOP2	-	4839	NOP2 nucleolar protein homolog (yeast)
CUST_43233_PI429285431	ENST00000596451 havana:sense_intronic chromosome:GRCh37:19:53100952:53102140:-1 gene:ENSG00000268970 gene_biotype:sense_intronic transcript_biotype:sense_intronic	ensembl.GRCh37.72	OSTC	+	58505	oligosaccharyltransferase complex subunit
CUST_43233_PI429285431	ENST00000596451 havana:sense_intronic chromosome:GRCh37:19:53100952:53102140:-1 gene:ENSG00000268970 gene_biotype:sense_intronic transcript_biotype:sense_intronic	ensembl.GRCh37.72	PDLIM5	+	10611	PDZ and LIM domain 5
CUST_43233_PI429285431	ENST00000596451 havana:sense_intronic chromosome:GRCh37:19:53100952:53102140:-1 gene:ENSG00000268970 gene_biotype:sense_intronic transcript_biotype:sense_intronic	ensembl.GRCh37.72	PPIL3	-	53938	peptidylprolyl isomerase (cyclophilin)-like 3 (EC:5.2.1.8)
CUST_43233_PI429285431	ENST00000596451 havana:sense_intronic chromosome:GRCh37:19:53100952:53102140:-1 gene:ENSG00000268970 gene_biotype:sense_intronic transcript_biotype:sense_intronic	ensembl.GRCh37.72	PRR16	+	51334	proline rich 16
CUST_43233_PI429285431	ENST00000596451 havana:sense_intronic chromosome:GRCh37:19:53100952:53102140:-1 gene:ENSG00000268970 gene_biotype:sense_intronic transcript_biotype:sense_intronic	ensembl.GRCh37.72	RTBDN	-	83546	retbindin
CUST_43233_PI429285431	ENST00000596451 havana:sense_intronic chromosome:GRCh37:19:53100952:53102140:-1 gene:ENSG00000268970 gene_biotype:sense_intronic transcript_biotype:sense_intronic	ensembl.GRCh37.72	SLC36A3	-	285641	solute carrier family 36 (proton/amino acid symporter), member 3
CUST_43233_PI429285431	ENST00000596451 havana:sense_intronic chromosome:GRCh37:19:53100952:53102140:-1 gene:ENSG00000268970 gene_biotype:sense_intronic transcript_biotype:sense_intronic	ensembl.GRCh37.72	SLC4A8	+	9498	solute carrier family 4, sodium bicarbonate cotransporter, member 8
CUST_43233_PI429285431	ENST00000596451 havana:sense_intronic chromosome:GRCh37:19:53100952:53102140:-1 gene:ENSG00000268970 gene_biotype:sense_intronic transcript_biotype:sense_intronic	ensembl.GRCh37.72	TBXA2R	-	6915	thromboxane A2 receptor
CUST_43233_PI429285431	ENST00000596451 havana:sense_intronic chromosome:GRCh37:19:53100952:53102140:-1 gene:ENSG00000268970 gene_biotype:sense_intronic transcript_biotype:sense_intronic	ensembl.GRCh37.72	TCEANC	+	170082	transcription elongation factor A (SII) N-terminal and central domain containing
CUST_43233_PI429285431	ENST00000596451 havana:sense_intronic chromosome:GRCh37:19:53100952:53102140:-1 gene:ENSG00000268970 gene_biotype:sense_intronic transcript_biotype:sense_intronic	ensembl.GRCh37.72	TEX11	-	56159	testis expressed 11
CUST_43233_PI429285431	ENST00000596451 havana:sense_intronic chromosome:GRCh37:19:53100952:53102140:-1 gene:ENSG00000268970 gene_biotype:sense_intronic transcript_biotype:sense_intronic	ensembl.GRCh37.72	THEMIS	-	387357	thymocyte selection associated
CUST_43233_PI429285431	ENST00000596451 havana:sense_intronic chromosome:GRCh37:19:53100952:53102140:-1 gene:ENSG00000268970 gene_biotype:sense_intronic transcript_biotype:sense_intronic	ensembl.GRCh37.72	TRIM5	-	85363	tripartite motif-containing 5
CUST_43233_PI429285431	ENST00000596451 havana:sense_intronic chromosome:GRCh37:19:53100952:53102140:-1 gene:ENSG00000268970 gene_biotype:sense_intronic transcript_biotype:sense_intronic	ensembl.GRCh37.72	TUBGCP2	-	10844	tubulin, gamma complex associated protein 2
CUST_43233_PI429285431	ENST00000596451 havana:sense_intronic chromosome:GRCh37:19:53100952:53102140:-1 gene:ENSG00000268970 gene_biotype:sense_intronic transcript_biotype:sense_intronic	ensembl.GRCh37.72	UBE2J2	-	118424	ubiquitin-conjugating enzyme E2, J2 (UBC6 homolog, yeast) (EC:6.3.2.19)
CUST_43233_PI429285431	ENST00000596451 havana:sense_intronic chromosome:GRCh37:19:53100952:53102140:-1 gene:ENSG00000268970 gene_biotype:sense_intronic transcript_biotype:sense_intronic	ensembl.GRCh37.72	UGT2A1	-	10941	UDP glucuronosyltransferase 2 family, polypeptide A1 (EC:2.4.1.17)
CUST_43233_PI429285431	ENST00000596451 havana:sense_intronic chromosome:GRCh37:19:53100952:53102140:-1 gene:ENSG00000268970 gene_biotype:sense_intronic transcript_biotype:sense_intronic	ensembl.GRCh37.72	USP4	-	7375	ubiquitin specific peptidase 4 (proto-oncogene) (EC:3.1.2.15)
CUST_43233_PI429285431	ENST00000596451 havana:sense_intronic chromosome:GRCh37:19:53100952:53102140:-1 gene:ENSG00000268970 gene_biotype:sense_intronic transcript_biotype:sense_intronic	ensembl.GRCh37.72	WDR27	-	253769	WD repeat domain 27
CUST_43233_PI429285431	ENST00000596451 havana:sense_intronic chromosome:GRCh37:19:53100952:53102140:-1 gene:ENSG00000268970 gene_biotype:sense_intronic transcript_biotype:sense_intronic	ensembl.GRCh37.72	ZMAT1	-	84460	zinc finger, matrin type 1
CUST_43233_PI429285431	ENST00000596451 havana:sense_intronic chromosome:GRCh37:19:53100952:53102140:-1 gene:ENSG00000268970 gene_biotype:sense_intronic transcript_biotype:sense_intronic	ensembl.GRCh37.72	ZNF283	+	284349	zinc finger protein 283
CUST_43233_PI429285431	ENST00000596451 havana:sense_intronic chromosome:GRCh37:19:53100952:53102140:-1 gene:ENSG00000268970 gene_biotype:sense_intronic transcript_biotype:sense_intronic	ensembl.GRCh37.72	ZNF410	+	57862	zinc finger protein 410
CUST_43233_PI429285431	ENST00000596451 havana:sense_intronic chromosome:GRCh37:19:53100952:53102140:-1 gene:ENSG00000268970 gene_biotype:sense_intronic transcript_biotype:sense_intronic	ensembl.GRCh37.72	ZNF573	-	126231	zinc finger protein 573
CUST_43231_PI429285431	ENST00000596816 havana:sense_intronic chromosome:GRCh37:19:16750778:16751479:-1 gene:ENSG00000267904 gene_biotype:sense_intronic transcript_biotype:sense_intronic	ensembl.GRCh37.72	ALG8	-	79053	asparagine-linked glycosylation 8, alpha-1,3-glucosyltransferase homolog (S. cerevisiae)
CUST_43231_PI429285431	ENST00000596816 havana:sense_intronic chromosome:GRCh37:19:16750778:16751479:-1 gene:ENSG00000267904 gene_biotype:sense_intronic transcript_biotype:sense_intronic	ensembl.GRCh37.72	ASCC1	-	51008	activating signal cointegrator 1 complex subunit 1
CUST_43231_PI429285431	ENST00000596816 havana:sense_intronic chromosome:GRCh37:19:16750778:16751479:-1 gene:ENSG00000267904 gene_biotype:sense_intronic transcript_biotype:sense_intronic	ensembl.GRCh37.72	BCAS4	+	55653	breast carcinoma amplified sequence 4
CUST_43231_PI429285431	ENST00000596816 havana:sense_intronic chromosome:GRCh37:19:16750778:16751479:-1 gene:ENSG00000267904 gene_biotype:sense_intronic transcript_biotype:sense_intronic	ensembl.GRCh37.72	BRD2		6046	bromodomain containing 2
CUST_43231_PI429285431	ENST00000596816 havana:sense_intronic chromosome:GRCh37:19:16750778:16751479:-1 gene:ENSG00000267904 gene_biotype:sense_intronic transcript_biotype:sense_intronic	ensembl.GRCh37.72	BRD2	+	6046	bromodomain containing 2
CUST_43231_PI429285431	ENST00000596816 havana:sense_intronic chromosome:GRCh37:19:16750778:16751479:-1 gene:ENSG00000267904 gene_biotype:sense_intronic transcript_biotype:sense_intronic	ensembl.GRCh37.72	CCNJL	-	79616	cyclin J-like
CUST_43231_PI429285431	ENST00000596816 havana:sense_intronic chromosome:GRCh37:19:16750778:16751479:-1 gene:ENSG00000267904 gene_biotype:sense_intronic transcript_biotype:sense_intronic	ensembl.GRCh37.72	CHID1	-	66005	chitinase domain containing 1
CUST_43231_PI429285431	ENST00000596816 havana:sense_intronic chromosome:GRCh37:19:16750778:16751479:-1 gene:ENSG00000267904 gene_biotype:sense_intronic transcript_biotype:sense_intronic	ensembl.GRCh37.72	CSF2RA	+	1438	colony stimulating factor 2 receptor, alpha, low-affinity (granulocyte-macrophage)
CUST_43231_PI429285431	ENST00000596816 havana:sense_intronic chromosome:GRCh37:19:16750778:16751479:-1 gene:ENSG00000267904 gene_biotype:sense_intronic transcript_biotype:sense_intronic	ensembl.GRCh37.72	FAM122C	+	159091	family with sequence similarity 122C
CUST_43231_PI429285431	ENST00000596816 havana:sense_intronic chromosome:GRCh37:19:16750778:16751479:-1 gene:ENSG00000267904 gene_biotype:sense_intronic transcript_biotype:sense_intronic	ensembl.GRCh37.72	FAM76A	+	199870	family with sequence similarity 76, member A
CUST_43231_PI429285431	ENST00000596816 havana:sense_intronic chromosome:GRCh37:19:16750778:16751479:-1 gene:ENSG00000267904 gene_biotype:sense_intronic transcript_biotype:sense_intronic	ensembl.GRCh37.72	MAP4K1	-	11184	mitogen-activated protein kinase kinase kinase kinase 1 (EC:2.7.11.1)
CUST_43231_PI429285431	ENST00000596816 havana:sense_intronic chromosome:GRCh37:19:16750778:16751479:-1 gene:ENSG00000267904 gene_biotype:sense_intronic transcript_biotype:sense_intronic	ensembl.GRCh37.72	MRPL10	-	124995	mitochondrial ribosomal protein L10
CUST_43231_PI429285431	ENST00000596816 havana:sense_intronic chromosome:GRCh37:19:16750778:16751479:-1 gene:ENSG00000267904 gene_biotype:sense_intronic transcript_biotype:sense_intronic	ensembl.GRCh37.72	MTO1	+	25821	mitochondrial translation optimization 1 homolog (S. cerevisiae)
CUST_43231_PI429285431	ENST00000596816 havana:sense_intronic chromosome:GRCh37:19:16750778:16751479:-1 gene:ENSG00000267904 gene_biotype:sense_intronic transcript_biotype:sense_intronic	ensembl.GRCh37.72	NEK5	-	341676	NIMA (never in mitosis gene a)-related kinase 5 (EC:2.7.11.1)
CUST_43231_PI429285431	ENST00000596816 havana:sense_intronic chromosome:GRCh37:19:16750778:16751479:-1 gene:ENSG00000267904 gene_biotype:sense_intronic transcript_biotype:sense_intronic	ensembl.GRCh37.72	NOP2	-	4839	NOP2 nucleolar protein homolog (yeast)
CUST_43231_PI429285431	ENST00000596816 havana:sense_intronic chromosome:GRCh37:19:16750778:16751479:-1 gene:ENSG00000267904 gene_biotype:sense_intronic transcript_biotype:sense_intronic	ensembl.GRCh37.72	PDLIM5	+	10611	PDZ and LIM domain 5
CUST_43231_PI429285431	ENST00000596816 havana:sense_intronic chromosome:GRCh37:19:16750778:16751479:-1 gene:ENSG00000267904 gene_biotype:sense_intronic transcript_biotype:sense_intronic	ensembl.GRCh37.72	RHBG	+	57127	Rh family, B glycoprotein (gene/pseudogene)
CUST_43231_PI429285431	ENST00000596816 havana:sense_intronic chromosome:GRCh37:19:16750778:16751479:-1 gene:ENSG00000267904 gene_biotype:sense_intronic transcript_biotype:sense_intronic	ensembl.GRCh37.72	RTBDN	-	83546	retbindin
CUST_43231_PI429285431	ENST00000596816 havana:sense_intronic chromosome:GRCh37:19:16750778:16751479:-1 gene:ENSG00000267904 gene_biotype:sense_intronic transcript_biotype:sense_intronic	ensembl.GRCh37.72	SGCE	-	8910	sarcoglycan, epsilon
CUST_43231_PI429285431	ENST00000596816 havana:sense_intronic chromosome:GRCh37:19:16750778:16751479:-1 gene:ENSG00000267904 gene_biotype:sense_intronic transcript_biotype:sense_intronic	ensembl.GRCh37.72	UBE2J2	-	118424	ubiquitin-conjugating enzyme E2, J2 (UBC6 homolog, yeast) (EC:6.3.2.19)
CUST_43231_PI429285431	ENST00000596816 havana:sense_intronic chromosome:GRCh37:19:16750778:16751479:-1 gene:ENSG00000267904 gene_biotype:sense_intronic transcript_biotype:sense_intronic	ensembl.GRCh37.72	WDR27	-	253769	WD repeat domain 27
CUST_43231_PI429285431	ENST00000596816 havana:sense_intronic chromosome:GRCh37:19:16750778:16751479:-1 gene:ENSG00000267904 gene_biotype:sense_intronic transcript_biotype:sense_intronic	ensembl.GRCh37.72	ZNF573	-	126231	zinc finger protein 573
CUST_43176_PI429285431	ENST00000597110 havana:sense_intronic chromosome:GRCh37:19:35821746:35822823:1 gene:ENSG00000269553 gene_biotype:sense_intronic transcript_biotype:sense_intronic	ensembl.GRCh37.72	BRD2		6046	bromodomain containing 2
CUST_43176_PI429285431	ENST00000597110 havana:sense_intronic chromosome:GRCh37:19:35821746:35822823:1 gene:ENSG00000269553 gene_biotype:sense_intronic transcript_biotype:sense_intronic	ensembl.GRCh37.72	BRD2	+	6046	bromodomain containing 2
CUST_43176_PI429285431	ENST00000597110 havana:sense_intronic chromosome:GRCh37:19:35821746:35822823:1 gene:ENSG00000269553 gene_biotype:sense_intronic transcript_biotype:sense_intronic	ensembl.GRCh37.72	MLLT10	+	8028	myeloid/lymphoid or mixed-lineage leukemia (trithorax homolog, Drosophila); translocated to, 10
CUST_43176_PI429285431	ENST00000597110 havana:sense_intronic chromosome:GRCh37:19:35821746:35822823:1 gene:ENSG00000269553 gene_biotype:sense_intronic transcript_biotype:sense_intronic	ensembl.GRCh37.72	OSTC	+	58505	oligosaccharyltransferase complex subunit
CUST_43176_PI429285431	ENST00000597110 havana:sense_intronic chromosome:GRCh37:19:35821746:35822823:1 gene:ENSG00000269553 gene_biotype:sense_intronic transcript_biotype:sense_intronic	ensembl.GRCh37.72	PRR16	+	51334	proline rich 16
CUST_43176_PI429285431	ENST00000597110 havana:sense_intronic chromosome:GRCh37:19:35821746:35822823:1 gene:ENSG00000269553 gene_biotype:sense_intronic transcript_biotype:sense_intronic	ensembl.GRCh37.72	SLC4A8	+	9498	solute carrier family 4, sodium bicarbonate cotransporter, member 8
CUST_43176_PI429285431	ENST00000597110 havana:sense_intronic chromosome:GRCh37:19:35821746:35822823:1 gene:ENSG00000269553 gene_biotype:sense_intronic transcript_biotype:sense_intronic	ensembl.GRCh37.72	ZNF410	+	57862	zinc finger protein 410
CUST_43230_PI429285431	ENST00000598112 havana:sense_intronic chromosome:GRCh37:19:16744614:16746080:-1 gene:ENSG00000269044 gene_biotype:sense_intronic transcript_biotype:sense_intronic	ensembl.GRCh37.72	CAGE1	-	285782	cancer antigen 1
CUST_43230_PI429285431	ENST00000598112 havana:sense_intronic chromosome:GRCh37:19:16744614:16746080:-1 gene:ENSG00000269044 gene_biotype:sense_intronic transcript_biotype:sense_intronic	ensembl.GRCh37.72	CYB561D1	+	284613	cytochrome b-561 domain containing 1
CUST_43230_PI429285431	ENST00000598112 havana:sense_intronic chromosome:GRCh37:19:16744614:16746080:-1 gene:ENSG00000269044 gene_biotype:sense_intronic transcript_biotype:sense_intronic	ensembl.GRCh37.72	ISY1	-	57461	ISY1 splicing factor homolog (S. cerevisiae)
CUST_43230_PI429285431	ENST00000598112 havana:sense_intronic chromosome:GRCh37:19:16744614:16746080:-1 gene:ENSG00000269044 gene_biotype:sense_intronic transcript_biotype:sense_intronic	ensembl.GRCh37.72	JAM2	+	58494	junctional adhesion molecule 2
CUST_43230_PI429285431	ENST00000598112 havana:sense_intronic chromosome:GRCh37:19:16744614:16746080:-1 gene:ENSG00000269044 gene_biotype:sense_intronic transcript_biotype:sense_intronic	ensembl.GRCh37.72	TSFM	+	10102	Ts translation elongation factor, mitochondrial
CUST_43190_PI429285431	ENST00000598146 havana:sense_intronic chromosome:GRCh37:19:38690476:38691574:1 gene:ENSG00000268499 gene_biotype:sense_intronic transcript_biotype:sense_intronic	ensembl.GRCh37.72	ANKDD1A	+	348094	ankyrin repeat and death domain containing 1A
CUST_43190_PI429285431	ENST00000598146 havana:sense_intronic chromosome:GRCh37:19:38690476:38691574:1 gene:ENSG00000268499 gene_biotype:sense_intronic transcript_biotype:sense_intronic	ensembl.GRCh37.72	ASCC1	-	51008	activating signal cointegrator 1 complex subunit 1
CUST_43190_PI429285431	ENST00000598146 havana:sense_intronic chromosome:GRCh37:19:38690476:38691574:1 gene:ENSG00000268499 gene_biotype:sense_intronic transcript_biotype:sense_intronic	ensembl.GRCh37.72	BCAS4	+	55653	breast carcinoma amplified sequence 4
CUST_43190_PI429285431	ENST00000598146 havana:sense_intronic chromosome:GRCh37:19:38690476:38691574:1 gene:ENSG00000268499 gene_biotype:sense_intronic transcript_biotype:sense_intronic	ensembl.GRCh37.72	BRD2	+	6046	bromodomain containing 2
CUST_43190_PI429285431	ENST00000598146 havana:sense_intronic chromosome:GRCh37:19:38690476:38691574:1 gene:ENSG00000268499 gene_biotype:sense_intronic transcript_biotype:sense_intronic	ensembl.GRCh37.72	BRD2		6046	bromodomain containing 2
CUST_43190_PI429285431	ENST00000598146 havana:sense_intronic chromosome:GRCh37:19:38690476:38691574:1 gene:ENSG00000268499 gene_biotype:sense_intronic transcript_biotype:sense_intronic	ensembl.GRCh37.72	C11orf80	+	79703	chromosome 11 open reading frame 80
CUST_43190_PI429285431	ENST00000598146 havana:sense_intronic chromosome:GRCh37:19:38690476:38691574:1 gene:ENSG00000268499 gene_biotype:sense_intronic transcript_biotype:sense_intronic	ensembl.GRCh37.72	CHID1	-	66005	chitinase domain containing 1
CUST_43190_PI429285431	ENST00000598146 havana:sense_intronic chromosome:GRCh37:19:38690476:38691574:1 gene:ENSG00000268499 gene_biotype:sense_intronic transcript_biotype:sense_intronic	ensembl.GRCh37.72	DUOXA1	-	90527	dual oxidase maturation factor 1
CUST_43190_PI429285431	ENST00000598146 havana:sense_intronic chromosome:GRCh37:19:38690476:38691574:1 gene:ENSG00000268499 gene_biotype:sense_intronic transcript_biotype:sense_intronic	ensembl.GRCh37.72	FAM122C	+	159091	family with sequence similarity 122C
CUST_43190_PI429285431	ENST00000598146 havana:sense_intronic chromosome:GRCh37:19:38690476:38691574:1 gene:ENSG00000268499 gene_biotype:sense_intronic transcript_biotype:sense_intronic	ensembl.GRCh37.72	FAM193A	+	8603	family with sequence similarity 193, member A
CUST_43190_PI429285431	ENST00000598146 havana:sense_intronic chromosome:GRCh37:19:38690476:38691574:1 gene:ENSG00000268499 gene_biotype:sense_intronic transcript_biotype:sense_intronic	ensembl.GRCh37.72	FAM76A	+	199870	family with sequence similarity 76, member A
CUST_43190_PI429285431	ENST00000598146 havana:sense_intronic chromosome:GRCh37:19:38690476:38691574:1 gene:ENSG00000268499 gene_biotype:sense_intronic transcript_biotype:sense_intronic	ensembl.GRCh37.72	INSL3	-	3640	insulin-like 3 (Leydig cell)
CUST_43190_PI429285431	ENST00000598146 havana:sense_intronic chromosome:GRCh37:19:38690476:38691574:1 gene:ENSG00000268499 gene_biotype:sense_intronic transcript_biotype:sense_intronic	ensembl.GRCh37.72	ITCH	+	83737	itchy E3 ubiquitin protein ligase homolog (mouse)
CUST_43190_PI429285431	ENST00000598146 havana:sense_intronic chromosome:GRCh37:19:38690476:38691574:1 gene:ENSG00000268499 gene_biotype:sense_intronic transcript_biotype:sense_intronic	ensembl.GRCh37.72	KCNRG	+	283518	potassium channel regulator
CUST_43190_PI429285431	ENST00000598146 havana:sense_intronic chromosome:GRCh37:19:38690476:38691574:1 gene:ENSG00000268499 gene_biotype:sense_intronic transcript_biotype:sense_intronic	ensembl.GRCh37.72	LOC100505549	+
CUST_43190_PI429285431	ENST00000598146 havana:sense_intronic chromosome:GRCh37:19:38690476:38691574:1 gene:ENSG00000268499 gene_biotype:sense_intronic transcript_biotype:sense_intronic	ensembl.GRCh37.72	MAP4K1	-	11184	mitogen-activated protein kinase kinase kinase kinase 1 (EC:2.7.11.1)
CUST_43190_PI429285431	ENST00000598146 havana:sense_intronic chromosome:GRCh37:19:38690476:38691574:1 gene:ENSG00000268499 gene_biotype:sense_intronic transcript_biotype:sense_intronic	ensembl.GRCh37.72	MRPL10	-	124995	mitochondrial ribosomal protein L10
CUST_43190_PI429285431	ENST00000598146 havana:sense_intronic chromosome:GRCh37:19:38690476:38691574:1 gene:ENSG00000268499 gene_biotype:sense_intronic transcript_biotype:sense_intronic	ensembl.GRCh37.72	MTO1	+	25821	mitochondrial translation optimization 1 homolog (S. cerevisiae)
CUST_43190_PI429285431	ENST00000598146 havana:sense_intronic chromosome:GRCh37:19:38690476:38691574:1 gene:ENSG00000268499 gene_biotype:sense_intronic transcript_biotype:sense_intronic	ensembl.GRCh37.72	NEK4	-	6787	NIMA (never in mitosis gene a)-related kinase 4 (EC:2.7.11.1)
CUST_43190_PI429285431	ENST00000598146 havana:sense_intronic chromosome:GRCh37:19:38690476:38691574:1 gene:ENSG00000268499 gene_biotype:sense_intronic transcript_biotype:sense_intronic	ensembl.GRCh37.72	NEK5	-	341676	NIMA (never in mitosis gene a)-related kinase 5 (EC:2.7.11.1)
CUST_43190_PI429285431	ENST00000598146 havana:sense_intronic chromosome:GRCh37:19:38690476:38691574:1 gene:ENSG00000268499 gene_biotype:sense_intronic transcript_biotype:sense_intronic	ensembl.GRCh37.72	NOP2	-	4839	NOP2 nucleolar protein homolog (yeast)
CUST_43190_PI429285431	ENST00000598146 havana:sense_intronic chromosome:GRCh37:19:38690476:38691574:1 gene:ENSG00000268499 gene_biotype:sense_intronic transcript_biotype:sense_intronic	ensembl.GRCh37.72	NXNL2	+	158046	nucleoredoxin-like 2 (EC:1.8.1.8)
CUST_43190_PI429285431	ENST00000598146 havana:sense_intronic chromosome:GRCh37:19:38690476:38691574:1 gene:ENSG00000268499 gene_biotype:sense_intronic transcript_biotype:sense_intronic	ensembl.GRCh37.72	OSTC	+	58505	oligosaccharyltransferase complex subunit
CUST_43190_PI429285431	ENST00000598146 havana:sense_intronic chromosome:GRCh37:19:38690476:38691574:1 gene:ENSG00000268499 gene_biotype:sense_intronic transcript_biotype:sense_intronic	ensembl.GRCh37.72	PDLIM5	+	10611	PDZ and LIM domain 5
CUST_43190_PI429285431	ENST00000598146 havana:sense_intronic chromosome:GRCh37:19:38690476:38691574:1 gene:ENSG00000268499 gene_biotype:sense_intronic transcript_biotype:sense_intronic	ensembl.GRCh37.72	PRR16	+	51334	proline rich 16
CUST_43190_PI429285431	ENST00000598146 havana:sense_intronic chromosome:GRCh37:19:38690476:38691574:1 gene:ENSG00000268499 gene_biotype:sense_intronic transcript_biotype:sense_intronic	ensembl.GRCh37.72	RHBG	+	57127	Rh family, B glycoprotein (gene/pseudogene)
CUST_43190_PI429285431	ENST00000598146 havana:sense_intronic chromosome:GRCh37:19:38690476:38691574:1 gene:ENSG00000268499 gene_biotype:sense_intronic transcript_biotype:sense_intronic	ensembl.GRCh37.72	RTBDN	-	83546	retbindin
CUST_43190_PI429285431	ENST00000598146 havana:sense_intronic chromosome:GRCh37:19:38690476:38691574:1 gene:ENSG00000268499 gene_biotype:sense_intronic transcript_biotype:sense_intronic	ensembl.GRCh37.72	SGCE	-	8910	sarcoglycan, epsilon
CUST_43190_PI429285431	ENST00000598146 havana:sense_intronic chromosome:GRCh37:19:38690476:38691574:1 gene:ENSG00000268499 gene_biotype:sense_intronic transcript_biotype:sense_intronic	ensembl.GRCh37.72	SLC39A14	+	23516	solute carrier family 39 (zinc transporter), member 14
CUST_43190_PI429285431	ENST00000598146 havana:sense_intronic chromosome:GRCh37:19:38690476:38691574:1 gene:ENSG00000268499 gene_biotype:sense_intronic transcript_biotype:sense_intronic	ensembl.GRCh37.72	SYT14	+	255928	synaptotagmin XIV
CUST_43190_PI429285431	ENST00000598146 havana:sense_intronic chromosome:GRCh37:19:38690476:38691574:1 gene:ENSG00000268499 gene_biotype:sense_intronic transcript_biotype:sense_intronic	ensembl.GRCh37.72	TBXA2R	-	6915	thromboxane A2 receptor
CUST_43190_PI429285431	ENST00000598146 havana:sense_intronic chromosome:GRCh37:19:38690476:38691574:1 gene:ENSG00000268499 gene_biotype:sense_intronic transcript_biotype:sense_intronic	ensembl.GRCh37.72	THEMIS	-	387357	thymocyte selection associated
CUST_43190_PI429285431	ENST00000598146 havana:sense_intronic chromosome:GRCh37:19:38690476:38691574:1 gene:ENSG00000268499 gene_biotype:sense_intronic transcript_biotype:sense_intronic	ensembl.GRCh37.72	TRIM61	-	391712	tripartite motif-containing 61
CUST_43190_PI429285431	ENST00000598146 havana:sense_intronic chromosome:GRCh37:19:38690476:38691574:1 gene:ENSG00000268499 gene_biotype:sense_intronic transcript_biotype:sense_intronic	ensembl.GRCh37.72	UGT2A1	-	10941	UDP glucuronosyltransferase 2 family, polypeptide A1 (EC:2.4.1.17)
CUST_43190_PI429285431	ENST00000598146 havana:sense_intronic chromosome:GRCh37:19:38690476:38691574:1 gene:ENSG00000268499 gene_biotype:sense_intronic transcript_biotype:sense_intronic	ensembl.GRCh37.72	USP4	-	7375	ubiquitin specific peptidase 4 (proto-oncogene) (EC:3.1.2.15)
CUST_43190_PI429285431	ENST00000598146 havana:sense_intronic chromosome:GRCh37:19:38690476:38691574:1 gene:ENSG00000268499 gene_biotype:sense_intronic transcript_biotype:sense_intronic	ensembl.GRCh37.72	ZNF410	+	57862	zinc finger protein 410
CUST_43336_PI429285431	ENST00000598557 havana:sense_intronic chromosome:GRCh37:19:36031641:36032480:1 gene:ENSG00000267875 gene_biotype:sense_intronic transcript_biotype:sense_intronic	ensembl.GRCh37.72	BCAS4	+	55653	breast carcinoma amplified sequence 4
CUST_43336_PI429285431	ENST00000598557 havana:sense_intronic chromosome:GRCh37:19:36031641:36032480:1 gene:ENSG00000267875 gene_biotype:sense_intronic transcript_biotype:sense_intronic	ensembl.GRCh37.72	EIF4E	-	1977	eukaryotic translation initiation factor 4E
CUST_43336_PI429285431	ENST00000598557 havana:sense_intronic chromosome:GRCh37:19:36031641:36032480:1 gene:ENSG00000267875 gene_biotype:sense_intronic transcript_biotype:sense_intronic	ensembl.GRCh37.72	FAM76A	+	199870	family with sequence similarity 76, member A
CUST_43336_PI429285431	ENST00000598557 havana:sense_intronic chromosome:GRCh37:19:36031641:36032480:1 gene:ENSG00000267875 gene_biotype:sense_intronic transcript_biotype:sense_intronic	ensembl.GRCh37.72	MICAL3	-	57553	microtubule associated monoxygenase, calponin and LIM domain containing 3
CUST_43336_PI429285431	ENST00000598557 havana:sense_intronic chromosome:GRCh37:19:36031641:36032480:1 gene:ENSG00000267875 gene_biotype:sense_intronic transcript_biotype:sense_intronic	ensembl.GRCh37.72	MRPL10	-	124995	mitochondrial ribosomal protein L10
CUST_43336_PI429285431	ENST00000598557 havana:sense_intronic chromosome:GRCh37:19:36031641:36032480:1 gene:ENSG00000267875 gene_biotype:sense_intronic transcript_biotype:sense_intronic	ensembl.GRCh37.72	MYL10	-	93408	myosin, light chain 10, regulatory
CUST_43336_PI429285431	ENST00000598557 havana:sense_intronic chromosome:GRCh37:19:36031641:36032480:1 gene:ENSG00000267875 gene_biotype:sense_intronic transcript_biotype:sense_intronic	ensembl.GRCh37.72	NOP2	-	4839	NOP2 nucleolar protein homolog (yeast)
CUST_43336_PI429285431	ENST00000598557 havana:sense_intronic chromosome:GRCh37:19:36031641:36032480:1 gene:ENSG00000267875 gene_biotype:sense_intronic transcript_biotype:sense_intronic	ensembl.GRCh37.72	PODXL	-	5420	podocalyxin-like
CUST_43336_PI429285431	ENST00000598557 havana:sense_intronic chromosome:GRCh37:19:36031641:36032480:1 gene:ENSG00000267875 gene_biotype:sense_intronic transcript_biotype:sense_intronic	ensembl.GRCh37.72	SEPN1	+	57190	selenoprotein N, 1
CUST_43336_PI429285431	ENST00000598557 havana:sense_intronic chromosome:GRCh37:19:36031641:36032480:1 gene:ENSG00000267875 gene_biotype:sense_intronic transcript_biotype:sense_intronic	ensembl.GRCh37.72	TMEM230	-
CUST_43336_PI429285431	ENST00000598557 havana:sense_intronic chromosome:GRCh37:19:36031641:36032480:1 gene:ENSG00000267875 gene_biotype:sense_intronic transcript_biotype:sense_intronic	ensembl.GRCh37.72	UBE2J2	-	118424	ubiquitin-conjugating enzyme E2, J2 (UBC6 homolog, yeast) (EC:6.3.2.19)
CUST_43336_PI429285431	ENST00000598557 havana:sense_intronic chromosome:GRCh37:19:36031641:36032480:1 gene:ENSG00000267875 gene_biotype:sense_intronic transcript_biotype:sense_intronic	ensembl.GRCh37.72	ZMAT1	-	84460	zinc finger, matrin type 1
CUST_43336_PI429285431	ENST00000598557 havana:sense_intronic chromosome:GRCh37:19:36031641:36032480:1 gene:ENSG00000267875 gene_biotype:sense_intronic transcript_biotype:sense_intronic	ensembl.GRCh37.72	ZNF700	+	90592	zinc finger protein 700
CUST_43170_PI429285431	ENST00000599404 havana:sense_intronic chromosome:GRCh37:19:35129027:35131594:-1 gene:ENSG00000268683 gene_biotype:sense_intronic transcript_biotype:sense_intronic	ensembl.GRCh37.72	CAGE1	-	285782	cancer antigen 1
CUST_43170_PI429285431	ENST00000599404 havana:sense_intronic chromosome:GRCh37:19:35129027:35131594:-1 gene:ENSG00000268683 gene_biotype:sense_intronic transcript_biotype:sense_intronic	ensembl.GRCh37.72	ISY1	-	57461	ISY1 splicing factor homolog (S. cerevisiae)
CUST_43170_PI429285431	ENST00000599404 havana:sense_intronic chromosome:GRCh37:19:35129027:35131594:-1 gene:ENSG00000268683 gene_biotype:sense_intronic transcript_biotype:sense_intronic	ensembl.GRCh37.72	JAM2	+	58494	junctional adhesion molecule 2
CUST_43170_PI429285431	ENST00000599404 havana:sense_intronic chromosome:GRCh37:19:35129027:35131594:-1 gene:ENSG00000268683 gene_biotype:sense_intronic transcript_biotype:sense_intronic	ensembl.GRCh37.72	NANOGNB	+
CUST_43170_PI429285431	ENST00000599404 havana:sense_intronic chromosome:GRCh37:19:35129027:35131594:-1 gene:ENSG00000268683 gene_biotype:sense_intronic transcript_biotype:sense_intronic	ensembl.GRCh37.72	PKP2	-	5318	plakophilin 2
CUST_43170_PI429285431	ENST00000599404 havana:sense_intronic chromosome:GRCh37:19:35129027:35131594:-1 gene:ENSG00000268683 gene_biotype:sense_intronic transcript_biotype:sense_intronic	ensembl.GRCh37.72	ZNF429	+	353088	zinc finger protein 429
CUST_43187_PI429285431	ENST00000599498 havana:sense_intronic chromosome:GRCh37:18:45404666:45408815:-1 gene:ENSG00000269365 gene_biotype:sense_intronic transcript_biotype:sense_intronic	ensembl.GRCh37.72	C14orf178	+	283579	chromosome 14 open reading frame 178
CUST_43299_PI429285431	ENST00000599584 havana:sense_overlapping chromosome:GRCh37:19:6386773:6390411:-1 gene:ENSG00000269444 gene_biotype:sense_overlapping transcript_biotype:sense_overlapping	ensembl.GRCh37.72	FBLIM1	+	54751	filamin binding LIM protein 1
CUST_43299_PI429285431	ENST00000599584 havana:sense_overlapping chromosome:GRCh37:19:6386773:6390411:-1 gene:ENSG00000269444 gene_biotype:sense_overlapping transcript_biotype:sense_overlapping	ensembl.GRCh37.72	NANOGNB	+
CUST_43299_PI429285431	ENST00000599584 havana:sense_overlapping chromosome:GRCh37:19:6386773:6390411:-1 gene:ENSG00000269444 gene_biotype:sense_overlapping transcript_biotype:sense_overlapping	ensembl.GRCh37.72	PKP2	-	5318	plakophilin 2
CUST_43299_PI429285431	ENST00000599584 havana:sense_overlapping chromosome:GRCh37:19:6386773:6390411:-1 gene:ENSG00000269444 gene_biotype:sense_overlapping transcript_biotype:sense_overlapping	ensembl.GRCh37.72	ZNF429	+	353088	zinc finger protein 429
CUST_43299_PI429285431	ENST00000599584 havana:sense_overlapping chromosome:GRCh37:19:6386773:6390411:-1 gene:ENSG00000269444 gene_biotype:sense_overlapping transcript_biotype:sense_overlapping	ensembl.GRCh37.72	ZNF829	-	374899	zinc finger protein 829
CUST_43299_PI429285431	ENST00000599584 havana:sense_overlapping chromosome:GRCh37:19:6386773:6390411:-1 gene:ENSG00000269444 gene_biotype:sense_overlapping transcript_biotype:sense_overlapping	ensembl.GRCh37.72	ZNF91	-	7644	zinc finger protein 91
CUST_43191_PI429285431	ENST00000600473 havana:sense_intronic chromosome:GRCh37:19:39335369:39336139:-1 gene:ENSG00000269688 gene_biotype:sense_intronic transcript_biotype:sense_intronic	ensembl.GRCh37.72	ANO6	+	196527	anoctamin 6
CUST_43191_PI429285431	ENST00000600473 havana:sense_intronic chromosome:GRCh37:19:39335369:39336139:-1 gene:ENSG00000269688 gene_biotype:sense_intronic transcript_biotype:sense_intronic	ensembl.GRCh37.72	BCAS4	+	55653	breast carcinoma amplified sequence 4
CUST_43191_PI429285431	ENST00000600473 havana:sense_intronic chromosome:GRCh37:19:39335369:39336139:-1 gene:ENSG00000269688 gene_biotype:sense_intronic transcript_biotype:sense_intronic	ensembl.GRCh37.72	C11orf80	+	79703	chromosome 11 open reading frame 80
CUST_43191_PI429285431	ENST00000600473 havana:sense_intronic chromosome:GRCh37:19:39335369:39336139:-1 gene:ENSG00000269688 gene_biotype:sense_intronic transcript_biotype:sense_intronic	ensembl.GRCh37.72	CSF2RA	+	1438	colony stimulating factor 2 receptor, alpha, low-affinity (granulocyte-macrophage)
CUST_43191_PI429285431	ENST00000600473 havana:sense_intronic chromosome:GRCh37:19:39335369:39336139:-1 gene:ENSG00000269688 gene_biotype:sense_intronic transcript_biotype:sense_intronic	ensembl.GRCh37.72	FAM76A	+	199870	family with sequence similarity 76, member A
CUST_43191_PI429285431	ENST00000600473 havana:sense_intronic chromosome:GRCh37:19:39335369:39336139:-1 gene:ENSG00000269688 gene_biotype:sense_intronic transcript_biotype:sense_intronic	ensembl.GRCh37.72	HSD11B1L	+	374875	hydroxysteroid (11-beta) dehydrogenase 1-like
CUST_43191_PI429285431	ENST00000600473 havana:sense_intronic chromosome:GRCh37:19:39335369:39336139:-1 gene:ENSG00000269688 gene_biotype:sense_intronic transcript_biotype:sense_intronic	ensembl.GRCh37.72	MAP4K1	-	11184	mitogen-activated protein kinase kinase kinase kinase 1 (EC:2.7.11.1)
CUST_43191_PI429285431	ENST00000600473 havana:sense_intronic chromosome:GRCh37:19:39335369:39336139:-1 gene:ENSG00000269688 gene_biotype:sense_intronic transcript_biotype:sense_intronic	ensembl.GRCh37.72	MRPL10	-	124995	mitochondrial ribosomal protein L10
CUST_43191_PI429285431	ENST00000600473 havana:sense_intronic chromosome:GRCh37:19:39335369:39336139:-1 gene:ENSG00000269688 gene_biotype:sense_intronic transcript_biotype:sense_intronic	ensembl.GRCh37.72	MTO1	+	25821	mitochondrial translation optimization 1 homolog (S. cerevisiae)
CUST_43191_PI429285431	ENST00000600473 havana:sense_intronic chromosome:GRCh37:19:39335369:39336139:-1 gene:ENSG00000269688 gene_biotype:sense_intronic transcript_biotype:sense_intronic	ensembl.GRCh37.72	NPC1L1	-	29881	NPC1 (Niemann-Pick disease, type C1, gene)-like 1
CUST_43191_PI429285431	ENST00000600473 havana:sense_intronic chromosome:GRCh37:19:39335369:39336139:-1 gene:ENSG00000269688 gene_biotype:sense_intronic transcript_biotype:sense_intronic	ensembl.GRCh37.72	PRR16	+	51334	proline rich 16
CUST_43191_PI429285431	ENST00000600473 havana:sense_intronic chromosome:GRCh37:19:39335369:39336139:-1 gene:ENSG00000269688 gene_biotype:sense_intronic transcript_biotype:sense_intronic	ensembl.GRCh37.72	TBXA2R	-	6915	thromboxane A2 receptor
CUST_43191_PI429285431	ENST00000600473 havana:sense_intronic chromosome:GRCh37:19:39335369:39336139:-1 gene:ENSG00000269688 gene_biotype:sense_intronic transcript_biotype:sense_intronic	ensembl.GRCh37.72	TCEANC	+	170082	transcription elongation factor A (SII) N-terminal and central domain containing
CUST_43191_PI429285431	ENST00000600473 havana:sense_intronic chromosome:GRCh37:19:39335369:39336139:-1 gene:ENSG00000269688 gene_biotype:sense_intronic transcript_biotype:sense_intronic	ensembl.GRCh37.72	TEX11	-	56159	testis expressed 11
CUST_43191_PI429285431	ENST00000600473 havana:sense_intronic chromosome:GRCh37:19:39335369:39336139:-1 gene:ENSG00000269688 gene_biotype:sense_intronic transcript_biotype:sense_intronic	ensembl.GRCh37.72	UBE2J2	-	118424	ubiquitin-conjugating enzyme E2, J2 (UBC6 homolog, yeast) (EC:6.3.2.19)
CUST_43191_PI429285431	ENST00000600473 havana:sense_intronic chromosome:GRCh37:19:39335369:39336139:-1 gene:ENSG00000269688 gene_biotype:sense_intronic transcript_biotype:sense_intronic	ensembl.GRCh37.72	WDR27	-	253769	WD repeat domain 27
CUST_43191_PI429285431	ENST00000600473 havana:sense_intronic chromosome:GRCh37:19:39335369:39336139:-1 gene:ENSG00000269688 gene_biotype:sense_intronic transcript_biotype:sense_intronic	ensembl.GRCh37.72	ZNF283	+	284349	zinc finger protein 283
CUST_43191_PI429285431	ENST00000600473 havana:sense_intronic chromosome:GRCh37:19:39335369:39336139:-1 gene:ENSG00000269688 gene_biotype:sense_intronic transcript_biotype:sense_intronic	ensembl.GRCh37.72	ZNF410	+	57862	zinc finger protein 410
CUST_43191_PI429285431	ENST00000600473 havana:sense_intronic chromosome:GRCh37:19:39335369:39336139:-1 gene:ENSG00000269688 gene_biotype:sense_intronic transcript_biotype:sense_intronic	ensembl.GRCh37.72	ZNF573	-	126231	zinc finger protein 573
CUST_43232_PI429285431	ENST00000600987 havana:sense_intronic chromosome:GRCh37:19:16954836:16957284:1 gene:ENSG00000268743 gene_biotype:sense_intronic transcript_biotype:sense_intronic	ensembl.GRCh37.72	CAGE1	-	285782	cancer antigen 1
CUST_43232_PI429285431	ENST00000600987 havana:sense_intronic chromosome:GRCh37:19:16954836:16957284:1 gene:ENSG00000268743 gene_biotype:sense_intronic transcript_biotype:sense_intronic	ensembl.GRCh37.72	ISY1	-	57461	ISY1 splicing factor homolog (S. cerevisiae)
CUST_43232_PI429285431	ENST00000600987 havana:sense_intronic chromosome:GRCh37:19:16954836:16957284:1 gene:ENSG00000268743 gene_biotype:sense_intronic transcript_biotype:sense_intronic	ensembl.GRCh37.72	TSFM	+	10102	Ts translation elongation factor, mitochondrial
CUST_43189_PI429285431	ENST00000601752 havana:sense_intronic chromosome:GRCh37:19:38454493:38455430:1 gene:ENSG00000268051 gene_biotype:sense_intronic transcript_biotype:sense_intronic	ensembl.GRCh37.72	C8orf44	+	56260	chromosome 8 open reading frame 44
CUST_43189_PI429285431	ENST00000601752 havana:sense_intronic chromosome:GRCh37:19:38454493:38455430:1 gene:ENSG00000268051 gene_biotype:sense_intronic transcript_biotype:sense_intronic	ensembl.GRCh37.72	CAGE1	-	285782	cancer antigen 1
CUST_43189_PI429285431	ENST00000601752 havana:sense_intronic chromosome:GRCh37:19:38454493:38455430:1 gene:ENSG00000268051 gene_biotype:sense_intronic transcript_biotype:sense_intronic	ensembl.GRCh37.72	CYB561D1	+	284613	cytochrome b-561 domain containing 1
CUST_43189_PI429285431	ENST00000601752 havana:sense_intronic chromosome:GRCh37:19:38454493:38455430:1 gene:ENSG00000268051 gene_biotype:sense_intronic transcript_biotype:sense_intronic	ensembl.GRCh37.72	FBLIM1	+	54751	filamin binding LIM protein 1
CUST_43189_PI429285431	ENST00000601752 havana:sense_intronic chromosome:GRCh37:19:38454493:38455430:1 gene:ENSG00000268051 gene_biotype:sense_intronic transcript_biotype:sense_intronic	ensembl.GRCh37.72	ISY1	-	57461	ISY1 splicing factor homolog (S. cerevisiae)
CUST_43189_PI429285431	ENST00000601752 havana:sense_intronic chromosome:GRCh37:19:38454493:38455430:1 gene:ENSG00000268051 gene_biotype:sense_intronic transcript_biotype:sense_intronic	ensembl.GRCh37.72	JAM2	+	58494	junctional adhesion molecule 2
CUST_43189_PI429285431	ENST00000601752 havana:sense_intronic chromosome:GRCh37:19:38454493:38455430:1 gene:ENSG00000268051 gene_biotype:sense_intronic transcript_biotype:sense_intronic	ensembl.GRCh37.72	NANOGNB	+
CUST_43189_PI429285431	ENST00000601752 havana:sense_intronic chromosome:GRCh37:19:38454493:38455430:1 gene:ENSG00000268051 gene_biotype:sense_intronic transcript_biotype:sense_intronic	ensembl.GRCh37.72	PKP2	-	5318	plakophilin 2
CUST_43189_PI429285431	ENST00000601752 havana:sense_intronic chromosome:GRCh37:19:38454493:38455430:1 gene:ENSG00000268051 gene_biotype:sense_intronic transcript_biotype:sense_intronic	ensembl.GRCh37.72	TCTN1	+	79600	tectonic family member 1
CUST_43189_PI429285431	ENST00000601752 havana:sense_intronic chromosome:GRCh37:19:38454493:38455430:1 gene:ENSG00000268051 gene_biotype:sense_intronic transcript_biotype:sense_intronic	ensembl.GRCh37.72	TSFM	+	10102	Ts translation elongation factor, mitochondrial
CUST_43189_PI429285431	ENST00000601752 havana:sense_intronic chromosome:GRCh37:19:38454493:38455430:1 gene:ENSG00000268051 gene_biotype:sense_intronic transcript_biotype:sense_intronic	ensembl.GRCh37.72	ZNF429	+	353088	zinc finger protein 429
CUST_43189_PI429285431	ENST00000601752 havana:sense_intronic chromosome:GRCh37:19:38454493:38455430:1 gene:ENSG00000268051 gene_biotype:sense_intronic transcript_biotype:sense_intronic	ensembl.GRCh37.72	ZNF829	-	374899	zinc finger protein 829
CUST_43313_PI429285431	ENST00000601874 havana:lincRNA chromosome:GRCh37:19:15494013:15494623:-1 gene:ENSG00000269311 gene_biotype:lincRNA transcript_biotype:lincRNA	ensembl.GRCh37.72	C14orf178	+	283579	chromosome 14 open reading frame 178
CUST_43313_PI429285431	ENST00000601874 havana:lincRNA chromosome:GRCh37:19:15494013:15494623:-1 gene:ENSG00000269311 gene_biotype:lincRNA transcript_biotype:lincRNA	ensembl.GRCh37.72	ZNF701	+	55762	zinc finger protein 701
CUST_43175_PI429285431	ENST00000602262 havana:sense_intronic chromosome:GRCh37:19:35753749:35755707:1 gene:ENSG00000268947 gene_biotype:sense_intronic transcript_biotype:sense_intronic	ensembl.GRCh37.72	BTG3	-	10950	BTG family, member 3
CUST_43175_PI429285431	ENST00000602262 havana:sense_intronic chromosome:GRCh37:19:35753749:35755707:1 gene:ENSG00000268947 gene_biotype:sense_intronic transcript_biotype:sense_intronic	ensembl.GRCh37.72	C9orf37	-	85026	chromosome 9 open reading frame 37
CUST_43175_PI429285431	ENST00000602262 havana:sense_intronic chromosome:GRCh37:19:35753749:35755707:1 gene:ENSG00000268947 gene_biotype:sense_intronic transcript_biotype:sense_intronic	ensembl.GRCh37.72	DISC1	+	27185	disrupted in schizophrenia 1
CUST_43175_PI429285431	ENST00000602262 havana:sense_intronic chromosome:GRCh37:19:35753749:35755707:1 gene:ENSG00000268947 gene_biotype:sense_intronic transcript_biotype:sense_intronic	ensembl.GRCh37.72	METTL10	-	399818	methyltransferase like 10
CUST_43175_PI429285431	ENST00000602262 havana:sense_intronic chromosome:GRCh37:19:35753749:35755707:1 gene:ENSG00000268947 gene_biotype:sense_intronic transcript_biotype:sense_intronic	ensembl.GRCh37.72	PODXL	-	5420	podocalyxin-like
CUST_43175_PI429285431	ENST00000602262 havana:sense_intronic chromosome:GRCh37:19:35753749:35755707:1 gene:ENSG00000268947 gene_biotype:sense_intronic transcript_biotype:sense_intronic	ensembl.GRCh37.72	REL	+	5966	v-rel reticuloendotheliosis viral oncogene homolog (avian)
CUST_43175_PI429285431	ENST00000602262 havana:sense_intronic chromosome:GRCh37:19:35753749:35755707:1 gene:ENSG00000268947 gene_biotype:sense_intronic transcript_biotype:sense_intronic	ensembl.GRCh37.72	RQCD1	+	9125	RCD1 required for cell differentiation1 homolog (S. pombe)
CUST_43175_PI429285431	ENST00000602262 havana:sense_intronic chromosome:GRCh37:19:35753749:35755707:1 gene:ENSG00000268947 gene_biotype:sense_intronic transcript_biotype:sense_intronic	ensembl.GRCh37.72	SLC3A2	+	6520	solute carrier family 3 (activators of dibasic and neutral amino acid transport), member 2
CUST_43175_PI429285431	ENST00000602262 havana:sense_intronic chromosome:GRCh37:19:35753749:35755707:1 gene:ENSG00000268947 gene_biotype:sense_intronic transcript_biotype:sense_intronic	ensembl.GRCh37.72	STAP2	-	55620	signal transducing adaptor family member 2
CUST_43175_PI429285431	ENST00000602262 havana:sense_intronic chromosome:GRCh37:19:35753749:35755707:1 gene:ENSG00000268947 gene_biotype:sense_intronic transcript_biotype:sense_intronic	ensembl.GRCh37.72	SUGT1	+	10910	SGT1, suppressor of G2 allele of SKP1 (S. cerevisiae)
CUST_43175_PI429285431	ENST00000602262 havana:sense_intronic chromosome:GRCh37:19:35753749:35755707:1 gene:ENSG00000268947 gene_biotype:sense_intronic transcript_biotype:sense_intronic	ensembl.GRCh37.72	TCF4	-	6925	transcription factor 4
CUST_43175_PI429285431	ENST00000602262 havana:sense_intronic chromosome:GRCh37:19:35753749:35755707:1 gene:ENSG00000268947 gene_biotype:sense_intronic transcript_biotype:sense_intronic	ensembl.GRCh37.72	ZNF700	+	90592	zinc finger protein 700
CUST_43320_PI429285431	ENST00000602538 havana:lincRNA chromosome:GRCh37:20:52108884:52111868:1 gene:ENSG00000269969 gene_biotype:lincRNA transcript_biotype:lincRNA	ensembl.GRCh37.72	ADRA1A	-	148	adrenergic, alpha-1A-, receptor
CUST_43320_PI429285431	ENST00000602538 havana:lincRNA chromosome:GRCh37:20:52108884:52111868:1 gene:ENSG00000269969 gene_biotype:lincRNA transcript_biotype:lincRNA	ensembl.GRCh37.72	ANKDD1A	+	348094	ankyrin repeat and death domain containing 1A
CUST_43320_PI429285431	ENST00000602538 havana:lincRNA chromosome:GRCh37:20:52108884:52111868:1 gene:ENSG00000269969 gene_biotype:lincRNA transcript_biotype:lincRNA	ensembl.GRCh37.72	ASCC1	-	51008	activating signal cointegrator 1 complex subunit 1
CUST_43320_PI429285431	ENST00000602538 havana:lincRNA chromosome:GRCh37:20:52108884:52111868:1 gene:ENSG00000269969 gene_biotype:lincRNA transcript_biotype:lincRNA	ensembl.GRCh37.72	BCAS4	+	55653	breast carcinoma amplified sequence 4
CUST_43320_PI429285431	ENST00000602538 havana:lincRNA chromosome:GRCh37:20:52108884:52111868:1 gene:ENSG00000269969 gene_biotype:lincRNA transcript_biotype:lincRNA	ensembl.GRCh37.72	BRD2		6046	bromodomain containing 2
CUST_43320_PI429285431	ENST00000602538 havana:lincRNA chromosome:GRCh37:20:52108884:52111868:1 gene:ENSG00000269969 gene_biotype:lincRNA transcript_biotype:lincRNA	ensembl.GRCh37.72	BRD2	+	6046	bromodomain containing 2
CUST_43320_PI429285431	ENST00000602538 havana:lincRNA chromosome:GRCh37:20:52108884:52111868:1 gene:ENSG00000269969 gene_biotype:lincRNA transcript_biotype:lincRNA	ensembl.GRCh37.72	C15orf40	-	123207	chromosome 15 open reading frame 40
CUST_43320_PI429285431	ENST00000602538 havana:lincRNA chromosome:GRCh37:20:52108884:52111868:1 gene:ENSG00000269969 gene_biotype:lincRNA transcript_biotype:lincRNA	ensembl.GRCh37.72	CSF2RA	+	1438	colony stimulating factor 2 receptor, alpha, low-affinity (granulocyte-macrophage)
CUST_43320_PI429285431	ENST00000602538 havana:lincRNA chromosome:GRCh37:20:52108884:52111868:1 gene:ENSG00000269969 gene_biotype:lincRNA transcript_biotype:lincRNA	ensembl.GRCh37.72	FAM122C	+	159091	family with sequence similarity 122C
CUST_43320_PI429285431	ENST00000602538 havana:lincRNA chromosome:GRCh37:20:52108884:52111868:1 gene:ENSG00000269969 gene_biotype:lincRNA transcript_biotype:lincRNA	ensembl.GRCh37.72	FAM76A	+	199870	family with sequence similarity 76, member A
CUST_43320_PI429285431	ENST00000602538 havana:lincRNA chromosome:GRCh37:20:52108884:52111868:1 gene:ENSG00000269969 gene_biotype:lincRNA transcript_biotype:lincRNA	ensembl.GRCh37.72	LOC100507462	-
CUST_43320_PI429285431	ENST00000602538 havana:lincRNA chromosome:GRCh37:20:52108884:52111868:1 gene:ENSG00000269969 gene_biotype:lincRNA transcript_biotype:lincRNA	ensembl.GRCh37.72	MAP4K1	-	11184	mitogen-activated protein kinase kinase kinase kinase 1 (EC:2.7.11.1)
CUST_43320_PI429285431	ENST00000602538 havana:lincRNA chromosome:GRCh37:20:52108884:52111868:1 gene:ENSG00000269969 gene_biotype:lincRNA transcript_biotype:lincRNA	ensembl.GRCh37.72	MRPL10	-	124995	mitochondrial ribosomal protein L10
CUST_43320_PI429285431	ENST00000602538 havana:lincRNA chromosome:GRCh37:20:52108884:52111868:1 gene:ENSG00000269969 gene_biotype:lincRNA transcript_biotype:lincRNA	ensembl.GRCh37.72	MYL10	-	93408	myosin, light chain 10, regulatory
CUST_43320_PI429285431	ENST00000602538 havana:lincRNA chromosome:GRCh37:20:52108884:52111868:1 gene:ENSG00000269969 gene_biotype:lincRNA transcript_biotype:lincRNA	ensembl.GRCh37.72	NEK5	-	341676	NIMA (never in mitosis gene a)-related kinase 5 (EC:2.7.11.1)
CUST_43320_PI429285431	ENST00000602538 havana:lincRNA chromosome:GRCh37:20:52108884:52111868:1 gene:ENSG00000269969 gene_biotype:lincRNA transcript_biotype:lincRNA	ensembl.GRCh37.72	NOP2	-	4839	NOP2 nucleolar protein homolog (yeast)
CUST_43320_PI429285431	ENST00000602538 havana:lincRNA chromosome:GRCh37:20:52108884:52111868:1 gene:ENSG00000269969 gene_biotype:lincRNA transcript_biotype:lincRNA	ensembl.GRCh37.72	NXNL2	+	158046	nucleoredoxin-like 2 (EC:1.8.1.8)
CUST_43320_PI429285431	ENST00000602538 havana:lincRNA chromosome:GRCh37:20:52108884:52111868:1 gene:ENSG00000269969 gene_biotype:lincRNA transcript_biotype:lincRNA	ensembl.GRCh37.72	OSTC	+	58505	oligosaccharyltransferase complex subunit
CUST_43320_PI429285431	ENST00000602538 havana:lincRNA chromosome:GRCh37:20:52108884:52111868:1 gene:ENSG00000269969 gene_biotype:lincRNA transcript_biotype:lincRNA	ensembl.GRCh37.72	PPIP5K1	-
CUST_43320_PI429285431	ENST00000602538 havana:lincRNA chromosome:GRCh37:20:52108884:52111868:1 gene:ENSG00000269969 gene_biotype:lincRNA transcript_biotype:lincRNA	ensembl.GRCh37.72	PRR16	+	51334	proline rich 16
CUST_43320_PI429285431	ENST00000602538 havana:lincRNA chromosome:GRCh37:20:52108884:52111868:1 gene:ENSG00000269969 gene_biotype:lincRNA transcript_biotype:lincRNA	ensembl.GRCh37.72	RHBG	+	57127	Rh family, B glycoprotein (gene/pseudogene)
CUST_43320_PI429285431	ENST00000602538 havana:lincRNA chromosome:GRCh37:20:52108884:52111868:1 gene:ENSG00000269969 gene_biotype:lincRNA transcript_biotype:lincRNA	ensembl.GRCh37.72	RPP30	+	10556	ribonuclease P/MRP 30kDa subunit (EC:3.1.26.5)
CUST_43320_PI429285431	ENST00000602538 havana:lincRNA chromosome:GRCh37:20:52108884:52111868:1 gene:ENSG00000269969 gene_biotype:lincRNA transcript_biotype:lincRNA	ensembl.GRCh37.72	RTBDN	-	83546	retbindin
CUST_43320_PI429285431	ENST00000602538 havana:lincRNA chromosome:GRCh37:20:52108884:52111868:1 gene:ENSG00000269969 gene_biotype:lincRNA transcript_biotype:lincRNA	ensembl.GRCh37.72	SLC36A3	-	285641	solute carrier family 36 (proton/amino acid symporter), member 3
CUST_43320_PI429285431	ENST00000602538 havana:lincRNA chromosome:GRCh37:20:52108884:52111868:1 gene:ENSG00000269969 gene_biotype:lincRNA transcript_biotype:lincRNA	ensembl.GRCh37.72	SYT14	+	255928	synaptotagmin XIV
CUST_43320_PI429285431	ENST00000602538 havana:lincRNA chromosome:GRCh37:20:52108884:52111868:1 gene:ENSG00000269969 gene_biotype:lincRNA transcript_biotype:lincRNA	ensembl.GRCh37.72	TBXA2R	-	6915	thromboxane A2 receptor
CUST_43320_PI429285431	ENST00000602538 havana:lincRNA chromosome:GRCh37:20:52108884:52111868:1 gene:ENSG00000269969 gene_biotype:lincRNA transcript_biotype:lincRNA	ensembl.GRCh37.72	TCEANC	+	170082	transcription elongation factor A (SII) N-terminal and central domain containing
CUST_43320_PI429285431	ENST00000602538 havana:lincRNA chromosome:GRCh37:20:52108884:52111868:1 gene:ENSG00000269969 gene_biotype:lincRNA transcript_biotype:lincRNA	ensembl.GRCh37.72	TEX11	-	56159	testis expressed 11
CUST_43320_PI429285431	ENST00000602538 havana:lincRNA chromosome:GRCh37:20:52108884:52111868:1 gene:ENSG00000269969 gene_biotype:lincRNA transcript_biotype:lincRNA	ensembl.GRCh37.72	TMEM67	+	91147	transmembrane protein 67
CUST_43320_PI429285431	ENST00000602538 havana:lincRNA chromosome:GRCh37:20:52108884:52111868:1 gene:ENSG00000269969 gene_biotype:lincRNA transcript_biotype:lincRNA	ensembl.GRCh37.72	TRIM5	-	85363	tripartite motif-containing 5
CUST_43320_PI429285431	ENST00000602538 havana:lincRNA chromosome:GRCh37:20:52108884:52111868:1 gene:ENSG00000269969 gene_biotype:lincRNA transcript_biotype:lincRNA	ensembl.GRCh37.72	TRIM61	-	391712	tripartite motif-containing 61
CUST_43320_PI429285431	ENST00000602538 havana:lincRNA chromosome:GRCh37:20:52108884:52111868:1 gene:ENSG00000269969 gene_biotype:lincRNA transcript_biotype:lincRNA	ensembl.GRCh37.72	USP4	-	7375	ubiquitin specific peptidase 4 (proto-oncogene) (EC:3.1.2.15)
CUST_43320_PI429285431	ENST00000602538 havana:lincRNA chromosome:GRCh37:20:52108884:52111868:1 gene:ENSG00000269969 gene_biotype:lincRNA transcript_biotype:lincRNA	ensembl.GRCh37.72	WDR27	-	253769	WD repeat domain 27
CUST_43320_PI429285431	ENST00000602538 havana:lincRNA chromosome:GRCh37:20:52108884:52111868:1 gene:ENSG00000269969 gene_biotype:lincRNA transcript_biotype:lincRNA	ensembl.GRCh37.72	ZMAT1	-	84460	zinc finger, matrin type 1
CUST_43320_PI429285431	ENST00000602538 havana:lincRNA chromosome:GRCh37:20:52108884:52111868:1 gene:ENSG00000269969 gene_biotype:lincRNA transcript_biotype:lincRNA	ensembl.GRCh37.72	ZNF283	+	284349	zinc finger protein 283
CUST_43320_PI429285431	ENST00000602538 havana:lincRNA chromosome:GRCh37:20:52108884:52111868:1 gene:ENSG00000269969 gene_biotype:lincRNA transcript_biotype:lincRNA	ensembl.GRCh37.72	ZNF410	+	57862	zinc finger protein 410
CUST_43320_PI429285431	ENST00000602538 havana:lincRNA chromosome:GRCh37:20:52108884:52111868:1 gene:ENSG00000269969 gene_biotype:lincRNA transcript_biotype:lincRNA	ensembl.GRCh37.72	ZNF573	-	126231	zinc finger protein 573
CUST_43320_PI429285431	ENST00000602538 havana:lincRNA chromosome:GRCh37:20:52108884:52111868:1 gene:ENSG00000269969 gene_biotype:lincRNA transcript_biotype:lincRNA	ensembl.GRCh37.72	ZNF700	+	90592	zinc finger protein 700
CUST_43264_PI429285431	ENST00000602575 havana:sense_intronic chromosome:GRCh37:8:10962201:10964214:-1 gene:ENSG00000269918 gene_biotype:sense_intronic transcript_biotype:sense_intronic	ensembl.GRCh37.72	ADAMTS2	-	9509	ADAM metallopeptidase with thrombospondin type 1 motif, 2 (EC:3.4.24.14)
CUST_43264_PI429285431	ENST00000602575 havana:sense_intronic chromosome:GRCh37:8:10962201:10964214:-1 gene:ENSG00000269918 gene_biotype:sense_intronic transcript_biotype:sense_intronic	ensembl.GRCh37.72	BIRC5	+	332	baculoviral IAP repeat-containing 5
CUST_43264_PI429285431	ENST00000602575 havana:sense_intronic chromosome:GRCh37:8:10962201:10964214:-1 gene:ENSG00000269918 gene_biotype:sense_intronic transcript_biotype:sense_intronic	ensembl.GRCh37.72	C8orf44	+	56260	chromosome 8 open reading frame 44
CUST_43264_PI429285431	ENST00000602575 havana:sense_intronic chromosome:GRCh37:8:10962201:10964214:-1 gene:ENSG00000269918 gene_biotype:sense_intronic transcript_biotype:sense_intronic	ensembl.GRCh37.72	CAGE1	-	285782	cancer antigen 1
CUST_43264_PI429285431	ENST00000602575 havana:sense_intronic chromosome:GRCh37:8:10962201:10964214:-1 gene:ENSG00000269918 gene_biotype:sense_intronic transcript_biotype:sense_intronic	ensembl.GRCh37.72	CYB561D1	+	284613	cytochrome b-561 domain containing 1
CUST_43264_PI429285431	ENST00000602575 havana:sense_intronic chromosome:GRCh37:8:10962201:10964214:-1 gene:ENSG00000269918 gene_biotype:sense_intronic transcript_biotype:sense_intronic	ensembl.GRCh37.72	FBLIM1	+	54751	filamin binding LIM protein 1
CUST_43264_PI429285431	ENST00000602575 havana:sense_intronic chromosome:GRCh37:8:10962201:10964214:-1 gene:ENSG00000269918 gene_biotype:sense_intronic transcript_biotype:sense_intronic	ensembl.GRCh37.72	ISY1	-	57461	ISY1 splicing factor homolog (S. cerevisiae)
CUST_43264_PI429285431	ENST00000602575 havana:sense_intronic chromosome:GRCh37:8:10962201:10964214:-1 gene:ENSG00000269918 gene_biotype:sense_intronic transcript_biotype:sense_intronic	ensembl.GRCh37.72	JAM2	+	58494	junctional adhesion molecule 2
CUST_43264_PI429285431	ENST00000602575 havana:sense_intronic chromosome:GRCh37:8:10962201:10964214:-1 gene:ENSG00000269918 gene_biotype:sense_intronic transcript_biotype:sense_intronic	ensembl.GRCh37.72	NANOGNB	+
CUST_43264_PI429285431	ENST00000602575 havana:sense_intronic chromosome:GRCh37:8:10962201:10964214:-1 gene:ENSG00000269918 gene_biotype:sense_intronic transcript_biotype:sense_intronic	ensembl.GRCh37.72	PKP2	-	5318	plakophilin 2
CUST_43264_PI429285431	ENST00000602575 havana:sense_intronic chromosome:GRCh37:8:10962201:10964214:-1 gene:ENSG00000269918 gene_biotype:sense_intronic transcript_biotype:sense_intronic	ensembl.GRCh37.72	RGS3	+	5998	regulator of G-protein signaling 3
CUST_43264_PI429285431	ENST00000602575 havana:sense_intronic chromosome:GRCh37:8:10962201:10964214:-1 gene:ENSG00000269918 gene_biotype:sense_intronic transcript_biotype:sense_intronic	ensembl.GRCh37.72	SEPP1	-	6414	selenoprotein P, plasma, 1
CUST_43264_PI429285431	ENST00000602575 havana:sense_intronic chromosome:GRCh37:8:10962201:10964214:-1 gene:ENSG00000269918 gene_biotype:sense_intronic transcript_biotype:sense_intronic	ensembl.GRCh37.72	TSFM	+	10102	Ts translation elongation factor, mitochondrial
CUST_43264_PI429285431	ENST00000602575 havana:sense_intronic chromosome:GRCh37:8:10962201:10964214:-1 gene:ENSG00000269918 gene_biotype:sense_intronic transcript_biotype:sense_intronic	ensembl.GRCh37.72	YIF1B	-	90522	Yip1 interacting factor homolog B (S. cerevisiae)
CUST_43264_PI429285431	ENST00000602575 havana:sense_intronic chromosome:GRCh37:8:10962201:10964214:-1 gene:ENSG00000269918 gene_biotype:sense_intronic transcript_biotype:sense_intronic	ensembl.GRCh37.72	ZNF429	+	353088	zinc finger protein 429
CUST_43264_PI429285431	ENST00000602575 havana:sense_intronic chromosome:GRCh37:8:10962201:10964214:-1 gene:ENSG00000269918 gene_biotype:sense_intronic transcript_biotype:sense_intronic	ensembl.GRCh37.72	ZNF714	+	148206	zinc finger protein 714
CUST_43260_PI429285431	ENST00000602663 havana:sense_intronic chromosome:GRCh37:15:30780166:30782516:1 gene:ENSG00000270055 gene_biotype:sense_intronic transcript_biotype:sense_intronic	ensembl.GRCh37.72	BIRC5	+	332	baculoviral IAP repeat-containing 5
CUST_43260_PI429285431	ENST00000602663 havana:sense_intronic chromosome:GRCh37:15:30780166:30782516:1 gene:ENSG00000270055 gene_biotype:sense_intronic transcript_biotype:sense_intronic	ensembl.GRCh37.72	CAGE1	-	285782	cancer antigen 1
CUST_43260_PI429285431	ENST00000602663 havana:sense_intronic chromosome:GRCh37:15:30780166:30782516:1 gene:ENSG00000270055 gene_biotype:sense_intronic transcript_biotype:sense_intronic	ensembl.GRCh37.72	FBLIM1	+	54751	filamin binding LIM protein 1
CUST_43260_PI429285431	ENST00000602663 havana:sense_intronic chromosome:GRCh37:15:30780166:30782516:1 gene:ENSG00000270055 gene_biotype:sense_intronic transcript_biotype:sense_intronic	ensembl.GRCh37.72	ISY1	-	57461	ISY1 splicing factor homolog (S. cerevisiae)
CUST_43260_PI429285431	ENST00000602663 havana:sense_intronic chromosome:GRCh37:15:30780166:30782516:1 gene:ENSG00000270055 gene_biotype:sense_intronic transcript_biotype:sense_intronic	ensembl.GRCh37.72	JAM2	+	58494	junctional adhesion molecule 2
CUST_43260_PI429285431	ENST00000602663 havana:sense_intronic chromosome:GRCh37:15:30780166:30782516:1 gene:ENSG00000270055 gene_biotype:sense_intronic transcript_biotype:sense_intronic	ensembl.GRCh37.72	NANOGNB	+
CUST_43260_PI429285431	ENST00000602663 havana:sense_intronic chromosome:GRCh37:15:30780166:30782516:1 gene:ENSG00000270055 gene_biotype:sense_intronic transcript_biotype:sense_intronic	ensembl.GRCh37.72	PKP2	-	5318	plakophilin 2
CUST_43260_PI429285431	ENST00000602663 havana:sense_intronic chromosome:GRCh37:15:30780166:30782516:1 gene:ENSG00000270055 gene_biotype:sense_intronic transcript_biotype:sense_intronic	ensembl.GRCh37.72	RGS3	+	5998	regulator of G-protein signaling 3
CUST_43260_PI429285431	ENST00000602663 havana:sense_intronic chromosome:GRCh37:15:30780166:30782516:1 gene:ENSG00000270055 gene_biotype:sense_intronic transcript_biotype:sense_intronic	ensembl.GRCh37.72	ST6GAL2	-	84620	ST6 beta-galactosamide alpha-2,6-sialyltranferase 2 (EC:2.4.99.1)
CUST_43260_PI429285431	ENST00000602663 havana:sense_intronic chromosome:GRCh37:15:30780166:30782516:1 gene:ENSG00000270055 gene_biotype:sense_intronic transcript_biotype:sense_intronic	ensembl.GRCh37.72	TCF4	-	6925	transcription factor 4
CUST_43260_PI429285431	ENST00000602663 havana:sense_intronic chromosome:GRCh37:15:30780166:30782516:1 gene:ENSG00000270055 gene_biotype:sense_intronic transcript_biotype:sense_intronic	ensembl.GRCh37.72	ZNF429	+	353088	zinc finger protein 429
CUST_43260_PI429285431	ENST00000602663 havana:sense_intronic chromosome:GRCh37:15:30780166:30782516:1 gene:ENSG00000270055 gene_biotype:sense_intronic transcript_biotype:sense_intronic	ensembl.GRCh37.72	ZNF829	-	374899	zinc finger protein 829
CUST_43260_PI429285431	ENST00000602663 havana:sense_intronic chromosome:GRCh37:15:30780166:30782516:1 gene:ENSG00000270055 gene_biotype:sense_intronic transcript_biotype:sense_intronic	ensembl.GRCh37.72	ZNF91	-	7644	zinc finger protein 91
CUST_43220_PI429285431	ENST00000602718 havana:sense_intronic chromosome:GRCh37:22:42485634:42486032:-1 gene:ENSG00000270083 gene_biotype:sense_intronic transcript_biotype:sense_intronic	ensembl.GRCh37.72	FBLIM1	+	54751	filamin binding LIM protein 1
CUST_43220_PI429285431	ENST00000602718 havana:sense_intronic chromosome:GRCh37:22:42485634:42486032:-1 gene:ENSG00000270083 gene_biotype:sense_intronic transcript_biotype:sense_intronic	ensembl.GRCh37.72	NANOGNB	+
CUST_43220_PI429285431	ENST00000602718 havana:sense_intronic chromosome:GRCh37:22:42485634:42486032:-1 gene:ENSG00000270083 gene_biotype:sense_intronic transcript_biotype:sense_intronic	ensembl.GRCh37.72	PKP2	-	5318	plakophilin 2
CUST_43220_PI429285431	ENST00000602718 havana:sense_intronic chromosome:GRCh37:22:42485634:42486032:-1 gene:ENSG00000270083 gene_biotype:sense_intronic transcript_biotype:sense_intronic	ensembl.GRCh37.72	RGS3	+	5998	regulator of G-protein signaling 3
CUST_43220_PI429285431	ENST00000602718 havana:sense_intronic chromosome:GRCh37:22:42485634:42486032:-1 gene:ENSG00000270083 gene_biotype:sense_intronic transcript_biotype:sense_intronic	ensembl.GRCh37.72	ZNF429	+	353088	zinc finger protein 429
CUST_43220_PI429285431	ENST00000602718 havana:sense_intronic chromosome:GRCh37:22:42485634:42486032:-1 gene:ENSG00000270083 gene_biotype:sense_intronic transcript_biotype:sense_intronic	ensembl.GRCh37.72	ZNF829	-	374899	zinc finger protein 829
CUST_43220_PI429285431	ENST00000602718 havana:sense_intronic chromosome:GRCh37:22:42485634:42486032:-1 gene:ENSG00000270083 gene_biotype:sense_intronic transcript_biotype:sense_intronic	ensembl.GRCh37.72	ZNF91	-	7644	zinc finger protein 91
CUST_43229_PI429285431	ENST00000602844 havana:sense_intronic chromosome:GRCh37:16:67772491:67773825:-1 gene:ENSG00000270165 gene_biotype:sense_intronic transcript_biotype:sense_intronic	ensembl.GRCh37.72	ADRA1A	-	148	adrenergic, alpha-1A-, receptor
CUST_43229_PI429285431	ENST00000602844 havana:sense_intronic chromosome:GRCh37:16:67772491:67773825:-1 gene:ENSG00000270165 gene_biotype:sense_intronic transcript_biotype:sense_intronic	ensembl.GRCh37.72	AMBRA1	-	55626	autophagy/beclin-1 regulator 1
CUST_43229_PI429285431	ENST00000602844 havana:sense_intronic chromosome:GRCh37:16:67772491:67773825:-1 gene:ENSG00000270165 gene_biotype:sense_intronic transcript_biotype:sense_intronic	ensembl.GRCh37.72	BTG3	-	10950	BTG family, member 3
CUST_43229_PI429285431	ENST00000602844 havana:sense_intronic chromosome:GRCh37:16:67772491:67773825:-1 gene:ENSG00000270165 gene_biotype:sense_intronic transcript_biotype:sense_intronic	ensembl.GRCh37.72	C15orf40	-	123207	chromosome 15 open reading frame 40
CUST_43229_PI429285431	ENST00000602844 havana:sense_intronic chromosome:GRCh37:16:67772491:67773825:-1 gene:ENSG00000270165 gene_biotype:sense_intronic transcript_biotype:sense_intronic	ensembl.GRCh37.72	C16orf89	-	146556	chromosome 16 open reading frame 89
CUST_43229_PI429285431	ENST00000602844 havana:sense_intronic chromosome:GRCh37:16:67772491:67773825:-1 gene:ENSG00000270165 gene_biotype:sense_intronic transcript_biotype:sense_intronic	ensembl.GRCh37.72	CNGA1	-	1259	cyclic nucleotide gated channel alpha 1
CUST_43229_PI429285431	ENST00000602844 havana:sense_intronic chromosome:GRCh37:16:67772491:67773825:-1 gene:ENSG00000270165 gene_biotype:sense_intronic transcript_biotype:sense_intronic	ensembl.GRCh37.72	CSF2RA	+	1438	colony stimulating factor 2 receptor, alpha, low-affinity (granulocyte-macrophage)
CUST_43229_PI429285431	ENST00000602844 havana:sense_intronic chromosome:GRCh37:16:67772491:67773825:-1 gene:ENSG00000270165 gene_biotype:sense_intronic transcript_biotype:sense_intronic	ensembl.GRCh37.72	DISC1	+	27185	disrupted in schizophrenia 1
CUST_43229_PI429285431	ENST00000602844 havana:sense_intronic chromosome:GRCh37:16:67772491:67773825:-1 gene:ENSG00000270165 gene_biotype:sense_intronic transcript_biotype:sense_intronic	ensembl.GRCh37.72	FAM122C	+	159091	family with sequence similarity 122C
CUST_43229_PI429285431	ENST00000602844 havana:sense_intronic chromosome:GRCh37:16:67772491:67773825:-1 gene:ENSG00000270165 gene_biotype:sense_intronic transcript_biotype:sense_intronic	ensembl.GRCh37.72	LOC100506688	-
CUST_43229_PI429285431	ENST00000602844 havana:sense_intronic chromosome:GRCh37:16:67772491:67773825:-1 gene:ENSG00000270165 gene_biotype:sense_intronic transcript_biotype:sense_intronic	ensembl.GRCh37.72	LOC100507462	-
CUST_43229_PI429285431	ENST00000602844 havana:sense_intronic chromosome:GRCh37:16:67772491:67773825:-1 gene:ENSG00000270165 gene_biotype:sense_intronic transcript_biotype:sense_intronic	ensembl.GRCh37.72	LYRM4	-	57128	LYR motif containing 4
CUST_43229_PI429285431	ENST00000602844 havana:sense_intronic chromosome:GRCh37:16:67772491:67773825:-1 gene:ENSG00000270165 gene_biotype:sense_intronic transcript_biotype:sense_intronic	ensembl.GRCh37.72	MAP4K1	-	11184	mitogen-activated protein kinase kinase kinase kinase 1 (EC:2.7.11.1)
CUST_43229_PI429285431	ENST00000602844 havana:sense_intronic chromosome:GRCh37:16:67772491:67773825:-1 gene:ENSG00000270165 gene_biotype:sense_intronic transcript_biotype:sense_intronic	ensembl.GRCh37.72	MRPL10	-	124995	mitochondrial ribosomal protein L10
CUST_43229_PI429285431	ENST00000602844 havana:sense_intronic chromosome:GRCh37:16:67772491:67773825:-1 gene:ENSG00000270165 gene_biotype:sense_intronic transcript_biotype:sense_intronic	ensembl.GRCh37.72	MYL10	-	93408	myosin, light chain 10, regulatory
CUST_43229_PI429285431	ENST00000602844 havana:sense_intronic chromosome:GRCh37:16:67772491:67773825:-1 gene:ENSG00000270165 gene_biotype:sense_intronic transcript_biotype:sense_intronic	ensembl.GRCh37.72	NEK4	-	6787	NIMA (never in mitosis gene a)-related kinase 4 (EC:2.7.11.1)
CUST_43229_PI429285431	ENST00000602844 havana:sense_intronic chromosome:GRCh37:16:67772491:67773825:-1 gene:ENSG00000270165 gene_biotype:sense_intronic transcript_biotype:sense_intronic	ensembl.GRCh37.72	NEK5	-	341676	NIMA (never in mitosis gene a)-related kinase 5 (EC:2.7.11.1)
CUST_43229_PI429285431	ENST00000602844 havana:sense_intronic chromosome:GRCh37:16:67772491:67773825:-1 gene:ENSG00000270165 gene_biotype:sense_intronic transcript_biotype:sense_intronic	ensembl.GRCh37.72	NOP2	-	4839	NOP2 nucleolar protein homolog (yeast)
CUST_43229_PI429285431	ENST00000602844 havana:sense_intronic chromosome:GRCh37:16:67772491:67773825:-1 gene:ENSG00000270165 gene_biotype:sense_intronic transcript_biotype:sense_intronic	ensembl.GRCh37.72	PDLIM5	+	10611	PDZ and LIM domain 5
CUST_43229_PI429285431	ENST00000602844 havana:sense_intronic chromosome:GRCh37:16:67772491:67773825:-1 gene:ENSG00000270165 gene_biotype:sense_intronic transcript_biotype:sense_intronic	ensembl.GRCh37.72	PODXL	-	5420	podocalyxin-like
CUST_43229_PI429285431	ENST00000602844 havana:sense_intronic chromosome:GRCh37:16:67772491:67773825:-1 gene:ENSG00000270165 gene_biotype:sense_intronic transcript_biotype:sense_intronic	ensembl.GRCh37.72	PRR16	+	51334	proline rich 16
CUST_43229_PI429285431	ENST00000602844 havana:sense_intronic chromosome:GRCh37:16:67772491:67773825:-1 gene:ENSG00000270165 gene_biotype:sense_intronic transcript_biotype:sense_intronic	ensembl.GRCh37.72	RHBG	+	57127	Rh family, B glycoprotein (gene/pseudogene)
CUST_43229_PI429285431	ENST00000602844 havana:sense_intronic chromosome:GRCh37:16:67772491:67773825:-1 gene:ENSG00000270165 gene_biotype:sense_intronic transcript_biotype:sense_intronic	ensembl.GRCh37.72	RQCD1	+	9125	RCD1 required for cell differentiation1 homolog (S. pombe)
CUST_43229_PI429285431	ENST00000602844 havana:sense_intronic chromosome:GRCh37:16:67772491:67773825:-1 gene:ENSG00000270165 gene_biotype:sense_intronic transcript_biotype:sense_intronic	ensembl.GRCh37.72	SLC4A8	+	9498	solute carrier family 4, sodium bicarbonate cotransporter, member 8
CUST_43229_PI429285431	ENST00000602844 havana:sense_intronic chromosome:GRCh37:16:67772491:67773825:-1 gene:ENSG00000270165 gene_biotype:sense_intronic transcript_biotype:sense_intronic	ensembl.GRCh37.72	STAP2	-	55620	signal transducing adaptor family member 2
CUST_43229_PI429285431	ENST00000602844 havana:sense_intronic chromosome:GRCh37:16:67772491:67773825:-1 gene:ENSG00000270165 gene_biotype:sense_intronic transcript_biotype:sense_intronic	ensembl.GRCh37.72	TCEANC	+	170082	transcription elongation factor A (SII) N-terminal and central domain containing
CUST_43229_PI429285431	ENST00000602844 havana:sense_intronic chromosome:GRCh37:16:67772491:67773825:-1 gene:ENSG00000270165 gene_biotype:sense_intronic transcript_biotype:sense_intronic	ensembl.GRCh37.72	THEMIS	-	387357	thymocyte selection associated
CUST_43229_PI429285431	ENST00000602844 havana:sense_intronic chromosome:GRCh37:16:67772491:67773825:-1 gene:ENSG00000270165 gene_biotype:sense_intronic transcript_biotype:sense_intronic	ensembl.GRCh37.72	TRIM61	-	391712	tripartite motif-containing 61
CUST_43229_PI429285431	ENST00000602844 havana:sense_intronic chromosome:GRCh37:16:67772491:67773825:-1 gene:ENSG00000270165 gene_biotype:sense_intronic transcript_biotype:sense_intronic	ensembl.GRCh37.72	UGT2A1	-	10941	UDP glucuronosyltransferase 2 family, polypeptide A1 (EC:2.4.1.17)
CUST_43229_PI429285431	ENST00000602844 havana:sense_intronic chromosome:GRCh37:16:67772491:67773825:-1 gene:ENSG00000270165 gene_biotype:sense_intronic transcript_biotype:sense_intronic	ensembl.GRCh37.72	USP4	-	7375	ubiquitin specific peptidase 4 (proto-oncogene) (EC:3.1.2.15)
CUST_43229_PI429285431	ENST00000602844 havana:sense_intronic chromosome:GRCh37:16:67772491:67773825:-1 gene:ENSG00000270165 gene_biotype:sense_intronic transcript_biotype:sense_intronic	ensembl.GRCh37.72	WDR27	-	253769	WD repeat domain 27
CUST_43229_PI429285431	ENST00000602844 havana:sense_intronic chromosome:GRCh37:16:67772491:67773825:-1 gene:ENSG00000270165 gene_biotype:sense_intronic transcript_biotype:sense_intronic	ensembl.GRCh37.72	ZMAT1	-	84460	zinc finger, matrin type 1
CUST_43229_PI429285431	ENST00000602844 havana:sense_intronic chromosome:GRCh37:16:67772491:67773825:-1 gene:ENSG00000270165 gene_biotype:sense_intronic transcript_biotype:sense_intronic	ensembl.GRCh37.72	ZNF283	+	284349	zinc finger protein 283
CUST_43229_PI429285431	ENST00000602844 havana:sense_intronic chromosome:GRCh37:16:67772491:67773825:-1 gene:ENSG00000270165 gene_biotype:sense_intronic transcript_biotype:sense_intronic	ensembl.GRCh37.72	ZNF410	+	57862	zinc finger protein 410
CUST_43229_PI429285431	ENST00000602844 havana:sense_intronic chromosome:GRCh37:16:67772491:67773825:-1 gene:ENSG00000270165 gene_biotype:sense_intronic transcript_biotype:sense_intronic	ensembl.GRCh37.72	ZNF493	+	284443	zinc finger protein 493
CUST_43229_PI429285431	ENST00000602844 havana:sense_intronic chromosome:GRCh37:16:67772491:67773825:-1 gene:ENSG00000270165 gene_biotype:sense_intronic transcript_biotype:sense_intronic	ensembl.GRCh37.72	ZNF573	-	126231	zinc finger protein 573
CUST_43229_PI429285431	ENST00000602844 havana:sense_intronic chromosome:GRCh37:16:67772491:67773825:-1 gene:ENSG00000270165 gene_biotype:sense_intronic transcript_biotype:sense_intronic	ensembl.GRCh37.72	ZNF700	+	90592	zinc finger protein 700
CUST_43193_PI429285431	ENST00000602881 havana:sense_intronic chromosome:GRCh37:13:51935701:51936371:-1 gene:ENSG00000269965 gene_biotype:sense_intronic transcript_biotype:sense_intronic	ensembl.GRCh37.72	SERPINE3	+	647174	serpin peptidase inhibitor, clade E (nexin, plasminogen activator inhibitor type 1), member 3
CUST_43262_PI429285431	ENST00000602886 havana:sense_intronic chromosome:GRCh37:15:31218717:31220610:1 gene:ENSG00000270015 gene_biotype:sense_intronic transcript_biotype:sense_intronic	ensembl.GRCh37.72	ADARB1	+	104	adenosine deaminase, RNA-specific, B1 (RED1 homolog rat)
CUST_43262_PI429285431	ENST00000602886 havana:sense_intronic chromosome:GRCh37:15:31218717:31220610:1 gene:ENSG00000270015 gene_biotype:sense_intronic transcript_biotype:sense_intronic	ensembl.GRCh37.72	C11orf88	+	399949	chromosome 11 open reading frame 88
CUST_43262_PI429285431	ENST00000602886 havana:sense_intronic chromosome:GRCh37:15:31218717:31220610:1 gene:ENSG00000270015 gene_biotype:sense_intronic transcript_biotype:sense_intronic	ensembl.GRCh37.72	C14orf178	+	283579	chromosome 14 open reading frame 178
CUST_43262_PI429285431	ENST00000602886 havana:sense_intronic chromosome:GRCh37:15:31218717:31220610:1 gene:ENSG00000270015 gene_biotype:sense_intronic transcript_biotype:sense_intronic	ensembl.GRCh37.72	HIF3A	+	64344	hypoxia inducible factor 3, alpha subunit
CUST_43262_PI429285431	ENST00000602886 havana:sense_intronic chromosome:GRCh37:15:31218717:31220610:1 gene:ENSG00000270015 gene_biotype:sense_intronic transcript_biotype:sense_intronic	ensembl.GRCh37.72	NPC1L1	-	29881	NPC1 (Niemann-Pick disease, type C1, gene)-like 1
CUST_43262_PI429285431	ENST00000602886 havana:sense_intronic chromosome:GRCh37:15:31218717:31220610:1 gene:ENSG00000270015 gene_biotype:sense_intronic transcript_biotype:sense_intronic	ensembl.GRCh37.72	RHBG	+	57127	Rh family, B glycoprotein (gene/pseudogene)
CUST_43262_PI429285431	ENST00000602886 havana:sense_intronic chromosome:GRCh37:15:31218717:31220610:1 gene:ENSG00000270015 gene_biotype:sense_intronic transcript_biotype:sense_intronic	ensembl.GRCh37.72	RPP30	+	10556	ribonuclease P/MRP 30kDa subunit (EC:3.1.26.5)
CUST_43262_PI429285431	ENST00000602886 havana:sense_intronic chromosome:GRCh37:15:31218717:31220610:1 gene:ENSG00000270015 gene_biotype:sense_intronic transcript_biotype:sense_intronic	ensembl.GRCh37.72	ZNF195	-	7748	zinc finger protein 195
CUST_43262_PI429285431	ENST00000602886 havana:sense_intronic chromosome:GRCh37:15:31218717:31220610:1 gene:ENSG00000270015 gene_biotype:sense_intronic transcript_biotype:sense_intronic	ensembl.GRCh37.72	ZNF701	+	55762	zinc finger protein 701
CUST_43293_PI429285431	ENST00000603037 havana:sense_intronic chromosome:GRCh37:X:73420064:73461983:-1 gene:ENSG00000271430 gene_biotype:sense_intronic transcript_biotype:sense_intronic	ensembl.GRCh37.72	BIRC5	+	332	baculoviral IAP repeat-containing 5
CUST_43293_PI429285431	ENST00000603037 havana:sense_intronic chromosome:GRCh37:X:73420064:73461983:-1 gene:ENSG00000271430 gene_biotype:sense_intronic transcript_biotype:sense_intronic	ensembl.GRCh37.72	C8orf44	+	56260	chromosome 8 open reading frame 44
CUST_43293_PI429285431	ENST00000603037 havana:sense_intronic chromosome:GRCh37:X:73420064:73461983:-1 gene:ENSG00000271430 gene_biotype:sense_intronic transcript_biotype:sense_intronic	ensembl.GRCh37.72	CAGE1	-	285782	cancer antigen 1
CUST_43293_PI429285431	ENST00000603037 havana:sense_intronic chromosome:GRCh37:X:73420064:73461983:-1 gene:ENSG00000271430 gene_biotype:sense_intronic transcript_biotype:sense_intronic	ensembl.GRCh37.72	CYB561D1	+	284613	cytochrome b-561 domain containing 1
CUST_43293_PI429285431	ENST00000603037 havana:sense_intronic chromosome:GRCh37:X:73420064:73461983:-1 gene:ENSG00000271430 gene_biotype:sense_intronic transcript_biotype:sense_intronic	ensembl.GRCh37.72	FBLIM1	+	54751	filamin binding LIM protein 1
CUST_43293_PI429285431	ENST00000603037 havana:sense_intronic chromosome:GRCh37:X:73420064:73461983:-1 gene:ENSG00000271430 gene_biotype:sense_intronic transcript_biotype:sense_intronic	ensembl.GRCh37.72	ISY1	-	57461	ISY1 splicing factor homolog (S. cerevisiae)
CUST_43293_PI429285431	ENST00000603037 havana:sense_intronic chromosome:GRCh37:X:73420064:73461983:-1 gene:ENSG00000271430 gene_biotype:sense_intronic transcript_biotype:sense_intronic	ensembl.GRCh37.72	JAM2	+	58494	junctional adhesion molecule 2
CUST_43293_PI429285431	ENST00000603037 havana:sense_intronic chromosome:GRCh37:X:73420064:73461983:-1 gene:ENSG00000271430 gene_biotype:sense_intronic transcript_biotype:sense_intronic	ensembl.GRCh37.72	NANOGNB	+
CUST_43293_PI429285431	ENST00000603037 havana:sense_intronic chromosome:GRCh37:X:73420064:73461983:-1 gene:ENSG00000271430 gene_biotype:sense_intronic transcript_biotype:sense_intronic	ensembl.GRCh37.72	PKP2	-	5318	plakophilin 2
CUST_43293_PI429285431	ENST00000603037 havana:sense_intronic chromosome:GRCh37:X:73420064:73461983:-1 gene:ENSG00000271430 gene_biotype:sense_intronic transcript_biotype:sense_intronic	ensembl.GRCh37.72	SEPP1	-	6414	selenoprotein P, plasma, 1
CUST_43293_PI429285431	ENST00000603037 havana:sense_intronic chromosome:GRCh37:X:73420064:73461983:-1 gene:ENSG00000271430 gene_biotype:sense_intronic transcript_biotype:sense_intronic	ensembl.GRCh37.72	TSFM	+	10102	Ts translation elongation factor, mitochondrial
CUST_43293_PI429285431	ENST00000603037 havana:sense_intronic chromosome:GRCh37:X:73420064:73461983:-1 gene:ENSG00000271430 gene_biotype:sense_intronic transcript_biotype:sense_intronic	ensembl.GRCh37.72	ZNF429	+	353088	zinc finger protein 429
CUST_43293_PI429285431	ENST00000603037 havana:sense_intronic chromosome:GRCh37:X:73420064:73461983:-1 gene:ENSG00000271430 gene_biotype:sense_intronic transcript_biotype:sense_intronic	ensembl.GRCh37.72	ZNF829	-	374899	zinc finger protein 829
CUST_43304_PI429285431	ENST00000603360 havana:sense_overlapping chromosome:GRCh37:X:73177894:73189320:-1 gene:ENSG00000271199 gene_biotype:sense_overlapping transcript_biotype:sense_overlapping	ensembl.GRCh37.72	ADAMTS2	-	9509	ADAM metallopeptidase with thrombospondin type 1 motif, 2 (EC:3.4.24.14)
CUST_43304_PI429285431	ENST00000603360 havana:sense_overlapping chromosome:GRCh37:X:73177894:73189320:-1 gene:ENSG00000271199 gene_biotype:sense_overlapping transcript_biotype:sense_overlapping	ensembl.GRCh37.72	BIRC5	+	332	baculoviral IAP repeat-containing 5
CUST_43304_PI429285431	ENST00000603360 havana:sense_overlapping chromosome:GRCh37:X:73177894:73189320:-1 gene:ENSG00000271199 gene_biotype:sense_overlapping transcript_biotype:sense_overlapping	ensembl.GRCh37.72	C8orf44	+	56260	chromosome 8 open reading frame 44
CUST_43304_PI429285431	ENST00000603360 havana:sense_overlapping chromosome:GRCh37:X:73177894:73189320:-1 gene:ENSG00000271199 gene_biotype:sense_overlapping transcript_biotype:sense_overlapping	ensembl.GRCh37.72	CAGE1	-	285782	cancer antigen 1
CUST_43304_PI429285431	ENST00000603360 havana:sense_overlapping chromosome:GRCh37:X:73177894:73189320:-1 gene:ENSG00000271199 gene_biotype:sense_overlapping transcript_biotype:sense_overlapping	ensembl.GRCh37.72	CC2D2A	+	57545	coiled-coil and C2 domain containing 2A
CUST_43304_PI429285431	ENST00000603360 havana:sense_overlapping chromosome:GRCh37:X:73177894:73189320:-1 gene:ENSG00000271199 gene_biotype:sense_overlapping transcript_biotype:sense_overlapping	ensembl.GRCh37.72	FBLIM1	+	54751	filamin binding LIM protein 1
CUST_43304_PI429285431	ENST00000603360 havana:sense_overlapping chromosome:GRCh37:X:73177894:73189320:-1 gene:ENSG00000271199 gene_biotype:sense_overlapping transcript_biotype:sense_overlapping	ensembl.GRCh37.72	ISY1	-	57461	ISY1 splicing factor homolog (S. cerevisiae)
CUST_43304_PI429285431	ENST00000603360 havana:sense_overlapping chromosome:GRCh37:X:73177894:73189320:-1 gene:ENSG00000271199 gene_biotype:sense_overlapping transcript_biotype:sense_overlapping	ensembl.GRCh37.72	JAM2	+	58494	junctional adhesion molecule 2
CUST_43304_PI429285431	ENST00000603360 havana:sense_overlapping chromosome:GRCh37:X:73177894:73189320:-1 gene:ENSG00000271199 gene_biotype:sense_overlapping transcript_biotype:sense_overlapping	ensembl.GRCh37.72	PKP2	-	5318	plakophilin 2
CUST_43304_PI429285431	ENST00000603360 havana:sense_overlapping chromosome:GRCh37:X:73177894:73189320:-1 gene:ENSG00000271199 gene_biotype:sense_overlapping transcript_biotype:sense_overlapping	ensembl.GRCh37.72	SEPP1	-	6414	selenoprotein P, plasma, 1
CUST_43304_PI429285431	ENST00000603360 havana:sense_overlapping chromosome:GRCh37:X:73177894:73189320:-1 gene:ENSG00000271199 gene_biotype:sense_overlapping transcript_biotype:sense_overlapping	ensembl.GRCh37.72	TCF4	-	6925	transcription factor 4
CUST_43304_PI429285431	ENST00000603360 havana:sense_overlapping chromosome:GRCh37:X:73177894:73189320:-1 gene:ENSG00000271199 gene_biotype:sense_overlapping transcript_biotype:sense_overlapping	ensembl.GRCh37.72	TSFM	+	10102	Ts translation elongation factor, mitochondrial
CUST_43304_PI429285431	ENST00000603360 havana:sense_overlapping chromosome:GRCh37:X:73177894:73189320:-1 gene:ENSG00000271199 gene_biotype:sense_overlapping transcript_biotype:sense_overlapping	ensembl.GRCh37.72	TTF1	-	7270	transcription termination factor, RNA polymerase I
CUST_43292_PI429285431	ENST00000603952 havana:sense_intronic chromosome:GRCh37:X:73229224:73231303:-1 gene:ENSG00000270223 gene_biotype:sense_intronic transcript_biotype:sense_intronic	ensembl.GRCh37.72	STAP2	-	55620	signal transducing adaptor family member 2
CUST_43153_PI429285431	ENST00000604219 havana:sense_intronic chromosome:GRCh37:2:75897115:75897580:1 gene:ENSG00000271452 gene_biotype:sense_intronic transcript_biotype:sense_intronic	ensembl.GRCh37.72	GCFC2	-
CUST_45563_PI429285431	"gi|104294875|ref|NR_003086.1| Homo sapiens hydroxysteroid (17-beta) dehydrogenase 7 pseudogene 2 (HSD17B7P2), non-coding RNA"	ncbi	CCNJL	-	79616	cyclin J-like
CUST_45563_PI429285431	"gi|104294875|ref|NR_003086.1| Homo sapiens hydroxysteroid (17-beta) dehydrogenase 7 pseudogene 2 (HSD17B7P2), non-coding RNA"	ncbi	CSF2RA	+	1438	colony stimulating factor 2 receptor, alpha, low-affinity (granulocyte-macrophage)
CUST_45563_PI429285431	"gi|104294875|ref|NR_003086.1| Homo sapiens hydroxysteroid (17-beta) dehydrogenase 7 pseudogene 2 (HSD17B7P2), non-coding RNA"	ncbi	GDPD2	+	54857	glycerophosphodiester phosphodiesterase domain containing 2 (EC:3.1.4.43)
CUST_45563_PI429285431	"gi|104294875|ref|NR_003086.1| Homo sapiens hydroxysteroid (17-beta) dehydrogenase 7 pseudogene 2 (HSD17B7P2), non-coding RNA"	ncbi	MYL10	-	93408	myosin, light chain 10, regulatory
CUST_45563_PI429285431	"gi|104294875|ref|NR_003086.1| Homo sapiens hydroxysteroid (17-beta) dehydrogenase 7 pseudogene 2 (HSD17B7P2), non-coding RNA"	ncbi	NEK5	-	341676	NIMA (never in mitosis gene a)-related kinase 5 (EC:2.7.11.1)
CUST_45563_PI429285431	"gi|104294875|ref|NR_003086.1| Homo sapiens hydroxysteroid (17-beta) dehydrogenase 7 pseudogene 2 (HSD17B7P2), non-coding RNA"	ncbi	NPC1L1	-	29881	NPC1 (Niemann-Pick disease, type C1, gene)-like 1
CUST_45563_PI429285431	"gi|104294875|ref|NR_003086.1| Homo sapiens hydroxysteroid (17-beta) dehydrogenase 7 pseudogene 2 (HSD17B7P2), non-coding RNA"	ncbi	RHBG	+	57127	Rh family, B glycoprotein (gene/pseudogene)
CUST_45563_PI429285431	"gi|104294875|ref|NR_003086.1| Homo sapiens hydroxysteroid (17-beta) dehydrogenase 7 pseudogene 2 (HSD17B7P2), non-coding RNA"	ncbi	RPP30	+	10556	ribonuclease P/MRP 30kDa subunit (EC:3.1.26.5)
CUST_45563_PI429285431	"gi|104294875|ref|NR_003086.1| Homo sapiens hydroxysteroid (17-beta) dehydrogenase 7 pseudogene 2 (HSD17B7P2), non-coding RNA"	ncbi	RTBDN	-	83546	retbindin
CUST_45563_PI429285431	"gi|104294875|ref|NR_003086.1| Homo sapiens hydroxysteroid (17-beta) dehydrogenase 7 pseudogene 2 (HSD17B7P2), non-coding RNA"	ncbi	SGCE	-	8910	sarcoglycan, epsilon
CUST_47351_PI429285431	"gi|108773779|ref|NR_003087.1| Homo sapiens ATP-binding cassette, sub-family C (CFTR/MRP), member 13, pseudogene (ABCC13), transcript variant A, non-coding RNA"	ncbi	ADRA1A	-	148	adrenergic, alpha-1A-, receptor
CUST_47351_PI429285431	"gi|108773779|ref|NR_003087.1| Homo sapiens ATP-binding cassette, sub-family C (CFTR/MRP), member 13, pseudogene (ABCC13), transcript variant A, non-coding RNA"	ncbi	CHID1	-	66005	chitinase domain containing 1
CUST_47351_PI429285431	"gi|108773779|ref|NR_003087.1| Homo sapiens ATP-binding cassette, sub-family C (CFTR/MRP), member 13, pseudogene (ABCC13), transcript variant A, non-coding RNA"	ncbi	CSF2RA	+	1438	colony stimulating factor 2 receptor, alpha, low-affinity (granulocyte-macrophage)
CUST_47351_PI429285431	"gi|108773779|ref|NR_003087.1| Homo sapiens ATP-binding cassette, sub-family C (CFTR/MRP), member 13, pseudogene (ABCC13), transcript variant A, non-coding RNA"	ncbi	FAM76A	+	199870	family with sequence similarity 76, member A
CUST_47351_PI429285431	"gi|108773779|ref|NR_003087.1| Homo sapiens ATP-binding cassette, sub-family C (CFTR/MRP), member 13, pseudogene (ABCC13), transcript variant A, non-coding RNA"	ncbi	IL12RB1	-	3594	interleukin 12 receptor, beta 1
CUST_47351_PI429285431	"gi|108773779|ref|NR_003087.1| Homo sapiens ATP-binding cassette, sub-family C (CFTR/MRP), member 13, pseudogene (ABCC13), transcript variant A, non-coding RNA"	ncbi	KCNRG	+	283518	potassium channel regulator
CUST_47351_PI429285431	"gi|108773779|ref|NR_003087.1| Homo sapiens ATP-binding cassette, sub-family C (CFTR/MRP), member 13, pseudogene (ABCC13), transcript variant A, non-coding RNA"	ncbi	MAD2L1BP	+	9587	MAD2L1 binding protein
CUST_47351_PI429285431	"gi|108773779|ref|NR_003087.1| Homo sapiens ATP-binding cassette, sub-family C (CFTR/MRP), member 13, pseudogene (ABCC13), transcript variant A, non-coding RNA"	ncbi	MAP4K1	-	11184	mitogen-activated protein kinase kinase kinase kinase 1 (EC:2.7.11.1)
CUST_47351_PI429285431	"gi|108773779|ref|NR_003087.1| Homo sapiens ATP-binding cassette, sub-family C (CFTR/MRP), member 13, pseudogene (ABCC13), transcript variant A, non-coding RNA"	ncbi	MRPL10	-	124995	mitochondrial ribosomal protein L10
CUST_47351_PI429285431	"gi|108773779|ref|NR_003087.1| Homo sapiens ATP-binding cassette, sub-family C (CFTR/MRP), member 13, pseudogene (ABCC13), transcript variant A, non-coding RNA"	ncbi	MYL10	-	93408	myosin, light chain 10, regulatory
CUST_47351_PI429285431	"gi|108773779|ref|NR_003087.1| Homo sapiens ATP-binding cassette, sub-family C (CFTR/MRP), member 13, pseudogene (ABCC13), transcript variant A, non-coding RNA"	ncbi	NEK5	-	341676	NIMA (never in mitosis gene a)-related kinase 5 (EC:2.7.11.1)
CUST_47351_PI429285431	"gi|108773779|ref|NR_003087.1| Homo sapiens ATP-binding cassette, sub-family C (CFTR/MRP), member 13, pseudogene (ABCC13), transcript variant A, non-coding RNA"	ncbi	PRR16	+	51334	proline rich 16
CUST_47351_PI429285431	"gi|108773779|ref|NR_003087.1| Homo sapiens ATP-binding cassette, sub-family C (CFTR/MRP), member 13, pseudogene (ABCC13), transcript variant A, non-coding RNA"	ncbi	RQCD1	+	9125	RCD1 required for cell differentiation1 homolog (S. pombe)
CUST_47351_PI429285431	"gi|108773779|ref|NR_003087.1| Homo sapiens ATP-binding cassette, sub-family C (CFTR/MRP), member 13, pseudogene (ABCC13), transcript variant A, non-coding RNA"	ncbi	TMEM67	+	91147	transmembrane protein 67
CUST_47351_PI429285431	"gi|108773779|ref|NR_003087.1| Homo sapiens ATP-binding cassette, sub-family C (CFTR/MRP), member 13, pseudogene (ABCC13), transcript variant A, non-coding RNA"	ncbi	TRIM5	-	85363	tripartite motif-containing 5
CUST_47351_PI429285431	"gi|108773779|ref|NR_003087.1| Homo sapiens ATP-binding cassette, sub-family C (CFTR/MRP), member 13, pseudogene (ABCC13), transcript variant A, non-coding RNA"	ncbi	UBE2J2	-	118424	ubiquitin-conjugating enzyme E2, J2 (UBC6 homolog, yeast) (EC:6.3.2.19)
CUST_47351_PI429285431	"gi|108773779|ref|NR_003087.1| Homo sapiens ATP-binding cassette, sub-family C (CFTR/MRP), member 13, pseudogene (ABCC13), transcript variant A, non-coding RNA"	ncbi	ZNF410	+	57862	zinc finger protein 410
CUST_47351_PI429285431	"gi|108773779|ref|NR_003087.1| Homo sapiens ATP-binding cassette, sub-family C (CFTR/MRP), member 13, pseudogene (ABCC13), transcript variant A, non-coding RNA"	ncbi	ZNF701	+	55762	zinc finger protein 701
CUST_46485_PI429285431	"gi|110578651|ref|NR_003105.1| Homo sapiens Zwilch, kinetochore associated, homolog (Drosophila) (ZWILCH), transcript variant 2, non-coding RNA"	ncbi	LCTL	-	197021	lactase-like
CUST_46486_PI429285431	"gi|110578651|ref|NR_003105.1| Homo sapiens Zwilch, kinetochore associated, homolog (Drosophila) (ZWILCH), transcript variant 2, non-coding RNA"	ncbi	LCTL	-	197021	lactase-like
CUST_46836_PI429285431	"gi|111120332|ref|NR_003108.1| Homo sapiens neighbor of BRCA1 gene 2 (non-protein coding) (NBR2), non-coding RNA"	ncbi	AMBRA1	-	55626	autophagy/beclin-1 regulator 1
CUST_46836_PI429285431	"gi|111120332|ref|NR_003108.1| Homo sapiens neighbor of BRCA1 gene 2 (non-protein coding) (NBR2), non-coding RNA"	ncbi	DISC1	+	27185	disrupted in schizophrenia 1
CUST_46836_PI429285431	"gi|111120332|ref|NR_003108.1| Homo sapiens neighbor of BRCA1 gene 2 (non-protein coding) (NBR2), non-coding RNA"	ncbi	DUOXA1	-	90527	dual oxidase maturation factor 1
CUST_46836_PI429285431	"gi|111120332|ref|NR_003108.1| Homo sapiens neighbor of BRCA1 gene 2 (non-protein coding) (NBR2), non-coding RNA"	ncbi	LOC100144595	-
CUST_46836_PI429285431	"gi|111120332|ref|NR_003108.1| Homo sapiens neighbor of BRCA1 gene 2 (non-protein coding) (NBR2), non-coding RNA"	ncbi	PPIP5K1	-
CUST_46836_PI429285431	"gi|111120332|ref|NR_003108.1| Homo sapiens neighbor of BRCA1 gene 2 (non-protein coding) (NBR2), non-coding RNA"	ncbi	REL	+	5966	v-rel reticuloendotheliosis viral oncogene homolog (avian)
CUST_46836_PI429285431	"gi|111120332|ref|NR_003108.1| Homo sapiens neighbor of BRCA1 gene 2 (non-protein coding) (NBR2), non-coding RNA"	ncbi	RQCD1	+	9125	RCD1 required for cell differentiation1 homolog (S. pombe)
CUST_46836_PI429285431	"gi|111120332|ref|NR_003108.1| Homo sapiens neighbor of BRCA1 gene 2 (non-protein coding) (NBR2), non-coding RNA"	ncbi	STAP2	-	55620	signal transducing adaptor family member 2
CUST_46836_PI429285431	"gi|111120332|ref|NR_003108.1| Homo sapiens neighbor of BRCA1 gene 2 (non-protein coding) (NBR2), non-coding RNA"	ncbi	SUGT1	+	10910	SGT1, suppressor of G2 allele of SKP1 (S. cerevisiae)
CUST_46836_PI429285431	"gi|111120332|ref|NR_003108.1| Homo sapiens neighbor of BRCA1 gene 2 (non-protein coding) (NBR2), non-coding RNA"	ncbi	UTY	-	7404	ubiquitously transcribed tetratricopeptide repeat gene, Y-linked
CUST_46836_PI429285431	"gi|111120332|ref|NR_003108.1| Homo sapiens neighbor of BRCA1 gene 2 (non-protein coding) (NBR2), non-coding RNA"	ncbi	ZNF700	+	90592	zinc finger protein 700
CUST_46836_PI429285431	"gi|111120332|ref|NR_003108.1| Homo sapiens neighbor of BRCA1 gene 2 (non-protein coding) (NBR2), non-coding RNA"	ncbi	ZNF701	+	55762	zinc finger protein 701
CUST_46381_PI429285431	"gi|115529442|ref|NR_003138.2| Homo sapiens small nucleolar RNA host gene 10 (non-protein coding) (SNHG10), non-coding RNA"	ncbi	ADAMTS2	-	9509	ADAM metallopeptidase with thrombospondin type 1 motif, 2 (EC:3.4.24.14)
CUST_46381_PI429285431	"gi|115529442|ref|NR_003138.2| Homo sapiens small nucleolar RNA host gene 10 (non-protein coding) (SNHG10), non-coding RNA"	ncbi	BIRC5	+	332	baculoviral IAP repeat-containing 5
CUST_46381_PI429285431	"gi|115529442|ref|NR_003138.2| Homo sapiens small nucleolar RNA host gene 10 (non-protein coding) (SNHG10), non-coding RNA"	ncbi	C8orf44	+	56260	chromosome 8 open reading frame 44
CUST_46381_PI429285431	"gi|115529442|ref|NR_003138.2| Homo sapiens small nucleolar RNA host gene 10 (non-protein coding) (SNHG10), non-coding RNA"	ncbi	CAGE1	-	285782	cancer antigen 1
CUST_46381_PI429285431	"gi|115529442|ref|NR_003138.2| Homo sapiens small nucleolar RNA host gene 10 (non-protein coding) (SNHG10), non-coding RNA"	ncbi	ISY1	-	57461	ISY1 splicing factor homolog (S. cerevisiae)
CUST_46381_PI429285431	"gi|115529442|ref|NR_003138.2| Homo sapiens small nucleolar RNA host gene 10 (non-protein coding) (SNHG10), non-coding RNA"	ncbi	PKP2	-	5318	plakophilin 2
CUST_46381_PI429285431	"gi|115529442|ref|NR_003138.2| Homo sapiens small nucleolar RNA host gene 10 (non-protein coding) (SNHG10), non-coding RNA"	ncbi	SEPP1	-	6414	selenoprotein P, plasma, 1
CUST_46381_PI429285431	"gi|115529442|ref|NR_003138.2| Homo sapiens small nucleolar RNA host gene 10 (non-protein coding) (SNHG10), non-coding RNA"	ncbi	YIF1B	-	90522	Yip1 interacting factor homolog B (S. cerevisiae)
CUST_46380_PI429285431	"gi|115529443|ref|NR_001459.2| Homo sapiens small nucleolar RNA host gene 10 (non-protein coding) (SNHG10), non-coding RNA"	ncbi	ADAMTS2	-	9509	ADAM metallopeptidase with thrombospondin type 1 motif, 2 (EC:3.4.24.14)
CUST_46380_PI429285431	"gi|115529443|ref|NR_001459.2| Homo sapiens small nucleolar RNA host gene 10 (non-protein coding) (SNHG10), non-coding RNA"	ncbi	BIRC5	+	332	baculoviral IAP repeat-containing 5
CUST_46380_PI429285431	"gi|115529443|ref|NR_001459.2| Homo sapiens small nucleolar RNA host gene 10 (non-protein coding) (SNHG10), non-coding RNA"	ncbi	C8orf44	+	56260	chromosome 8 open reading frame 44
CUST_46380_PI429285431	"gi|115529443|ref|NR_001459.2| Homo sapiens small nucleolar RNA host gene 10 (non-protein coding) (SNHG10), non-coding RNA"	ncbi	CAGE1	-	285782	cancer antigen 1
CUST_46380_PI429285431	"gi|115529443|ref|NR_001459.2| Homo sapiens small nucleolar RNA host gene 10 (non-protein coding) (SNHG10), non-coding RNA"	ncbi	ISY1	-	57461	ISY1 splicing factor homolog (S. cerevisiae)
CUST_46380_PI429285431	"gi|115529443|ref|NR_001459.2| Homo sapiens small nucleolar RNA host gene 10 (non-protein coding) (SNHG10), non-coding RNA"	ncbi	PKP2	-	5318	plakophilin 2
CUST_46380_PI429285431	"gi|115529443|ref|NR_001459.2| Homo sapiens small nucleolar RNA host gene 10 (non-protein coding) (SNHG10), non-coding RNA"	ncbi	SEPP1	-	6414	selenoprotein P, plasma, 1
CUST_46380_PI429285431	"gi|115529443|ref|NR_001459.2| Homo sapiens small nucleolar RNA host gene 10 (non-protein coding) (SNHG10), non-coding RNA"	ncbi	YIF1B	-	90522	Yip1 interacting factor homolog B (S. cerevisiae)
CUST_45142_PI429285431	"gi|134133286|ref|NR_003494.1| Homo sapiens family with sequence similarity 86, member B1 (FAM86B1), transcript variant 2, non-coding RNA"	ncbi	ALG1	+	56052	asparagine-linked glycosylation 1, beta-1,4-mannosyltransferase homolog (S. cerevisiae) (EC:2.4.1.142)
CUST_45142_PI429285431	"gi|134133286|ref|NR_003494.1| Homo sapiens family with sequence similarity 86, member B1 (FAM86B1), transcript variant 2, non-coding RNA"	ncbi	ALG1L	-	200810	asparagine-linked glycosylation 1-like
CUST_44916_PI429285431	"gi|134254460|ref|NR_003500.1| Homo sapiens retinitis pigmentosa 9 pseudogene (RP9P), non-coding RNA"	ncbi	AMBRA1	-	55626	autophagy/beclin-1 regulator 1
CUST_44916_PI429285431	"gi|134254460|ref|NR_003500.1| Homo sapiens retinitis pigmentosa 9 pseudogene (RP9P), non-coding RNA"	ncbi	PDLIM5	+	10611	PDZ and LIM domain 5
CUST_44916_PI429285431	"gi|134254460|ref|NR_003500.1| Homo sapiens retinitis pigmentosa 9 pseudogene (RP9P), non-coding RNA"	ncbi	PPIP5K1	-
CUST_44916_PI429285431	"gi|134254460|ref|NR_003500.1| Homo sapiens retinitis pigmentosa 9 pseudogene (RP9P), non-coding RNA"	ncbi	STAP2	-	55620	signal transducing adaptor family member 2
CUST_44916_PI429285431	"gi|134254460|ref|NR_003500.1| Homo sapiens retinitis pigmentosa 9 pseudogene (RP9P), non-coding RNA"	ncbi	ZNF701	+	55762	zinc finger protein 701
CUST_46771_PI429285431	"gi|147902149|ref|NR_003554.1| Homo sapiens ubiquitin specific peptidase 32 pseudogene 2 (USP32P2), non-coding RNA"	ncbi	ISY1	-	57461	ISY1 splicing factor homolog (S. cerevisiae)
CUST_46772_PI429285431	"gi|147902149|ref|NR_003554.1| Homo sapiens ubiquitin specific peptidase 32 pseudogene 2 (USP32P2), non-coding RNA"	ncbi	ISY1	-	57461	ISY1 splicing factor homolog (S. cerevisiae)
CUST_46980_PI429285431	"gi|148229010|ref|NR_003558.1| Homo sapiens WW domain binding protein 11 pseudogene 1 (WBP11P1), non-coding RNA"	ncbi	PRR16	+	51334	proline rich 16
CUST_46464_PI429285431	"gi|148806860|ref|NR_003571.1| Homo sapiens protein (peptidylprolyl cis/trans isomerase) NIMA-interacting, 4 pseudogene 1 (PIN4P1), non-coding RNA"	ncbi	ARGFX	+	503582	arginine-fifty homeobox
CUST_46464_PI429285431	"gi|148806860|ref|NR_003571.1| Homo sapiens protein (peptidylprolyl cis/trans isomerase) NIMA-interacting, 4 pseudogene 1 (PIN4P1), non-coding RNA"	ncbi	CAGE1	-	285782	cancer antigen 1
CUST_46464_PI429285431	"gi|148806860|ref|NR_003571.1| Homo sapiens protein (peptidylprolyl cis/trans isomerase) NIMA-interacting, 4 pseudogene 1 (PIN4P1), non-coding RNA"	ncbi	DLGAP5	-	9787	discs, large (Drosophila) homolog-associated protein 5
CUST_46464_PI429285431	"gi|148806860|ref|NR_003571.1| Homo sapiens protein (peptidylprolyl cis/trans isomerase) NIMA-interacting, 4 pseudogene 1 (PIN4P1), non-coding RNA"	ncbi	HIF3A	+	64344	hypoxia inducible factor 3, alpha subunit
CUST_46464_PI429285431	"gi|148806860|ref|NR_003571.1| Homo sapiens protein (peptidylprolyl cis/trans isomerase) NIMA-interacting, 4 pseudogene 1 (PIN4P1), non-coding RNA"	ncbi	KIF13A	-	63971	kinesin family member 13A
CUST_46464_PI429285431	"gi|148806860|ref|NR_003571.1| Homo sapiens protein (peptidylprolyl cis/trans isomerase) NIMA-interacting, 4 pseudogene 1 (PIN4P1), non-coding RNA"	ncbi	MKNK1	-	8569	MAP kinase interacting serine/threonine kinase 1 (EC:2.7.11.1)
CUST_46464_PI429285431	"gi|148806860|ref|NR_003571.1| Homo sapiens protein (peptidylprolyl cis/trans isomerase) NIMA-interacting, 4 pseudogene 1 (PIN4P1), non-coding RNA"	ncbi	RAD51B	+
CUST_46464_PI429285431	"gi|148806860|ref|NR_003571.1| Homo sapiens protein (peptidylprolyl cis/trans isomerase) NIMA-interacting, 4 pseudogene 1 (PIN4P1), non-coding RNA"	ncbi	SEPN1	+	57190	selenoprotein N, 1
CUST_46464_PI429285431	"gi|148806860|ref|NR_003571.1| Homo sapiens protein (peptidylprolyl cis/trans isomerase) NIMA-interacting, 4 pseudogene 1 (PIN4P1), non-coding RNA"	ncbi	SEPP1	-	6414	selenoprotein P, plasma, 1
CUST_46464_PI429285431	"gi|148806860|ref|NR_003571.1| Homo sapiens protein (peptidylprolyl cis/trans isomerase) NIMA-interacting, 4 pseudogene 1 (PIN4P1), non-coding RNA"	ncbi	SORBS1	-	10580	sorbin and SH3 domain containing 1
CUST_47181_PI429285431	"gi|149999363|ref|NR_003578.1| Homo sapiens zinc finger protein 702, pseudogene (ZNF702P), non-coding RNA"	ncbi	ZNF195	-	7748	zinc finger protein 195
CUST_47181_PI429285431	"gi|149999363|ref|NR_003578.1| Homo sapiens zinc finger protein 702, pseudogene (ZNF702P), non-coding RNA"	ncbi	ZNF701	+	55762	zinc finger protein 701
CUST_47450_PI429285431	"gi|153070786|ref|NR_003608.1| Homo sapiens tubulin, alpha 3f, pseudogene (TUBA3FP), non-coding RNA"	ncbi	ASCC1	-	51008	activating signal cointegrator 1 complex subunit 1
CUST_47450_PI429285431	"gi|153070786|ref|NR_003608.1| Homo sapiens tubulin, alpha 3f, pseudogene (TUBA3FP), non-coding RNA"	ncbi	BTG3	-	10950	BTG family, member 3
CUST_47450_PI429285431	"gi|153070786|ref|NR_003608.1| Homo sapiens tubulin, alpha 3f, pseudogene (TUBA3FP), non-coding RNA"	ncbi	FAM122C	+	159091	family with sequence similarity 122C
CUST_47450_PI429285431	"gi|153070786|ref|NR_003608.1| Homo sapiens tubulin, alpha 3f, pseudogene (TUBA3FP), non-coding RNA"	ncbi	GDPD2	+	54857	glycerophosphodiester phosphodiesterase domain containing 2 (EC:3.1.4.43)
CUST_47450_PI429285431	"gi|153070786|ref|NR_003608.1| Homo sapiens tubulin, alpha 3f, pseudogene (TUBA3FP), non-coding RNA"	ncbi	ITCH	+	83737	itchy E3 ubiquitin protein ligase homolog (mouse)
CUST_47450_PI429285431	"gi|153070786|ref|NR_003608.1| Homo sapiens tubulin, alpha 3f, pseudogene (TUBA3FP), non-coding RNA"	ncbi	LOC100506688	-
CUST_47450_PI429285431	"gi|153070786|ref|NR_003608.1| Homo sapiens tubulin, alpha 3f, pseudogene (TUBA3FP), non-coding RNA"	ncbi	MAP4K1	-	11184	mitogen-activated protein kinase kinase kinase kinase 1 (EC:2.7.11.1)
CUST_47450_PI429285431	"gi|153070786|ref|NR_003608.1| Homo sapiens tubulin, alpha 3f, pseudogene (TUBA3FP), non-coding RNA"	ncbi	MLLT10	+	8028	myeloid/lymphoid or mixed-lineage leukemia (trithorax homolog, Drosophila); translocated to, 10
CUST_47450_PI429285431	"gi|153070786|ref|NR_003608.1| Homo sapiens tubulin, alpha 3f, pseudogene (TUBA3FP), non-coding RNA"	ncbi	MYL10	-	93408	myosin, light chain 10, regulatory
CUST_47450_PI429285431	"gi|153070786|ref|NR_003608.1| Homo sapiens tubulin, alpha 3f, pseudogene (TUBA3FP), non-coding RNA"	ncbi	NPC1L1	-	29881	NPC1 (Niemann-Pick disease, type C1, gene)-like 1
CUST_47450_PI429285431	"gi|153070786|ref|NR_003608.1| Homo sapiens tubulin, alpha 3f, pseudogene (TUBA3FP), non-coding RNA"	ncbi	OSTC	+	58505	oligosaccharyltransferase complex subunit
CUST_47450_PI429285431	"gi|153070786|ref|NR_003608.1| Homo sapiens tubulin, alpha 3f, pseudogene (TUBA3FP), non-coding RNA"	ncbi	PODXL	-	5420	podocalyxin-like
CUST_47450_PI429285431	"gi|153070786|ref|NR_003608.1| Homo sapiens tubulin, alpha 3f, pseudogene (TUBA3FP), non-coding RNA"	ncbi	PRR16	+	51334	proline rich 16
CUST_47450_PI429285431	"gi|153070786|ref|NR_003608.1| Homo sapiens tubulin, alpha 3f, pseudogene (TUBA3FP), non-coding RNA"	ncbi	RHBG	+	57127	Rh family, B glycoprotein (gene/pseudogene)
CUST_47450_PI429285431	"gi|153070786|ref|NR_003608.1| Homo sapiens tubulin, alpha 3f, pseudogene (TUBA3FP), non-coding RNA"	ncbi	RPP30	+	10556	ribonuclease P/MRP 30kDa subunit (EC:3.1.26.5)
CUST_47450_PI429285431	"gi|153070786|ref|NR_003608.1| Homo sapiens tubulin, alpha 3f, pseudogene (TUBA3FP), non-coding RNA"	ncbi	RQCD1	+	9125	RCD1 required for cell differentiation1 homolog (S. pombe)
CUST_47450_PI429285431	"gi|153070786|ref|NR_003608.1| Homo sapiens tubulin, alpha 3f, pseudogene (TUBA3FP), non-coding RNA"	ncbi	SUGT1	+	10910	SGT1, suppressor of G2 allele of SKP1 (S. cerevisiae)
CUST_47450_PI429285431	"gi|153070786|ref|NR_003608.1| Homo sapiens tubulin, alpha 3f, pseudogene (TUBA3FP), non-coding RNA"	ncbi	TCEANC	+	170082	transcription elongation factor A (SII) N-terminal and central domain containing
CUST_47450_PI429285431	"gi|153070786|ref|NR_003608.1| Homo sapiens tubulin, alpha 3f, pseudogene (TUBA3FP), non-coding RNA"	ncbi	TMEM67	+	91147	transmembrane protein 67
CUST_47450_PI429285431	"gi|153070786|ref|NR_003608.1| Homo sapiens tubulin, alpha 3f, pseudogene (TUBA3FP), non-coding RNA"	ncbi	USP4	-	7375	ubiquitin specific peptidase 4 (proto-oncogene) (EC:3.1.2.15)
CUST_47450_PI429285431	"gi|153070786|ref|NR_003608.1| Homo sapiens tubulin, alpha 3f, pseudogene (TUBA3FP), non-coding RNA"	ncbi	ZMAT1	-	84460	zinc finger, matrin type 1
CUST_47450_PI429285431	"gi|153070786|ref|NR_003608.1| Homo sapiens tubulin, alpha 3f, pseudogene (TUBA3FP), non-coding RNA"	ncbi	ZNF283	+	284349	zinc finger protein 283
CUST_47450_PI429285431	"gi|153070786|ref|NR_003608.1| Homo sapiens tubulin, alpha 3f, pseudogene (TUBA3FP), non-coding RNA"	ncbi	ZNF410	+	57862	zinc finger protein 410
CUST_47450_PI429285431	"gi|153070786|ref|NR_003608.1| Homo sapiens tubulin, alpha 3f, pseudogene (TUBA3FP), non-coding RNA"	ncbi	ZNF493	+	284443	zinc finger protein 493
CUST_44462_PI429285431	"gi|153791949|ref|NR_003612.1| Homo sapiens family with sequence similarity 92, member A1 pseudogene 2 (FAM92A1P2), non-coding RNA"	ncbi	BTG3	-	10950	BTG family, member 3
CUST_44462_PI429285431	"gi|153791949|ref|NR_003612.1| Homo sapiens family with sequence similarity 92, member A1 pseudogene 2 (FAM92A1P2), non-coding RNA"	ncbi	C15orf40	-	123207	chromosome 15 open reading frame 40
CUST_44462_PI429285431	"gi|153791949|ref|NR_003612.1| Homo sapiens family with sequence similarity 92, member A1 pseudogene 2 (FAM92A1P2), non-coding RNA"	ncbi	CNGA1	-	1259	cyclic nucleotide gated channel alpha 1
CUST_44462_PI429285431	"gi|153791949|ref|NR_003612.1| Homo sapiens family with sequence similarity 92, member A1 pseudogene 2 (FAM92A1P2), non-coding RNA"	ncbi	MRPL10	-	124995	mitochondrial ribosomal protein L10
CUST_44462_PI429285431	"gi|153791949|ref|NR_003612.1| Homo sapiens family with sequence similarity 92, member A1 pseudogene 2 (FAM92A1P2), non-coding RNA"	ncbi	PPIP5K1	-
CUST_44462_PI429285431	"gi|153791949|ref|NR_003612.1| Homo sapiens family with sequence similarity 92, member A1 pseudogene 2 (FAM92A1P2), non-coding RNA"	ncbi	RQCD1	+	9125	RCD1 required for cell differentiation1 homolog (S. pombe)
CUST_44462_PI429285431	"gi|153791949|ref|NR_003612.1| Homo sapiens family with sequence similarity 92, member A1 pseudogene 2 (FAM92A1P2), non-coding RNA"	ncbi	STAP2	-	55620	signal transducing adaptor family member 2
CUST_44462_PI429285431	"gi|153791949|ref|NR_003612.1| Homo sapiens family with sequence similarity 92, member A1 pseudogene 2 (FAM92A1P2), non-coding RNA"	ncbi	TMEM67	+	91147	transmembrane protein 67
CUST_44462_PI429285431	"gi|153791949|ref|NR_003612.1| Homo sapiens family with sequence similarity 92, member A1 pseudogene 2 (FAM92A1P2), non-coding RNA"	ncbi	TRIM5	-	85363	tripartite motif-containing 5
CUST_44462_PI429285431	"gi|153791949|ref|NR_003612.1| Homo sapiens family with sequence similarity 92, member A1 pseudogene 2 (FAM92A1P2), non-coding RNA"	ncbi	ZNF283	+	284349	zinc finger protein 283
CUST_44462_PI429285431	"gi|153791949|ref|NR_003612.1| Homo sapiens family with sequence similarity 92, member A1 pseudogene 2 (FAM92A1P2), non-coding RNA"	ncbi	ZNF700	+	90592	zinc finger protein 700
CUST_44462_PI429285431	"gi|153791949|ref|NR_003612.1| Homo sapiens family with sequence similarity 92, member A1 pseudogene 2 (FAM92A1P2), non-coding RNA"	ncbi	ZNF701	+	55762	zinc finger protein 701
CUST_47472_PI429285431	"gi|156713452|ref|NR_003714.1| Homo sapiens POM121 transmembrane nucleoporin-like 9, pseudogene (POM121L9P), non-coding RNA"	ncbi	BCR	+	613	breakpoint cluster region (EC:2.7.11.1)
CUST_47471_PI429285431	"gi|156713452|ref|NR_003714.1| Homo sapiens POM121 transmembrane nucleoporin-like 9, pseudogene (POM121L9P), non-coding RNA"	ncbi	BCR	+	613	breakpoint cluster region (EC:2.7.11.1)
CUST_47472_PI429285431	"gi|156713452|ref|NR_003714.1| Homo sapiens POM121 transmembrane nucleoporin-like 9, pseudogene (POM121L9P), non-coding RNA"	ncbi	RHBG	+	57127	Rh family, B glycoprotein (gene/pseudogene)
CUST_47471_PI429285431	"gi|156713452|ref|NR_003714.1| Homo sapiens POM121 transmembrane nucleoporin-like 9, pseudogene (POM121L9P), non-coding RNA"	ncbi	RHBG	+	57127	Rh family, B glycoprotein (gene/pseudogene)
CUST_44484_PI429285431	"gi|157266267|ref|NR_003713.1| Homo sapiens programmed cell death 6 pseudogene (LOC728613), non-coding RNA"	ncbi	ADRA1A	-	148	adrenergic, alpha-1A-, receptor
CUST_44484_PI429285431	"gi|157266267|ref|NR_003713.1| Homo sapiens programmed cell death 6 pseudogene (LOC728613), non-coding RNA"	ncbi	AGBL2	-	79841	ATP/GTP binding protein-like 2
CUST_44484_PI429285431	"gi|157266267|ref|NR_003713.1| Homo sapiens programmed cell death 6 pseudogene (LOC728613), non-coding RNA"	ncbi	AMBRA1	-	55626	autophagy/beclin-1 regulator 1
CUST_44484_PI429285431	"gi|157266267|ref|NR_003713.1| Homo sapiens programmed cell death 6 pseudogene (LOC728613), non-coding RNA"	ncbi	ANKDD1A	+	348094	ankyrin repeat and death domain containing 1A
CUST_44484_PI429285431	"gi|157266267|ref|NR_003713.1| Homo sapiens programmed cell death 6 pseudogene (LOC728613), non-coding RNA"	ncbi	ASCC1	-	51008	activating signal cointegrator 1 complex subunit 1
CUST_44484_PI429285431	"gi|157266267|ref|NR_003713.1| Homo sapiens programmed cell death 6 pseudogene (LOC728613), non-coding RNA"	ncbi	BCAS4	+	55653	breast carcinoma amplified sequence 4
CUST_44484_PI429285431	"gi|157266267|ref|NR_003713.1| Homo sapiens programmed cell death 6 pseudogene (LOC728613), non-coding RNA"	ncbi	BCL2L11	+	10018	BCL2-like 11 (apoptosis facilitator)
CUST_44484_PI429285431	"gi|157266267|ref|NR_003713.1| Homo sapiens programmed cell death 6 pseudogene (LOC728613), non-coding RNA"	ncbi	BRD2		6046	bromodomain containing 2
CUST_44484_PI429285431	"gi|157266267|ref|NR_003713.1| Homo sapiens programmed cell death 6 pseudogene (LOC728613), non-coding RNA"	ncbi	BRD2	+	6046	bromodomain containing 2
CUST_44484_PI429285431	"gi|157266267|ref|NR_003713.1| Homo sapiens programmed cell death 6 pseudogene (LOC728613), non-coding RNA"	ncbi	C11orf80	+	79703	chromosome 11 open reading frame 80
CUST_44484_PI429285431	"gi|157266267|ref|NR_003713.1| Homo sapiens programmed cell death 6 pseudogene (LOC728613), non-coding RNA"	ncbi	C16orf89	-	146556	chromosome 16 open reading frame 89
CUST_44484_PI429285431	"gi|157266267|ref|NR_003713.1| Homo sapiens programmed cell death 6 pseudogene (LOC728613), non-coding RNA"	ncbi	CCDC127	-	133957	coiled-coil domain containing 127
CUST_44484_PI429285431	"gi|157266267|ref|NR_003713.1| Homo sapiens programmed cell death 6 pseudogene (LOC728613), non-coding RNA"	ncbi	CNGA1	-	1259	cyclic nucleotide gated channel alpha 1
CUST_44484_PI429285431	"gi|157266267|ref|NR_003713.1| Homo sapiens programmed cell death 6 pseudogene (LOC728613), non-coding RNA"	ncbi	CSF2RA	+	1438	colony stimulating factor 2 receptor, alpha, low-affinity (granulocyte-macrophage)
CUST_44484_PI429285431	"gi|157266267|ref|NR_003713.1| Homo sapiens programmed cell death 6 pseudogene (LOC728613), non-coding RNA"	ncbi	DISC1	+	27185	disrupted in schizophrenia 1
CUST_44484_PI429285431	"gi|157266267|ref|NR_003713.1| Homo sapiens programmed cell death 6 pseudogene (LOC728613), non-coding RNA"	ncbi	FAM122C	+	159091	family with sequence similarity 122C
CUST_44484_PI429285431	"gi|157266267|ref|NR_003713.1| Homo sapiens programmed cell death 6 pseudogene (LOC728613), non-coding RNA"	ncbi	FAM76A	+	199870	family with sequence similarity 76, member A
CUST_44484_PI429285431	"gi|157266267|ref|NR_003713.1| Homo sapiens programmed cell death 6 pseudogene (LOC728613), non-coding RNA"	ncbi	ITCH	+	83737	itchy E3 ubiquitin protein ligase homolog (mouse)
CUST_44484_PI429285431	"gi|157266267|ref|NR_003713.1| Homo sapiens programmed cell death 6 pseudogene (LOC728613), non-coding RNA"	ncbi	KCNRG	+	283518	potassium channel regulator
CUST_44484_PI429285431	"gi|157266267|ref|NR_003713.1| Homo sapiens programmed cell death 6 pseudogene (LOC728613), non-coding RNA"	ncbi	LOC100144595	-
CUST_44484_PI429285431	"gi|157266267|ref|NR_003713.1| Homo sapiens programmed cell death 6 pseudogene (LOC728613), non-coding RNA"	ncbi	LOC100506688	-
CUST_44484_PI429285431	"gi|157266267|ref|NR_003713.1| Homo sapiens programmed cell death 6 pseudogene (LOC728613), non-coding RNA"	ncbi	LOC100507462	-
CUST_44484_PI429285431	"gi|157266267|ref|NR_003713.1| Homo sapiens programmed cell death 6 pseudogene (LOC728613), non-coding RNA"	ncbi	MAP4K1	-	11184	mitogen-activated protein kinase kinase kinase kinase 1 (EC:2.7.11.1)
CUST_44484_PI429285431	"gi|157266267|ref|NR_003713.1| Homo sapiens programmed cell death 6 pseudogene (LOC728613), non-coding RNA"	ncbi	MRPL10	-	124995	mitochondrial ribosomal protein L10
CUST_44484_PI429285431	"gi|157266267|ref|NR_003713.1| Homo sapiens programmed cell death 6 pseudogene (LOC728613), non-coding RNA"	ncbi	MTO1	+	25821	mitochondrial translation optimization 1 homolog (S. cerevisiae)
CUST_44484_PI429285431	"gi|157266267|ref|NR_003713.1| Homo sapiens programmed cell death 6 pseudogene (LOC728613), non-coding RNA"	ncbi	NOP2	-	4839	NOP2 nucleolar protein homolog (yeast)
CUST_44484_PI429285431	"gi|157266267|ref|NR_003713.1| Homo sapiens programmed cell death 6 pseudogene (LOC728613), non-coding RNA"	ncbi	PDLIM5	+	10611	PDZ and LIM domain 5
CUST_44484_PI429285431	"gi|157266267|ref|NR_003713.1| Homo sapiens programmed cell death 6 pseudogene (LOC728613), non-coding RNA"	ncbi	PPIL3	-	53938	peptidylprolyl isomerase (cyclophilin)-like 3 (EC:5.2.1.8)
CUST_44484_PI429285431	"gi|157266267|ref|NR_003713.1| Homo sapiens programmed cell death 6 pseudogene (LOC728613), non-coding RNA"	ncbi	PRR16	+	51334	proline rich 16
CUST_44484_PI429285431	"gi|157266267|ref|NR_003713.1| Homo sapiens programmed cell death 6 pseudogene (LOC728613), non-coding RNA"	ncbi	RAD51	+	5888	RAD51 homolog (RecA homolog, E. coli) (S. cerevisiae)
CUST_44484_PI429285431	"gi|157266267|ref|NR_003713.1| Homo sapiens programmed cell death 6 pseudogene (LOC728613), non-coding RNA"	ncbi	RHBG	+	57127	Rh family, B glycoprotein (gene/pseudogene)
CUST_44484_PI429285431	"gi|157266267|ref|NR_003713.1| Homo sapiens programmed cell death 6 pseudogene (LOC728613), non-coding RNA"	ncbi	TCEANC	+	170082	transcription elongation factor A (SII) N-terminal and central domain containing
CUST_44484_PI429285431	"gi|157266267|ref|NR_003713.1| Homo sapiens programmed cell death 6 pseudogene (LOC728613), non-coding RNA"	ncbi	TEX11	-	56159	testis expressed 11
CUST_44484_PI429285431	"gi|157266267|ref|NR_003713.1| Homo sapiens programmed cell death 6 pseudogene (LOC728613), non-coding RNA"	ncbi	TRIM5	-	85363	tripartite motif-containing 5
CUST_44484_PI429285431	"gi|157266267|ref|NR_003713.1| Homo sapiens programmed cell death 6 pseudogene (LOC728613), non-coding RNA"	ncbi	TRIM61	-	391712	tripartite motif-containing 61
CUST_44484_PI429285431	"gi|157266267|ref|NR_003713.1| Homo sapiens programmed cell death 6 pseudogene (LOC728613), non-coding RNA"	ncbi	TUBGCP2	-	10844	tubulin, gamma complex associated protein 2
CUST_44484_PI429285431	"gi|157266267|ref|NR_003713.1| Homo sapiens programmed cell death 6 pseudogene (LOC728613), non-coding RNA"	ncbi	UBE2J2	-	118424	ubiquitin-conjugating enzyme E2, J2 (UBC6 homolog, yeast) (EC:6.3.2.19)
CUST_44484_PI429285431	"gi|157266267|ref|NR_003713.1| Homo sapiens programmed cell death 6 pseudogene (LOC728613), non-coding RNA"	ncbi	WDR27	-	253769	WD repeat domain 27
CUST_44484_PI429285431	"gi|157266267|ref|NR_003713.1| Homo sapiens programmed cell death 6 pseudogene (LOC728613), non-coding RNA"	ncbi	ZMAT1	-	84460	zinc finger, matrin type 1
CUST_44484_PI429285431	"gi|157266267|ref|NR_003713.1| Homo sapiens programmed cell death 6 pseudogene (LOC728613), non-coding RNA"	ncbi	ZNF283	+	284349	zinc finger protein 283
CUST_44484_PI429285431	"gi|157266267|ref|NR_003713.1| Homo sapiens programmed cell death 6 pseudogene (LOC728613), non-coding RNA"	ncbi	ZNF410	+	57862	zinc finger protein 410
CUST_44484_PI429285431	"gi|157266267|ref|NR_003713.1| Homo sapiens programmed cell death 6 pseudogene (LOC728613), non-coding RNA"	ncbi	ZNF573	-	126231	zinc finger protein 573
CUST_44558_PI429285431	"gi|157278030|ref|NR_003922.1| Homo sapiens pro-melanin-concentrating hormone-like 2, pseudogene (PMCHL2), non-coding RNA"	ncbi	PKP2	-	5318	plakophilin 2
CUST_44558_PI429285431	"gi|157278030|ref|NR_003922.1| Homo sapiens pro-melanin-concentrating hormone-like 2, pseudogene (PMCHL2), non-coding RNA"	ncbi	SEPP1	-	6414	selenoprotein P, plasma, 1
CUST_45752_PI429285431	"gi|157787204|ref|NR_003945.1| Homo sapiens GTPase, very large interferon inducible pseudogene 1 (GVINP1), non-coding RNA"	ncbi	ADAMTS2	-	9509	ADAM metallopeptidase with thrombospondin type 1 motif, 2 (EC:3.4.24.14)
CUST_45754_PI429285431	"gi|157787204|ref|NR_003945.1| Homo sapiens GTPase, very large interferon inducible pseudogene 1 (GVINP1), non-coding RNA"	ncbi	ADAMTS2	-	9509	ADAM metallopeptidase with thrombospondin type 1 motif, 2 (EC:3.4.24.14)
CUST_45753_PI429285431	"gi|157787204|ref|NR_003945.1| Homo sapiens GTPase, very large interferon inducible pseudogene 1 (GVINP1), non-coding RNA"	ncbi	ADAMTS2	-	9509	ADAM metallopeptidase with thrombospondin type 1 motif, 2 (EC:3.4.24.14)
CUST_45752_PI429285431	"gi|157787204|ref|NR_003945.1| Homo sapiens GTPase, very large interferon inducible pseudogene 1 (GVINP1), non-coding RNA"	ncbi	ADRA1A	-	148	adrenergic, alpha-1A-, receptor
CUST_45754_PI429285431	"gi|157787204|ref|NR_003945.1| Homo sapiens GTPase, very large interferon inducible pseudogene 1 (GVINP1), non-coding RNA"	ncbi	ADRA1A	-	148	adrenergic, alpha-1A-, receptor
CUST_45753_PI429285431	"gi|157787204|ref|NR_003945.1| Homo sapiens GTPase, very large interferon inducible pseudogene 1 (GVINP1), non-coding RNA"	ncbi	ADRA1A	-	148	adrenergic, alpha-1A-, receptor
CUST_45752_PI429285431	"gi|157787204|ref|NR_003945.1| Homo sapiens GTPase, very large interferon inducible pseudogene 1 (GVINP1), non-coding RNA"	ncbi	BCAS4	+	55653	breast carcinoma amplified sequence 4
CUST_45754_PI429285431	"gi|157787204|ref|NR_003945.1| Homo sapiens GTPase, very large interferon inducible pseudogene 1 (GVINP1), non-coding RNA"	ncbi	BCAS4	+	55653	breast carcinoma amplified sequence 4
CUST_45753_PI429285431	"gi|157787204|ref|NR_003945.1| Homo sapiens GTPase, very large interferon inducible pseudogene 1 (GVINP1), non-coding RNA"	ncbi	BCAS4	+	55653	breast carcinoma amplified sequence 4
CUST_45752_PI429285431	"gi|157787204|ref|NR_003945.1| Homo sapiens GTPase, very large interferon inducible pseudogene 1 (GVINP1), non-coding RNA"	ncbi	BIRC5	+	332	baculoviral IAP repeat-containing 5
CUST_45754_PI429285431	"gi|157787204|ref|NR_003945.1| Homo sapiens GTPase, very large interferon inducible pseudogene 1 (GVINP1), non-coding RNA"	ncbi	BIRC5	+	332	baculoviral IAP repeat-containing 5
CUST_45753_PI429285431	"gi|157787204|ref|NR_003945.1| Homo sapiens GTPase, very large interferon inducible pseudogene 1 (GVINP1), non-coding RNA"	ncbi	BIRC5	+	332	baculoviral IAP repeat-containing 5
CUST_45752_PI429285431	"gi|157787204|ref|NR_003945.1| Homo sapiens GTPase, very large interferon inducible pseudogene 1 (GVINP1), non-coding RNA"	ncbi	BRD2	+	6046	bromodomain containing 2
CUST_45752_PI429285431	"gi|157787204|ref|NR_003945.1| Homo sapiens GTPase, very large interferon inducible pseudogene 1 (GVINP1), non-coding RNA"	ncbi	BRD2		6046	bromodomain containing 2
CUST_45754_PI429285431	"gi|157787204|ref|NR_003945.1| Homo sapiens GTPase, very large interferon inducible pseudogene 1 (GVINP1), non-coding RNA"	ncbi	BRD2	+	6046	bromodomain containing 2
CUST_45754_PI429285431	"gi|157787204|ref|NR_003945.1| Homo sapiens GTPase, very large interferon inducible pseudogene 1 (GVINP1), non-coding RNA"	ncbi	BRD2		6046	bromodomain containing 2
[truncated: 202,617+ more rows]
